# Supplementary material for: Dual lineage origins contribute to neocortical astrocyte diversity
Source: Nat Commun. 2025 Jul 30;16:6992. doi: 10.1038/s41467-025-61829-4 (PMC12310952; doi:10.1038/s41467-025-61829-4)
Supplement: Supplementary file 3 — Supplementary Data 1 [file 41467_2025_61829_MOESM3_ESM.xlsx]

## Sheet: major cell type markers
gene	major cell type
Ccdc153	Ependymal cell
Tmem212	Ependymal cell
Dynlrb2	Ependymal cell
Pifo	Ependymal cell
Foxj1	Ependymal cell
Aqp4	Astrocyte
Apoe	Astrocyte
Sox9	Astrocyte
Nfia	Astrocyte
Nfib	Astrocyte
S100b	Astrocyte
Aldh1l1	Astrocyte
Acsbg1	Astrocyte
Aldoc	Astrocyte
Atp1b2	Astrocyte
Fgfr3	Astrocyte
Slc1a3	Astrocyte
Gja1	Astrocyte
Rbfox3	Neuron
Mapt	Neuron
Syp	Neuron
Snap25	Neuron
Syt1	Neuron
Vamp2	Neuron
Rab3a	Neuron
Syn1	Neuron
Sv2a	Neuron
Sv2b	Neuron
Scamp5	Neuron
Dnm1	Neuron
Syngr1	Neuron
Syt4	Neuron
Snca	Neuron
Cck	Neuron
Map2	Neuron
Stmn2	Neuron
Syn1	Neuron
Ccl4	Microglia
Tnf	Microglia
Tmem119	Microglia
P2ry12	Microglia
Aif1	Microglia
Cd68	Microglia
Itgam	Microglia
Ptprc	Microglia
Cd86	Microglia
Trem2	Microglia
Cx3cr1	Microglia
Mafb	Microglia
Cd14	Microglia
Cd68	Microglia
Fcgr1	Microglia
Itgam	Microglia
Mertk	Microglia
Tlr2	Microglia
Pdgfrb	Pericyte
Anpep	Pericyte
Des	Pericyte
Higd1b	Pericyte
Ndufa4l2	Pericyte
Rgs5	Pericyte
Cspg4	Pericyte
Mcam	Pericyte
Pecam1	Endothelial cell
Cd34	Endothelial cell
Tek	Endothelial cell
Kdr	Endothelial cell
Sema3g	Endothelial cell
Ly6c1	Endothelial cell
Sox10	Oligodendrocyte/OPC
Pdgfra	Oligodendrocyte/OPC
Lhfpl3	Oligodendrocyte/OPC
Gpr17	Oligodendrocyte/OPC
Tnr	Oligodendrocyte/OPC
Neu4	Oligodendrocyte/OPC
Tnr	Oligodendrocyte/OPC
Ccp110	Oligodendrocyte/OPC
Ninj2	Oligodendrocyte/OPC
Hapln2	Oligodendrocyte/OPC
Olig2	Oligodendrocyte/OPC
Mbp	Oligodendrocyte/OPC
Mog	Oligodendrocyte/OPC
Plp1	Oligodendrocyte/OPC
Mag	Oligodendrocyte/OPC
Olig1	Oligodendrocyte/OPC
Pclaf	Radial glial cell
Cenpf	Radial glial cell
Hells	Radial glial cell
Fabp7	Radial glial cell
Notch1	Radial glial cell
Top2a	Radial glial cell
Mki67	Radial glial cell
Ube2c	Radial glial cell
Ascl1	Radial glial cell
Cdk6	Radial glial cell
Mcm2	Radial glial cell
Egfr	Radial glial cell
Uhrf2	Radial glial cell
Dcx	Neuroblast
Stmn2	Neuroblast
Celf4	Neuroblast
Islr2	Neuroblast
Tubb3	Neuroblast
Igfbpl1	Neuroblast
Tiam2	Neuroblast
Cd24a	Neuroblast
Dlx2	Neuroblast
Fxyd6	Neuroblast
Ncam1	Neuroblast
Anln	Proliferating cell
Anp32e	Proliferating cell
Apc	Proliferating cell
Atad2	Proliferating cell
Aurka	Proliferating cell
Birc5	Proliferating cell
Blm	Proliferating cell
Casp8ap2	Proliferating cell
Cbx5	Proliferating cell
Ccna2	Proliferating cell
Ccnb1	Proliferating cell
Ccnb2	Proliferating cell
Ccnd2	Proliferating cell
Ccne1	Proliferating cell
Ccne2	Proliferating cell
Ccni	Proliferating cell
Ccnt1	Proliferating cell
Ccnt2	Proliferating cell
Ccny	Proliferating cell
Cdc20	Proliferating cell
Cdc25c	Proliferating cell
Cdc45	Proliferating cell
Cdca2	Proliferating cell
Cdca3	Proliferating cell
Cdca7	Proliferating cell
Cdca8	Proliferating cell
Cdk1	Proliferating cell
Cdk16	Proliferating cell
Cdk2	Proliferating cell
Cdk4	Proliferating cell
Cdk7	Proliferating cell
Cenpa	Proliferating cell
Cenpe	Proliferating cell
Cenpf	Proliferating cell
Chaf1b	Proliferating cell
Ckap2	Proliferating cell
Ckap2l	Proliferating cell
Ckap5	Proliferating cell
Cks1b	Proliferating cell
Cks2	Proliferating cell
Clspn	Proliferating cell
Ctcf	Proliferating cell
Dlgap5	Proliferating cell
Dtl	Proliferating cell
Ect2	Proliferating cell
Fen1	Proliferating cell
G2e3	Proliferating cell
Gas2l3	Proliferating cell
Gins2	Proliferating cell
Gmnn	Proliferating cell
Gtse1	Proliferating cell
Hells	Proliferating cell
Hjurp	Proliferating cell
Hmgb2	Proliferating cell
Hmmr	Proliferating cell
Hn1	Proliferating cell
Kif11	Proliferating cell
Kif20b	Proliferating cell
Kif23	Proliferating cell
Kif2c	Proliferating cell
Lbr	Proliferating cell
Mcm2	Proliferating cell
Mcm4	Proliferating cell
Mcm5	Proliferating cell
Mcm6	Proliferating cell
Mki67	Proliferating cell
Msh2	Proliferating cell
Nasp	Proliferating cell
Ncapd2	Proliferating cell
Nek2	Proliferating cell
Nuf2	Proliferating cell
Nusap1	Proliferating cell
Pcna	Proliferating cell
Pola1	Proliferating cell
Pold3	Proliferating cell
Prim1	Proliferating cell
Psrc1	Proliferating cell
Rad51	Proliferating cell
Rad51ap1	Proliferating cell
Rangap1	Proliferating cell
Rfc2	Proliferating cell
Rpa2	Proliferating cell
Rrm1	Proliferating cell
Rrm2	Proliferating cell
Slbp	Proliferating cell
Smc4	Proliferating cell
Tacc3	Proliferating cell
Tipin	Proliferating cell
Tmpo	Proliferating cell
Top2a	Proliferating cell
Tpx2	Proliferating cell
Tubb4b	Proliferating cell
Tyms	Proliferating cell
Ube2c	Proliferating cell
Ubr7	Proliferating cell
Uhrf1	Proliferating cell
Ung	Proliferating cell
Usp1	Proliferating cell
Wdr76	Proliferating cell
