# Supplementary material for: Dual lineage origins contribute to neocortical astrocyte diversity
Source: Nat Commun. 2025 Jul 30;16:6992. doi: 10.1038/s41467-025-61829-4 (PMC12310952; doi:10.1038/s41467-025-61829-4)
Supplement: Supplementary file 4 — Supplementary Data 2 [file 41467_2025_61829_MOESM4_ESM.xlsx]

## Sheet: astrocyte subtype markers
gene	p_val	avg_log2FC	pct.1	pct.2	p_val_adj	seurat clusters	subtype
Gria2	0	1.74863	0.943	0.724	0	0	Ast_Slc7a10
Igfbp2	0	1.63739	0.896	0.454	0	0	Ast_Slc7a10
Slc7a10	0	1.53709	0.757	0.33	0	0	Ast_Slc7a10
Gabbr2	0	1.3498	0.54	0.149	0	0	Ast_Slc7a10
Ptprz1	0	1.3405	1	0.997	0	0	Ast_Slc7a10
Slc6a11	0	1.3395	0.866	0.566	0	0	Ast_Slc7a10
Gpr37l1	0	1.31591	0.845	0.512	0	0	Ast_Slc7a10
Htra1	0	1.27619	0.888	0.621	0	0	Ast_Slc7a10
Tril	0	1.21662	0.829	0.516	0	0	Ast_Slc7a10
Grm5	0	1.20117	0.721	0.387	0	0	Ast_Slc7a10
Cxcl14	0	1.16077	0.718	0.401	0	0	Ast_Slc7a10
Timp4	0	1.13637	0.621	0.301	0	0	Ast_Slc7a10
Msmo1	0	1.11904	0.936	0.791	0	0	Ast_Slc7a10
Slc6a1	0	1.09656	0.789	0.534	0	0	Ast_Slc7a10
Ncam1	0	1.09533	0.806	0.545	0	0	Ast_Slc7a10
Slc4a4	0	1.05133	0.982	0.849	0	0	Ast_Slc7a10
Rrbp1	0	1.02996	0.825	0.607	0	0	Ast_Slc7a10
Gja1	0	1.01654	0.943	0.834	0	0	Ast_Slc7a10
Nrxn1	0	0.989906	0.987	0.943	0	0	Ast_Slc7a10
Serpine2	0	0.967265	0.93	0.687	0	0	Ast_Slc7a10
Pla2g7	0	0.81694	0.951	0.893	0	0	Ast_Slc7a10
Sparcl1	0	0.794988	0.995	0.969	0	0	Ast_Slc7a10
Slc1a2	0	0.782025	0.997	0.985	0	0	Ast_Slc7a10
Mfge8	0	0.772313	0.973	0.924	0	0	Ast_Slc7a10
Bcan	0	0.698154	0.965	0.827	0	0	Ast_Slc7a10
Apoe	0	0.690352	1	1	0	0	Ast_Slc7a10
Cst3	0	0.639657	1	1	0	0	Ast_Slc7a10
Atp1a2	0	0.633748	0.994	0.986	0	0	Ast_Slc7a10
Slc1a3	0	0.560763	0.998	0.998	0	0	Ast_Slc7a10
Ptn	0	0.446015	1	1	0	0	Ast_Slc7a10
Ntm	1.82703e-295	0.723296	0.961	0.898	3.7414e-291	0	Ast_Slc7a10
Btbd17	7.59773e-292	1.02145	0.697	0.407	1.55586e-287	0	Ast_Slc7a10
S100b	1.89869e-288	1.14295	0.476	0.176	3.88815e-284	0	Ast_Slc7a10
Tlcd1	2.76567e-283	1.04418	0.658	0.394	5.66355e-279	0	Ast_Slc7a10
Atp1b2	8.95508e-280	0.769805	0.906	0.798	1.83382e-275	0	Ast_Slc7a10
Luzp2	6.80716e-278	0.832074	0.902	0.772	1.39397e-273	0	Ast_Slc7a10
Aqp4	3.53532e-262	0.636828	0.964	0.805	7.23963e-258	0	Ast_Slc7a10
Vegfa	5.44122e-260	0.967394	0.702	0.448	1.11425e-255	0	Ast_Slc7a10
Pcdh17	2.20492e-255	0.869129	0.779	0.557	4.51523e-251	0	Ast_Slc7a10
Ednrb	8.299e-247	0.65438	0.958	0.889	1.69947e-242	0	Ast_Slc7a10
Gpm6a	2.42138e-229	0.675488	0.92	0.861	4.95849e-225	0	Ast_Slc7a10
Trib2	2.43473e-220	0.864757	0.706	0.488	4.98584e-216	0	Ast_Slc7a10
Tspan7	5.16359e-215	0.536974	0.96	0.929	1.0574e-210	0	Ast_Slc7a10
Gpc5	2.5158e-213	0.944905	0.436	0.186	5.15186e-209	0	Ast_Slc7a10
Hmgcr	9.13298e-210	0.69004	0.883	0.776	1.87025e-205	0	Ast_Slc7a10
Trim9	1.843e-209	0.66355	0.884	0.778	3.7741e-205	0	Ast_Slc7a10
Fgfr3	1.83176e-208	0.89699	0.637	0.419	3.75109e-204	0	Ast_Slc7a10
Arpp21	4.91917e-208	0.891351	0.32	0.093	1.00735e-203	0	Ast_Slc7a10
Cyp51	7.27725e-205	0.734343	0.847	0.728	1.49024e-200	0	Ast_Slc7a10
Vcam1	6.89297e-200	0.712736	0.8	0.676	1.41154e-195	0	Ast_Slc7a10
Scd2	9.86034e-199	0.570403	0.97	0.965	2.0192e-194	0	Ast_Slc7a10
Grm3	1.6482e-198	0.740303	0.763	0.544	3.37518e-194	0	Ast_Slc7a10
Phactr3	1.31596e-194	0.893729	0.522	0.281	2.69482e-190	0	Ast_Slc7a10
Plpp3	1.68255e-192	0.440511	0.99	0.991	3.44553e-188	0	Ast_Slc7a10
Agpat5	2.02641e-191	0.855769	0.69	0.511	4.14969e-187	0	Ast_Slc7a10
Hacd2	7.28457e-189	0.905944	0.583	0.372	1.49173e-184	0	Ast_Slc7a10
Hapln1	1.07357e-188	0.930907	0.498	0.266	2.19845e-184	0	Ast_Slc7a10
Glul	1.04367e-185	0.481599	0.97	0.955	2.13723e-181	0	Ast_Slc7a10
Slc38a3	1.17128e-185	0.848483	0.611	0.4	2.39854e-181	0	Ast_Slc7a10
Cspg5	2.84737e-185	0.411554	0.989	0.982	5.83084e-181	0	Ast_Slc7a10
Sema6d	3.51137e-183	0.803581	0.72	0.555	7.19059e-179	0	Ast_Slc7a10
Pnisr	3.58007e-181	0.712419	0.86	0.792	7.33127e-177	0	Ast_Slc7a10
Gabbr1	6.60858e-181	0.699836	0.78	0.643	1.3533e-176	0	Ast_Slc7a10
Nrcam	2.77246e-179	0.781713	0.702	0.526	5.67745e-175	0	Ast_Slc7a10
Pcdh7	3.26185e-179	0.848853	0.566	0.352	6.67962e-175	0	Ast_Slc7a10
Slc1a4	3.33494e-176	0.832416	0.634	0.436	6.82929e-172	0	Ast_Slc7a10
Eps8	2.68111e-174	0.762706	0.254	0.066	5.49038e-170	0	Ast_Slc7a10
Slco1c1	6.36719e-171	0.803124	0.74	0.572	1.30387e-166	0	Ast_Slc7a10
Cldn10	2.76809e-169	0.662515	0.81	0.68	5.6685e-165	0	Ast_Slc7a10
Arglu1	4.46528e-168	0.763578	0.769	0.655	9.144e-164	0	Ast_Slc7a10
Abhd3	1.21334e-165	0.867305	0.457	0.242	2.48468e-161	0	Ast_Slc7a10
Ptch1	3.43488e-165	0.889273	0.613	0.431	7.03395e-161	0	Ast_Slc7a10
Son	1.30791e-161	0.558893	0.941	0.941	2.67834e-157	0	Ast_Slc7a10
Fjx1	1.3707e-157	0.652926	0.824	0.724	2.80692e-153	0	Ast_Slc7a10
Lsamp	1.0037e-155	0.666272	0.776	0.657	2.05538e-151	0	Ast_Slc7a10
Ramp1	3.37753e-155	0.590676	0.817	0.693	6.91651e-151	0	Ast_Slc7a10
Olig1	3.36001e-153	0.725857	0.572	0.358	6.88063e-149	0	Ast_Slc7a10
Sez6l	8.61465e-150	0.885855	0.327	0.134	1.76411e-145	0	Ast_Slc7a10
Kcnj10	2.03949e-149	0.748577	0.713	0.587	4.17647e-145	0	Ast_Slc7a10
Car8	3.57905e-147	0.726999	0.611	0.417	7.32919e-143	0	Ast_Slc7a10
Hsd17b12	3.12741e-144	0.652954	0.752	0.643	6.40431e-140	0	Ast_Slc7a10
Fndc5	1.2854e-142	0.801388	0.369	0.175	2.63223e-138	0	Ast_Slc7a10
Snrnp70	2.4803e-141	0.63939	0.82	0.76	5.07916e-137	0	Ast_Slc7a10
mt-Atp6	1.08106e-140	0.380079	0.996	0.998	2.2138e-136	0	Ast_Slc7a10
mt-Cytb	3.56761e-139	0.40861	0.989	0.991	7.30575e-135	0	Ast_Slc7a10
Tmem229a	1.60918e-137	0.76134	0.483	0.293	3.29528e-133	0	Ast_Slc7a10
Sqle	2.80174e-134	0.673681	0.68	0.543	5.7374e-130	0	Ast_Slc7a10
Slc7a11	5.08089e-133	0.78401	0.576	0.395	1.04046e-128	0	Ast_Slc7a10
Lrp1	1.54315e-132	0.700517	0.742	0.645	3.16006e-128	0	Ast_Slc7a10
Hbegf	4.91021e-130	0.726027	0.451	0.259	1.00551e-125	0	Ast_Slc7a10
Tm7sf2	1.98546e-129	0.7349	0.48	0.297	4.06582e-125	0	Ast_Slc7a10
F3	5.11336e-129	0.710462	0.637	0.474	1.04711e-124	0	Ast_Slc7a10
Kcnj16	1.40403e-127	0.744621	0.321	0.144	2.87518e-123	0	Ast_Slc7a10
Hacd3	1.78369e-127	0.674438	0.643	0.499	3.65265e-123	0	Ast_Slc7a10
Syne1	4.23158e-124	0.781575	0.419	0.237	8.66542e-120	0	Ast_Slc7a10
Gatm	6.26627e-122	0.661684	0.518	0.333	1.28321e-117	0	Ast_Slc7a10
Slc39a12	3.68623e-121	0.732374	0.328	0.153	7.54866e-117	0	Ast_Slc7a10
Slc30a10	7.06e-120	0.745772	0.534	0.368	1.44575e-115	0	Ast_Slc7a10
Car2	1.15138e-118	0.540943	0.749	0.583	2.3578e-114	0	Ast_Slc7a10
Tecr	2.82745e-115	0.527062	0.821	0.769	5.79004e-111	0	Ast_Slc7a10
Ccdc88a	5.75572e-114	0.523647	0.889	0.853	1.17866e-109	0	Ast_Slc7a10
Slc3a2	4.84869e-112	0.617058	0.667	0.536	9.92915e-108	0	Ast_Slc7a10
Macf1	1.4239e-111	0.559808	0.845	0.799	2.91587e-107	0	Ast_Slc7a10
Ttyh1	1.72506e-110	0.365105	0.953	0.937	3.53258e-106	0	Ast_Slc7a10
Dbx2	1.90062e-110	0.659422	0.466	0.294	3.8921e-106	0	Ast_Slc7a10
Ank2	2.12922e-109	0.692507	0.611	0.477	4.36022e-105	0	Ast_Slc7a10
Cadm2	1.28025e-108	0.593855	0.719	0.619	2.6217e-104	0	Ast_Slc7a10
Chst2	3.99379e-106	0.576683	0.664	0.506	8.17848e-102	0	Ast_Slc7a10
Myorg	1.9986e-104	0.691773	0.405	0.243	4.09273e-100	0	Ast_Slc7a10
mt-Nd4	4.41877e-104	0.38639	0.987	0.989	9.04875e-100	0	Ast_Slc7a10
Srrm2	1.37754e-103	0.517323	0.85	0.82	2.82093e-99	0	Ast_Slc7a10
St6galnac5	2.25037e-103	0.679083	0.592	0.429	4.6083e-99	0	Ast_Slc7a10
Adgrl3	3.42671e-102	0.683428	0.411	0.252	7.01721e-98	0	Ast_Slc7a10
Sorcs2	7.72387e-102	0.674888	0.371	0.21	1.58169e-97	0	Ast_Slc7a10
Acsl6	5.4784e-101	0.607562	0.625	0.494	1.12187e-96	0	Ast_Slc7a10
mt-Nd2	6.89561e-101	0.378638	0.984	0.986	1.41208e-96	0	Ast_Slc7a10
Dag1	2.03176e-100	0.56252	0.746	0.684	4.16064e-96	0	Ast_Slc7a10
Vldlr	2.89786e-98	0.661567	0.346	0.187	5.93424e-94	0	Ast_Slc7a10
Rpn1	3.82464e-98	0.652945	0.657	0.559	7.8321e-94	0	Ast_Slc7a10
Tmem176b	9.26533e-98	0.624547	0.597	0.453	1.89735e-93	0	Ast_Slc7a10
Fabp5	1.06864e-97	0.271229	0.993	0.98	2.18837e-93	0	Ast_Slc7a10
Chchd10	5.39106e-96	0.656341	0.474	0.314	1.10398e-91	0	Ast_Slc7a10
Ptchd4	6.43862e-96	0.647435	0.285	0.136	1.3185e-91	0	Ast_Slc7a10
Erlec1	1.74855e-93	0.643051	0.575	0.457	3.58067e-89	0	Ast_Slc7a10
Rgs7	2.74244e-90	0.651995	0.369	0.218	5.61596e-86	0	Ast_Slc7a10
Phyhipl	1.22411e-89	0.405344	0.891	0.811	2.50672e-85	0	Ast_Slc7a10
Acsbg1	6.1555e-89	0.49604	0.732	0.647	1.26052e-84	0	Ast_Slc7a10
Lrig1	1.73726e-88	0.654562	0.452	0.311	3.55757e-84	0	Ast_Slc7a10
Asah1	8.22751e-87	0.626734	0.53	0.406	1.68483e-82	0	Ast_Slc7a10
mt-Co2	2.83045e-86	0.298869	0.992	0.997	5.79619e-82	0	Ast_Slc7a10
Agpat3	6.15412e-86	0.467634	0.763	0.703	1.26024e-81	0	Ast_Slc7a10
Egfr	2.69397e-85	0.613248	0.495	0.354	5.51672e-81	0	Ast_Slc7a10
Pabpn1	3.13937e-85	0.642777	0.467	0.324	6.4288e-81	0	Ast_Slc7a10
Slc6a9	1.70453e-84	0.627741	0.338	0.195	3.49054e-80	0	Ast_Slc7a10
Alcam	1.00643e-83	0.521036	0.715	0.637	2.06097e-79	0	Ast_Slc7a10
Atp2a2	1.37758e-83	0.537373	0.751	0.688	2.82102e-79	0	Ast_Slc7a10
Prpf4b	3.71361e-83	0.492084	0.83	0.806	7.60473e-79	0	Ast_Slc7a10
S1pr1	4.43831e-83	0.433351	0.893	0.87	9.08876e-79	0	Ast_Slc7a10
Chl1	4.64526e-81	0.631792	0.439	0.303	9.51257e-77	0	Ast_Slc7a10
Hsp90b1	2.51122e-80	0.38848	0.893	0.883	5.14247e-76	0	Ast_Slc7a10
Scg3	3.67598e-80	0.357483	0.922	0.902	7.52768e-76	0	Ast_Slc7a10
Npas3	8.30318e-80	0.515145	0.663	0.569	1.70032e-75	0	Ast_Slc7a10
Gabrg1	1.06557e-76	0.598107	0.409	0.271	2.18207e-72	0	Ast_Slc7a10
Cdh10	1.51076e-76	0.626591	0.37	0.237	3.09374e-72	0	Ast_Slc7a10
Pnn	1.56633e-76	0.565172	0.687	0.614	3.20753e-72	0	Ast_Slc7a10
Adgrg1	1.48819e-75	0.561991	0.584	0.483	3.04751e-71	0	Ast_Slc7a10
Acsl3	1.04372e-73	0.578334	0.576	0.466	2.13732e-69	0	Ast_Slc7a10
Ccdc141	4.56389e-73	0.578105	0.283	0.155	9.34593e-69	0	Ast_Slc7a10
Slc13a5	4.68857e-73	0.573659	0.331	0.198	9.60125e-69	0	Ast_Slc7a10
Etv4	1.1851e-72	0.560733	0.348	0.216	2.42684e-68	0	Ast_Slc7a10
Serinc1	6.32817e-72	0.517863	0.634	0.548	1.29588e-67	0	Ast_Slc7a10
Grk3	3.11092e-71	0.565588	0.562	0.454	6.37054e-67	0	Ast_Slc7a10
Eno1	3.87001e-68	0.496868	0.558	0.451	7.925e-64	0	Ast_Slc7a10
Dhcr7	1.77976e-67	0.570776	0.429	0.304	3.6446e-63	0	Ast_Slc7a10
Insig1	2.26046e-66	0.50621	0.611	0.516	4.62896e-62	0	Ast_Slc7a10
Ntrk3	8.2576e-66	0.55132	0.378	0.252	1.69099e-61	0	Ast_Slc7a10
Cox8a	3.49058e-65	0.305361	0.942	0.939	7.14801e-61	0	Ast_Slc7a10
Arxes2	7.53401e-65	0.578455	0.419	0.305	1.54282e-60	0	Ast_Slc7a10
Ddhd1	1.74062e-64	0.556772	0.444	0.33	3.56445e-60	0	Ast_Slc7a10
Acss2	3.14083e-64	0.573414	0.408	0.286	6.4318e-60	0	Ast_Slc7a10
Sec11c	1.44575e-63	0.54236	0.473	0.36	2.96061e-59	0	Ast_Slc7a10
Ccnd1	3.17346e-62	0.521351	0.425	0.293	6.49861e-58	0	Ast_Slc7a10
Itga6	7.23434e-62	0.553251	0.452	0.337	1.48145e-57	0	Ast_Slc7a10
Eif4g3	9.54944e-62	0.52805	0.57	0.483	1.95553e-57	0	Ast_Slc7a10
Tmem176a	1.75879e-61	0.562724	0.392	0.274	3.60165e-57	0	Ast_Slc7a10
Uqcr10	1.84077e-61	0.360378	0.816	0.79	3.76953e-57	0	Ast_Slc7a10
Spag9	1.4036e-59	0.408688	0.785	0.75	2.87429e-55	0	Ast_Slc7a10
Cpq	3.66553e-59	0.5543	0.401	0.285	7.50627e-55	0	Ast_Slc7a10
Pcdh10	8.18397e-59	0.407511	0.794	0.776	1.67591e-54	0	Ast_Slc7a10
Tnik	4.24063e-58	0.542251	0.446	0.341	8.68396e-54	0	Ast_Slc7a10
Sc5d	7.67574e-58	0.475613	0.609	0.531	1.57184e-53	0	Ast_Slc7a10
Aplp2	2.11682e-57	0.394197	0.798	0.774	4.33482e-53	0	Ast_Slc7a10
Nsdhl	4.46827e-56	0.484699	0.481	0.373	9.15012e-52	0	Ast_Slc7a10
Sash1	5.76573e-55	0.439118	0.678	0.623	1.18071e-50	0	Ast_Slc7a10
Tmem100	1.99459e-54	0.399212	0.763	0.713	4.08453e-50	0	Ast_Slc7a10
Ahcyl1	1.63492e-53	0.444859	0.618	0.559	3.348e-49	0	Ast_Slc7a10
mt-Nd4l	2.87283e-53	0.345756	0.897	0.89	5.88298e-49	0	Ast_Slc7a10
Lrp1b	3.26486e-53	0.547806	0.279	0.17	6.68579e-49	0	Ast_Slc7a10
Itgb1	3.60698e-53	0.393092	0.771	0.732	7.38638e-49	0	Ast_Slc7a10
Reep3	4.9504e-53	0.431829	0.644	0.59	1.01374e-48	0	Ast_Slc7a10
Mertk	9.06698e-53	0.53158	0.267	0.162	1.85674e-48	0	Ast_Slc7a10
Stt3b	1.42004e-52	0.508239	0.444	0.347	2.90795e-48	0	Ast_Slc7a10
Ttc14	1.50272e-51	0.525641	0.528	0.446	3.07726e-47	0	Ast_Slc7a10
Slc25a18	3.0554e-51	0.452252	0.533	0.439	6.25684e-47	0	Ast_Slc7a10
Ppp3ca	2.88782e-50	0.417273	0.661	0.611	5.91367e-46	0	Ast_Slc7a10
Eva1a	1.43166e-49	0.498617	0.319	0.214	2.93176e-45	0	Ast_Slc7a10
Cd81	1.63896e-49	0.308156	0.945	0.946	3.35626e-45	0	Ast_Slc7a10
Adgrb3	1.4033e-48	0.52423	0.382	0.283	2.87368e-44	0	Ast_Slc7a10
Shisa4	1.47171e-48	0.452049	0.597	0.528	3.01376e-44	0	Ast_Slc7a10
Mfhas1	2.76731e-48	0.458419	0.337	0.233	5.6669e-44	0	Ast_Slc7a10
Kif1b	3.21759e-48	0.335216	0.819	0.803	6.58898e-44	0	Ast_Slc7a10
Aplp1	4.972e-48	0.516969	0.334	0.228	1.01817e-43	0	Ast_Slc7a10
Mras	8.96655e-48	0.360057	0.728	0.691	1.83617e-43	0	Ast_Slc7a10
Scd1	1.68676e-47	0.505735	0.472	0.379	3.45414e-43	0	Ast_Slc7a10
Lix1	5.59326e-47	0.504303	0.322	0.219	1.14539e-42	0	Ast_Slc7a10
P4ha1	1.16427e-46	0.509222	0.376	0.28	2.38419e-42	0	Ast_Slc7a10
Itpr2	2.55011e-46	0.510796	0.327	0.23	5.22212e-42	0	Ast_Slc7a10
Fut9	7.47675e-46	0.46172	0.517	0.43	1.53109e-41	0	Ast_Slc7a10
Rnf215	1.20158e-44	0.471366	0.373	0.276	2.4606e-40	0	Ast_Slc7a10
Daam2	1.52189e-44	0.490626	0.342	0.244	3.11652e-40	0	Ast_Slc7a10
Emc7	2.56282e-44	0.383857	0.675	0.64	5.24815e-40	0	Ast_Slc7a10
Jam2	4.31896e-43	0.445364	0.503	0.426	8.84436e-39	0	Ast_Slc7a10
Limch1	1.53578e-42	0.402426	0.643	0.585	3.14497e-38	0	Ast_Slc7a10
Canx	2.96973e-42	0.324662	0.804	0.795	6.08142e-38	0	Ast_Slc7a10
Selenop	3.40383e-42	0.474707	0.43	0.338	6.97036e-38	0	Ast_Slc7a10
Inka2	4.58803e-42	0.431782	0.252	0.156	9.39536e-38	0	Ast_Slc7a10
Rorb	5.37211e-42	0.320306	0.817	0.788	1.1001e-37	0	Ast_Slc7a10
Slitrk2	1.29676e-41	0.471589	0.436	0.349	2.65551e-37	0	Ast_Slc7a10
Mpp6	1.5741e-41	0.423155	0.506	0.429	3.22344e-37	0	Ast_Slc7a10
Olig2	3.88345e-41	0.480506	0.321	0.224	7.95253e-37	0	Ast_Slc7a10
Akap9	6.50992e-41	0.436512	0.591	0.531	1.3331e-36	0	Ast_Slc7a10
Arhgef12	1.33536e-40	0.443674	0.509	0.438	2.73455e-36	0	Ast_Slc7a10
Baalc	4.28108e-40	0.329014	0.688	0.633	8.76679e-36	0	Ast_Slc7a10
Cadm1	6.9667e-40	0.478891	0.413	0.328	1.42664e-35	0	Ast_Slc7a10
Xylt1	9.92624e-40	0.439079	0.391	0.299	2.0327e-35	0	Ast_Slc7a10
Nktr	1.26787e-39	0.424241	0.567	0.516	2.59635e-35	0	Ast_Slc7a10
Scrg1	2.86098e-39	0.415244	0.588	0.521	5.85871e-35	0	Ast_Slc7a10
Frmd4a	6.91489e-39	0.477493	0.444	0.367	1.41603e-34	0	Ast_Slc7a10
Slc25a5	8.62924e-39	0.300391	0.791	0.762	1.7671e-34	0	Ast_Slc7a10
Zmpste24	1.49425e-38	0.455596	0.312	0.225	3.05992e-34	0	Ast_Slc7a10
Tle4	1.70086e-38	0.443269	0.507	0.431	3.48303e-34	0	Ast_Slc7a10
Fuca1	2.27343e-38	0.434393	0.456	0.379	4.65553e-34	0	Ast_Slc7a10
Leng8	5.14944e-38	0.468594	0.339	0.248	1.0545e-33	0	Ast_Slc7a10
Hlf	1.01835e-37	0.396612	0.282	0.189	2.08538e-33	0	Ast_Slc7a10
Abcd2	1.67047e-37	0.447007	0.3	0.212	3.42079e-33	0	Ast_Slc7a10
Mvd	1.72377e-37	0.428476	0.327	0.238	3.52993e-33	0	Ast_Slc7a10
Itgav	9.45328e-37	0.458666	0.339	0.256	1.93584e-32	0	Ast_Slc7a10
Osbpl1a	7.37921e-36	0.404268	0.481	0.409	1.51112e-31	0	Ast_Slc7a10
Hook3	3.15177e-35	0.428453	0.534	0.484	6.4542e-31	0	Ast_Slc7a10
Elovl5	4.05332e-35	0.446304	0.437	0.367	8.30039e-31	0	Ast_Slc7a10
Slc14a1	9.77386e-35	0.436131	0.251	0.169	2.00149e-30	0	Ast_Slc7a10
Zcchc7	1.06954e-34	0.457963	0.423	0.347	2.19021e-30	0	Ast_Slc7a10
Paqr7	2.13638e-34	0.44005	0.33	0.249	4.37489e-30	0	Ast_Slc7a10
Mtdh	5.93675e-34	0.350132	0.639	0.601	1.21573e-29	0	Ast_Slc7a10
Ndufaf4	6.41996e-34	0.447963	0.315	0.233	1.31468e-29	0	Ast_Slc7a10
Fut8	8.0218e-34	0.431496	0.333	0.251	1.6427e-29	0	Ast_Slc7a10
Spon1	4.76711e-33	0.429452	0.276	0.195	9.76209e-29	0	Ast_Slc7a10
Tnfaip8	5.20244e-33	0.413482	0.435	0.364	1.06536e-28	0	Ast_Slc7a10
Kcnk1	6.64699e-33	0.47221	0.328	0.25	1.36117e-28	0	Ast_Slc7a10
Lman1	6.79137e-33	0.433439	0.354	0.276	1.39074e-28	0	Ast_Slc7a10
Fdps	1.47461e-32	0.345113	0.566	0.511	3.01972e-28	0	Ast_Slc7a10
Elovl6	2.6103e-32	0.449053	0.363	0.287	5.34537e-28	0	Ast_Slc7a10
Atp8a1	1.47769e-31	0.413291	0.362	0.287	3.02601e-27	0	Ast_Slc7a10
Abca1	1.91098e-31	0.390217	0.642	0.614	3.91331e-27	0	Ast_Slc7a10
Tia1	5.34372e-31	0.408491	0.439	0.372	1.09429e-26	0	Ast_Slc7a10
Gabra2	1.14308e-30	0.439086	0.322	0.244	2.34081e-26	0	Ast_Slc7a10
Dio2	1.698e-30	0.415465	0.516	0.441	3.47716e-26	0	Ast_Slc7a10
Rsrp1	2.36246e-30	0.306865	0.78	0.787	4.83784e-26	0	Ast_Slc7a10
Selenos	3.30058e-30	0.348157	0.651	0.632	6.75894e-26	0	Ast_Slc7a10
Hepacam	4.19475e-30	0.314317	0.703	0.693	8.59001e-26	0	Ast_Slc7a10
Ctsd	8.2996e-30	0.392054	0.484	0.427	1.69959e-25	0	Ast_Slc7a10
Chst1	8.76039e-30	0.403728	0.335	0.254	1.79395e-25	0	Ast_Slc7a10
Gng12	2.19858e-29	0.269971	0.74	0.718	4.50225e-25	0	Ast_Slc7a10
Rgcc	5.3721e-29	0.277739	0.698	0.671	1.1001e-24	0	Ast_Slc7a10
Kidins220	7.70292e-28	0.380497	0.484	0.434	1.5774e-23	0	Ast_Slc7a10
mt-Nd3	1.52559e-27	0.290076	0.775	0.76	3.1241e-23	0	Ast_Slc7a10
Dhcr24	1.88546e-27	0.418038	0.349	0.28	3.86105e-23	0	Ast_Slc7a10
Cox5a	2.49955e-27	0.2892	0.749	0.742	5.11858e-23	0	Ast_Slc7a10
Specc1	4.65107e-27	0.34299	0.596	0.559	9.52445e-23	0	Ast_Slc7a10
Tmem63b	5.7066e-27	0.420915	0.396	0.338	1.1686e-22	0	Ast_Slc7a10
Dmd	4.72294e-26	0.412516	0.415	0.355	9.67163e-22	0	Ast_Slc7a10
Cpeb4	1.038e-25	0.384031	0.435	0.379	2.12562e-21	0	Ast_Slc7a10
Atl2	1.13384e-25	0.39913	0.337	0.27	2.32188e-21	0	Ast_Slc7a10
Adcyap1r1	2.84176e-25	0.366489	0.532	0.497	5.81935e-21	0	Ast_Slc7a10
Emc3	3.86253e-25	0.368699	0.487	0.445	7.90969e-21	0	Ast_Slc7a10
Abat	4.34346e-25	0.332829	0.48	0.423	8.89453e-21	0	Ast_Slc7a10
Chrdl1	5.95082e-25	0.369212	0.345	0.273	1.21861e-20	0	Ast_Slc7a10
Atp6v0b	6.12219e-25	0.348327	0.619	0.6	1.2537e-20	0	Ast_Slc7a10
Cdh11	7.42851e-25	0.36354	0.31	0.242	1.52121e-20	0	Ast_Slc7a10
Nptn	1.04154e-24	0.394682	0.338	0.274	2.13286e-20	0	Ast_Slc7a10
Metrn	1.32435e-24	0.314016	0.49	0.435	2.712e-20	0	Ast_Slc7a10
Fdft1	1.78386e-24	0.341902	0.529	0.492	3.65298e-20	0	Ast_Slc7a10
Slc15a2	2.45656e-24	0.334706	0.54	0.499	5.03055e-20	0	Ast_Slc7a10
Tmem44	2.26643e-23	0.385593	0.29	0.228	4.64119e-19	0	Ast_Slc7a10
Rhoq	6.49812e-23	0.38251	0.394	0.34	1.33068e-18	0	Ast_Slc7a10
Atrx	9.75209e-23	0.305389	0.721	0.72	1.99703e-18	0	Ast_Slc7a10
Nim1k	1.04667e-22	0.292019	0.634	0.624	2.14336e-18	0	Ast_Slc7a10
Ntsr2	1.4565e-22	0.290976	0.372	0.293	2.98261e-18	0	Ast_Slc7a10
Tmx2	1.88509e-22	0.381706	0.305	0.244	3.86028e-18	0	Ast_Slc7a10
Mgll	2.5869e-22	0.277717	0.549	0.499	5.29745e-18	0	Ast_Slc7a10
Enho	6.94991e-22	0.277662	0.608	0.578	1.4232e-17	0	Ast_Slc7a10
Luc7l3	1.99026e-21	0.320684	0.65	0.639	4.07566e-17	0	Ast_Slc7a10
Gpam	2.6405e-21	0.354618	0.482	0.44	5.40721e-17	0	Ast_Slc7a10
Tspan5	3.1279e-21	0.359466	0.31	0.25	6.40532e-17	0	Ast_Slc7a10
Il18	4.5149e-21	0.307063	0.555	0.522	9.24561e-17	0	Ast_Slc7a10
Nrarp	5.23478e-21	0.295832	0.519	0.468	1.07198e-16	0	Ast_Slc7a10
Tm9sf4	5.58435e-21	0.385908	0.342	0.288	1.14356e-16	0	Ast_Slc7a10
Ptpra	9.79402e-21	0.27915	0.672	0.671	2.00562e-16	0	Ast_Slc7a10
Pdia3	1.17687e-20	0.277188	0.727	0.74	2.41e-16	0	Ast_Slc7a10
Erg28	1.25374e-20	0.317142	0.583	0.567	2.56741e-16	0	Ast_Slc7a10
Ccnt2	1.91898e-20	0.378823	0.281	0.223	3.92968e-16	0	Ast_Slc7a10
Amer2	3.39346e-20	0.337067	0.402	0.354	6.94913e-16	0	Ast_Slc7a10
Clptm1	4.60308e-20	0.343677	0.318	0.264	9.42618e-16	0	Ast_Slc7a10
Trip11	5.55742e-20	0.353141	0.392	0.34	1.13805e-15	0	Ast_Slc7a10
Fibp	1.30503e-19	0.316777	0.454	0.41	2.67244e-15	0	Ast_Slc7a10
Lss	1.3519e-19	0.332816	0.328	0.27	2.76842e-15	0	Ast_Slc7a10
Prpf38b	3.82329e-19	0.34819	0.451	0.408	7.82933e-15	0	Ast_Slc7a10
mt-Nd5	4.71884e-19	0.267185	0.772	0.795	9.66324e-15	0	Ast_Slc7a10
Astn1	6.05513e-19	0.359486	0.388	0.342	1.23997e-14	0	Ast_Slc7a10
Abhd12	6.87303e-19	0.348448	0.405	0.362	1.40746e-14	0	Ast_Slc7a10
Tm9sf2	8.44135e-19	0.345959	0.393	0.35	1.72862e-14	0	Ast_Slc7a10
4930402H24Rik	8.54935e-19	0.334929	0.385	0.337	1.75074e-14	0	Ast_Slc7a10
Me1	9.07028e-19	0.314921	0.423	0.38	1.85741e-14	0	Ast_Slc7a10
Rpn2	1.54593e-18	0.336102	0.419	0.378	3.16576e-14	0	Ast_Slc7a10
Tmem161b	1.90301e-18	0.346099	0.333	0.281	3.89699e-14	0	Ast_Slc7a10
Nat8f1	4.193e-18	0.376732	0.358	0.311	8.58642e-14	0	Ast_Slc7a10
Wasf3	4.45883e-18	0.345969	0.259	0.204	9.13079e-14	0	Ast_Slc7a10
mt-Atp8	1.11691e-17	0.316025	0.669	0.671	2.2872e-13	0	Ast_Slc7a10
Timp3	1.13435e-17	0.255956	0.677	0.679	2.32293e-13	0	Ast_Slc7a10
Kcnip3	1.6459e-17	0.327809	0.365	0.317	3.37047e-13	0	Ast_Slc7a10
Plod2	2.30305e-17	0.345364	0.317	0.266	4.71619e-13	0	Ast_Slc7a10
Glg1	2.72656e-17	0.32358	0.461	0.431	5.58344e-13	0	Ast_Slc7a10
Fgfrl1	3.593e-17	0.32411	0.355	0.307	7.35775e-13	0	Ast_Slc7a10
Pnrc2	5.15586e-17	0.30202	0.386	0.344	1.05582e-12	0	Ast_Slc7a10
Serpinh1	5.85706e-17	0.32132	0.481	0.451	1.19941e-12	0	Ast_Slc7a10
Clic4	6.18974e-17	0.325365	0.383	0.339	1.26753e-12	0	Ast_Slc7a10
Srsf11	6.3817e-17	0.297626	0.541	0.52	1.30684e-12	0	Ast_Slc7a10
Rab5if	6.67297e-17	0.282328	0.517	0.496	1.36649e-12	0	Ast_Slc7a10
Sdf2	7.07108e-17	0.348463	0.406	0.371	1.44801e-12	0	Ast_Slc7a10
Prxl2a	1.47735e-16	0.299259	0.567	0.555	3.02532e-12	0	Ast_Slc7a10
Cycs	3.10564e-16	0.301336	0.441	0.408	6.35973e-12	0	Ast_Slc7a10
Etnk1	4.69738e-16	0.33347	0.427	0.393	9.61929e-12	0	Ast_Slc7a10
Rbm26	4.86487e-16	0.336159	0.407	0.37	9.96228e-12	0	Ast_Slc7a10
Atp2b1	6.06672e-16	0.302559	0.472	0.448	1.24234e-11	0	Ast_Slc7a10
Itgb8	7.94991e-16	0.332183	0.451	0.424	1.62798e-11	0	Ast_Slc7a10
Acat2	7.98857e-16	0.290525	0.401	0.355	1.6359e-11	0	Ast_Slc7a10
Srsf1	9.34293e-16	0.318772	0.357	0.313	1.91325e-11	0	Ast_Slc7a10
Sorl1	3.22073e-15	0.338642	0.356	0.316	6.59541e-11	0	Ast_Slc7a10
Tmem41b	3.41918e-15	0.328409	0.261	0.214	7.00181e-11	0	Ast_Slc7a10
Itgb5	3.93395e-15	0.306845	0.348	0.3	8.05594e-11	0	Ast_Slc7a10
Cadm4	6.5071e-15	0.293371	0.504	0.49	1.33252e-10	0	Ast_Slc7a10
Chka	8.03508e-15	0.310575	0.27	0.223	1.64542e-10	0	Ast_Slc7a10
Pdia6	9.7705e-15	0.270159	0.604	0.606	2.0008e-10	0	Ast_Slc7a10
Mvk	1.16144e-14	0.296164	0.372	0.332	2.3784e-10	0	Ast_Slc7a10
Gm266	1.45078e-14	0.295564	0.259	0.21	2.97091e-10	0	Ast_Slc7a10
Slc27a1	1.67624e-14	0.285629	0.495	0.471	3.4326e-10	0	Ast_Slc7a10
Arhgef26	2.76169e-14	0.291746	0.502	0.481	5.65539e-10	0	Ast_Slc7a10
Lpcat3	2.79055e-14	0.294074	0.272	0.227	5.71449e-10	0	Ast_Slc7a10
Auts2	2.90372e-14	0.266171	0.541	0.526	5.94623e-10	0	Ast_Slc7a10
Abi1	4.4584e-14	0.287799	0.452	0.426	9.1299e-10	0	Ast_Slc7a10
Mboat2	4.73326e-14	0.308368	0.395	0.362	9.69276e-10	0	Ast_Slc7a10
Sdc3	8.91021e-14	0.298771	0.352	0.312	1.82463e-09	0	Ast_Slc7a10
Mfn1	1.78773e-13	0.315297	0.29	0.249	3.66092e-09	0	Ast_Slc7a10
Ewsr1	1.93334e-13	0.321991	0.395	0.365	3.95909e-09	0	Ast_Slc7a10
Caskin1	2.00185e-13	0.286325	0.33	0.288	4.09939e-09	0	Ast_Slc7a10
Paxbp1	2.12652e-13	0.304468	0.264	0.22	4.35468e-09	0	Ast_Slc7a10
Stk17b	2.83466e-13	0.300162	0.275	0.231	5.80481e-09	0	Ast_Slc7a10
Pcdh9	4.34075e-13	0.310413	0.323	0.282	8.88898e-09	0	Ast_Slc7a10
Srek1	6.1817e-13	0.314998	0.419	0.392	1.26589e-08	0	Ast_Slc7a10
Srsf2	8.34885e-13	0.260865	0.581	0.575	1.70968e-08	0	Ast_Slc7a10
Slc38a2	8.81968e-13	0.33262	0.372	0.339	1.80609e-08	0	Ast_Slc7a10
Gsdme	1.25191e-12	0.280984	0.285	0.243	2.56366e-08	0	Ast_Slc7a10
Zfp329	1.31443e-12	0.286783	0.271	0.227	2.69168e-08	0	Ast_Slc7a10
Epas1	1.45037e-12	0.286627	0.254	0.214	2.97006e-08	0	Ast_Slc7a10
Pmvk	3.99364e-12	0.262112	0.53	0.528	8.17818e-08	0	Ast_Slc7a10
Ppargc1a	4.0067e-12	0.306808	0.322	0.286	8.20492e-08	0	Ast_Slc7a10
Fus	4.12133e-12	0.254146	0.631	0.644	8.43965e-08	0	Ast_Slc7a10
Asph	7.52942e-12	0.296953	0.328	0.294	1.54187e-07	0	Ast_Slc7a10
Kcna2	9.19893e-12	0.296661	0.29	0.252	1.88376e-07	0	Ast_Slc7a10
Gm2a	9.60271e-12	0.276399	0.461	0.443	1.96644e-07	0	Ast_Slc7a10
Idh3a	1.04069e-11	0.272068	0.358	0.328	2.13112e-07	0	Ast_Slc7a10
Zfp445	1.04887e-11	0.300357	0.314	0.279	2.14787e-07	0	Ast_Slc7a10
Arhgef9	2.02509e-11	0.283976	0.285	0.248	4.14697e-07	0	Ast_Slc7a10
Nckap5	3.42497e-11	0.284435	0.348	0.314	7.01364e-07	0	Ast_Slc7a10
Prex1	4.06041e-11	0.294864	0.378	0.357	8.31491e-07	0	Ast_Slc7a10
Hivep1	4.41669e-11	0.275867	0.29	0.254	9.04449e-07	0	Ast_Slc7a10
Rab34	4.58601e-11	0.293213	0.319	0.289	9.39124e-07	0	Ast_Slc7a10
Tank	6.20894e-11	0.265964	0.333	0.303	1.27147e-06	0	Ast_Slc7a10
Manf	6.33915e-11	0.252748	0.532	0.528	1.29813e-06	0	Ast_Slc7a10
P4hb	6.84532e-11	0.267241	0.397	0.376	1.40178e-06	0	Ast_Slc7a10
Sec11a	6.91708e-11	0.297781	0.371	0.346	1.41648e-06	0	Ast_Slc7a10
Lfng	1.05771e-10	0.293	0.336	0.304	2.16598e-06	0	Ast_Slc7a10
Nebl	1.79349e-10	0.276984	0.254	0.218	3.67271e-06	0	Ast_Slc7a10
Bpgm	1.93921e-10	0.26067	0.321	0.286	3.97111e-06	0	Ast_Slc7a10
Pnkd	2.14333e-10	0.260778	0.41	0.387	4.38911e-06	0	Ast_Slc7a10
Grina	2.18545e-10	0.295514	0.308	0.277	4.47536e-06	0	Ast_Slc7a10
Pdlim5	2.29929e-10	0.264492	0.319	0.285	4.70849e-06	0	Ast_Slc7a10
Cd2ap	4.04749e-10	0.279075	0.272	0.236	8.28844e-06	0	Ast_Slc7a10
Tmem30a	4.38457e-10	0.255955	0.502	0.504	8.97872e-06	0	Ast_Slc7a10
Bcap31	6.35668e-10	0.292261	0.352	0.331	1.30172e-05	0	Ast_Slc7a10
Por	7.21355e-10	0.274832	0.328	0.298	1.47719e-05	0	Ast_Slc7a10
Dnajb11	9.82351e-10	0.273306	0.343	0.321	2.01166e-05	0	Ast_Slc7a10
Slc41a1	1.13488e-09	0.254675	0.279	0.246	2.324e-05	0	Ast_Slc7a10
Tmx1	1.22026e-09	0.297226	0.265	0.234	2.49885e-05	0	Ast_Slc7a10
Atp6ap2	1.31962e-09	0.287752	0.367	0.344	2.70231e-05	0	Ast_Slc7a10
Mtch2	2.36772e-09	0.252086	0.423	0.409	4.84861e-05	0	Ast_Slc7a10
Enah	4.84192e-09	0.258538	0.474	0.47	9.91529e-05	0	Ast_Slc7a10
Mfsd14a	5.86531e-09	0.254477	0.25	0.218	0.00012011	0	Ast_Slc7a10
Krit1	7.10659e-09	0.282449	0.298	0.27	0.000145529	0	Ast_Slc7a10
Cask	1.01406e-08	0.26273	0.299	0.273	0.00020766	0	Ast_Slc7a10
Rev3l	1.79181e-08	0.275234	0.269	0.24	0.000366926	0	Ast_Slc7a10
Alg5	5.24274e-08	0.263795	0.256	0.228	0.00107361	0	Ast_Slc7a10
Vmp1	7.19507e-08	0.271628	0.277	0.253	0.00147341	0	Ast_Slc7a10
Wsb1	1.35561e-07	0.26342	0.381	0.366	0.00277602	0	Ast_Slc7a10
Atp6v0a1	1.54953e-07	0.265058	0.28	0.258	0.00317312	0	Ast_Slc7a10
Ryk	1.8807e-07	0.254219	0.33	0.311	0.00385131	0	Ast_Slc7a10
Agl	3.38241e-07	0.257469	0.304	0.285	0.0069265	0	Ast_Slc7a10
Thoc1	3.51786e-07	0.260418	0.296	0.276	0.00720388	0	Ast_Slc7a10
Atad1	4.84883e-07	0.256675	0.299	0.28	0.00992943	0	Ast_Slc7a10
Clcn4	5.16149e-07	0.259215	0.318	0.3	0.0105697	0	Ast_Slc7a10
Usp46	7.18155e-07	0.252902	0.281	0.26	0.0147064	0	Ast_Slc7a10
Prkcsh	1.55462e-05	0.252112	0.251	0.236	0.318356	0	Ast_Slc7a10
Serpinf1	0	1.50193	0.377	0.035	0	1	Ast_Serpinf1
Id3	0	1.06837	0.979	0.765	0	1	Ast_Serpinf1
Id1	0	1.01488	0.893	0.482	0	1	Ast_Serpinf1
Junb	0	0.995007	0.981	0.675	0	1	Ast_Serpinf1
Ncan	0	0.819882	0.998	0.91	0	1	Ast_Serpinf1
Fabp7	0	0.599729	1	0.999	0	1	Ast_Serpinf1
Ier2	2.75489e-298	0.918405	0.942	0.579	5.64146e-294	1	Ast_Serpinf1
Btg2	1.08401e-285	0.910866	0.964	0.678	2.21983e-281	1	Ast_Serpinf1
Id2	1.04813e-284	0.875354	0.968	0.69	2.14635e-280	1	Ast_Serpinf1
Egr1	4.26898e-276	0.776247	0.981	0.699	8.74202e-272	1	Ast_Serpinf1
Nr4a2	1.92979e-267	1.02216	0.553	0.19	3.95183e-263	1	Ast_Serpinf1
Nr4a1	6.55907e-242	0.774178	0.884	0.508	1.34317e-237	1	Ast_Serpinf1
Cebpd	2.41867e-237	0.954915	0.635	0.262	4.95295e-233	1	Ast_Serpinf1
Tnfrsf21	3.03216e-222	0.663151	0.4	0.11	6.20926e-218	1	Ast_Serpinf1
Nav1	3.14868e-208	0.724703	0.706	0.338	6.44787e-204	1	Ast_Serpinf1
Atf3	1.39086e-207	0.784441	0.377	0.104	2.84821e-203	1	Ast_Serpinf1
Fabp5	1.72068e-206	0.539568	1	0.981	3.52361e-202	1	Ast_Serpinf1
Pla2g3	5.91263e-202	0.785978	0.446	0.148	1.21079e-197	1	Ast_Serpinf1
Socs3	4.28309e-199	0.733349	0.64	0.282	8.77091e-195	1	Ast_Serpinf1
Dusp1	6.1318e-191	0.768737	0.722	0.362	1.25567e-186	1	Ast_Serpinf1
Ccnd2	4.47633e-189	0.794833	0.951	0.839	9.16662e-185	1	Ast_Serpinf1
Btbd3	1.66809e-184	0.617864	0.474	0.169	3.41592e-180	1	Ast_Serpinf1
Fos	5.12619e-181	0.499508	0.999	0.889	1.04974e-176	1	Ast_Serpinf1
Selenom	2.33872e-177	0.797907	0.707	0.37	4.78923e-173	1	Ast_Serpinf1
Aldh1l1	3.15166e-174	0.61128	0.885	0.58	6.45398e-170	1	Ast_Serpinf1
Ppp1r15a	1.53388e-167	0.825578	0.634	0.309	3.14107e-163	1	Ast_Serpinf1
Jun	1.03764e-163	0.616089	0.961	0.74	2.12488e-159	1	Ast_Serpinf1
Ctnnbip1	2.67134e-152	0.667762	0.77	0.471	5.47037e-148	1	Ast_Serpinf1
Egr2	2.17186e-150	0.512247	0.3	0.086	4.44753e-146	1	Ast_Serpinf1
Grin3a	3.95622e-150	0.531408	0.383	0.132	8.10154e-146	1	Ast_Serpinf1
Lratd1	2.84856e-149	0.531015	0.274	0.074	5.83329e-145	1	Ast_Serpinf1
Fosb	4.73812e-149	0.627329	0.75	0.415	9.70271e-145	1	Ast_Serpinf1
Gadd45g	1.56576e-148	0.802279	0.591	0.297	3.20637e-144	1	Ast_Serpinf1
Ywhah	3.14832e-147	0.853462	0.656	0.354	6.44713e-143	1	Ast_Serpinf1
Maff	1.5505e-146	0.546316	0.312	0.095	3.17511e-142	1	Ast_Serpinf1
Gadd45b	5.23357e-146	0.717608	0.321	0.103	1.07173e-141	1	Ast_Serpinf1
Csrnp1	1.4576e-143	0.471645	0.301	0.09	2.98487e-139	1	Ast_Serpinf1
Marcks	9.36071e-139	0.43359	0.99	0.903	1.91689e-134	1	Ast_Serpinf1
Prkag2	1.92331e-136	0.491297	0.327	0.108	3.93856e-132	1	Ast_Serpinf1
Emid1	6.63427e-134	0.560211	0.585	0.282	1.35857e-129	1	Ast_Serpinf1
Zfp36	2.00587e-131	0.501959	0.546	0.25	4.10761e-127	1	Ast_Serpinf1
Fxyd6	4.42563e-131	0.782286	0.637	0.357	9.06281e-127	1	Ast_Serpinf1
Plec	7.03891e-129	0.436712	0.322	0.107	1.44143e-124	1	Ast_Serpinf1
Glud1	7.78425e-129	0.359443	0.997	0.963	1.59406e-124	1	Ast_Serpinf1
Ccnl1	9.2491e-128	0.572105	0.694	0.39	1.89403e-123	1	Ast_Serpinf1
Emd	1.1046e-127	0.691636	0.633	0.35	2.26199e-123	1	Ast_Serpinf1
Acot1	1.13829e-127	0.539301	0.893	0.622	2.33099e-123	1	Ast_Serpinf1
Nfkbiz	9.63161e-125	0.415423	0.315	0.106	1.97236e-120	1	Ast_Serpinf1
Sema6a	2.81807e-119	0.506141	0.799	0.502	5.77085e-115	1	Ast_Serpinf1
Aqp4	5.40615e-118	0.526562	0.991	0.834	1.10707e-113	1	Ast_Serpinf1
Tnc	3.56325e-115	0.574025	0.764	0.485	7.29681e-111	1	Ast_Serpinf1
Lrrtm2	5.17261e-115	0.426038	0.304	0.106	1.05925e-110	1	Ast_Serpinf1
Irs2	6.13542e-115	0.515319	0.635	0.342	1.25641e-110	1	Ast_Serpinf1
Plat	1.26815e-113	0.493832	0.426	0.186	2.59691e-109	1	Ast_Serpinf1
Hk2	1.90652e-112	0.440068	0.285	0.097	3.90417e-108	1	Ast_Serpinf1
Lcat	5.87099e-112	0.442583	0.434	0.187	1.20226e-107	1	Ast_Serpinf1
Ramp2	1.86199e-110	0.414185	0.361	0.141	3.81298e-106	1	Ast_Serpinf1
A2m	2.32758e-110	0.508683	0.291	0.103	4.76641e-106	1	Ast_Serpinf1
Cebpb	6.00038e-109	0.522609	0.506	0.245	1.22876e-104	1	Ast_Serpinf1
Chrdl1	4.67392e-107	0.438334	0.506	0.24	9.57126e-103	1	Ast_Serpinf1
Ier5l	1.44921e-104	0.40205	0.274	0.094	2.9677e-100	1	Ast_Serpinf1
Ldha	1.02626e-101	0.458814	0.848	0.572	2.10158e-97	1	Ast_Serpinf1
Nav2	9.91142e-101	0.433481	0.493	0.239	2.02966e-96	1	Ast_Serpinf1
Lxn	1.47906e-98	0.439668	0.926	0.686	3.02882e-94	1	Ast_Serpinf1
Tiparp	1.77338e-98	0.504657	0.698	0.424	3.63152e-94	1	Ast_Serpinf1
Car2	2.06397e-93	0.410829	0.854	0.59	4.22659e-89	1	Ast_Serpinf1
Bhlhe40	7.14539e-93	0.415005	0.796	0.493	1.46323e-88	1	Ast_Serpinf1
Eef1a1	1.45017e-92	0.302394	0.994	0.94	2.96966e-88	1	Ast_Serpinf1
Fgfbp3	2.59831e-92	0.498709	0.745	0.479	5.32081e-88	1	Ast_Serpinf1
Bmyc	5.79352e-91	0.388172	0.555	0.289	1.1864e-86	1	Ast_Serpinf1
Tpt1	6.74463e-91	0.305994	0.998	0.965	1.38117e-86	1	Ast_Serpinf1
Actb	9.27351e-90	0.273456	1	0.979	1.89903e-85	1	Ast_Serpinf1
Cxxc5	2.29563e-89	0.440877	0.455	0.226	4.70099e-85	1	Ast_Serpinf1
Pde4b	1.16683e-87	0.410877	0.62	0.354	2.38944e-83	1	Ast_Serpinf1
Ckb	5.27739e-85	0.275618	1	0.993	1.0807e-80	1	Ast_Serpinf1
H3f3b	2.78741e-83	0.352108	0.997	0.945	5.70805e-79	1	Ast_Serpinf1
Lpar6	4.66338e-83	0.376718	0.3	0.123	9.54967e-79	1	Ast_Serpinf1
Robo2	1.0083e-81	0.301812	0.338	0.146	2.0648e-77	1	Ast_Serpinf1
Nr2c2ap	1.39976e-81	0.337026	0.359	0.16	2.86642e-77	1	Ast_Serpinf1
Paqr8	2.2415e-80	0.371728	0.753	0.482	4.59015e-76	1	Ast_Serpinf1
Mtch1	3.07252e-80	0.457251	0.842	0.612	6.29191e-76	1	Ast_Serpinf1
Bcan	3.90366e-80	0.297604	0.992	0.85	7.99391e-76	1	Ast_Serpinf1
Kank1	1.73011e-79	0.313214	0.321	0.137	3.54292e-75	1	Ast_Serpinf1
Nup98	2.75512e-79	0.347589	0.373	0.173	5.64193e-75	1	Ast_Serpinf1
Tnfrsf19	2.21223e-78	0.399926	0.792	0.538	4.5302e-74	1	Ast_Serpinf1
Ccn1	1.24112e-76	0.346391	0.806	0.542	2.54156e-72	1	Ast_Serpinf1
Pde10a	4.16747e-76	0.375287	0.585	0.332	8.53414e-72	1	Ast_Serpinf1
Plxdc2	8.35726e-76	0.268982	0.281	0.113	1.7114e-71	1	Ast_Serpinf1
Dner	2.13942e-75	0.338986	0.552	0.304	4.38111e-71	1	Ast_Serpinf1
Homer1	3.31494e-75	0.294958	0.286	0.119	6.78833e-71	1	Ast_Serpinf1
Chst2	2.55409e-74	0.368638	0.772	0.509	5.23027e-70	1	Ast_Serpinf1
Actg1	1.76201e-73	0.336701	0.97	0.912	3.60825e-69	1	Ast_Serpinf1
Tst	5.17873e-73	0.366752	0.929	0.732	1.0605e-68	1	Ast_Serpinf1
Hey2	5.93258e-73	0.283161	0.255	0.102	1.21487e-68	1	Ast_Serpinf1
Slc25a3	1.66098e-72	0.313604	0.98	0.874	3.40136e-68	1	Ast_Serpinf1
Klf4	1.89023e-72	0.529937	0.554	0.332	3.87082e-68	1	Ast_Serpinf1
Dnajb1	1.95292e-72	0.435925	0.313	0.143	3.99918e-68	1	Ast_Serpinf1
Il6st	2.23176e-71	0.384755	0.429	0.222	4.57021e-67	1	Ast_Serpinf1
Gm13889	1.25118e-70	0.344994	0.31	0.141	2.56218e-66	1	Ast_Serpinf1
Nap1l5	2.69869e-70	0.38916	0.423	0.221	5.52637e-66	1	Ast_Serpinf1
Phyhipl	5.62675e-70	0.302446	0.965	0.807	1.15224e-65	1	Ast_Serpinf1
Cfl1	1.17539e-69	0.288664	0.983	0.879	2.40697e-65	1	Ast_Serpinf1
Pbx1	6.77621e-69	0.385237	0.874	0.68	1.38763e-64	1	Ast_Serpinf1
Gfap	1.68739e-68	0.295228	0.702	0.456	3.45543e-64	1	Ast_Serpinf1
Rhob	2.24126e-68	0.379226	0.7	0.451	4.58964e-64	1	Ast_Serpinf1
Map3k1	9.62219e-68	0.283254	0.257	0.107	1.97043e-63	1	Ast_Serpinf1
Eepd1	1.72317e-67	0.301212	0.493	0.264	3.52871e-63	1	Ast_Serpinf1
Pdzrn3	7.10161e-67	0.273273	0.255	0.106	1.45427e-62	1	Ast_Serpinf1
Stat3	5.70335e-66	0.313282	0.449	0.239	1.16793e-61	1	Ast_Serpinf1
Azin1	1.73495e-65	0.328834	0.655	0.408	3.55284e-61	1	Ast_Serpinf1
Usp36	3.68151e-64	0.253234	0.27	0.117	7.539e-60	1	Ast_Serpinf1
Klf6	1.90741e-63	0.416395	0.698	0.463	3.906e-59	1	Ast_Serpinf1
Bmpr1b	5.38331e-62	0.284249	0.561	0.321	1.10239e-57	1	Ast_Serpinf1
Gpm6b	2.21219e-60	0.263347	0.997	0.972	4.53012e-56	1	Ast_Serpinf1
Nedd9	3.44806e-60	0.292032	0.398	0.209	7.06095e-56	1	Ast_Serpinf1
Pfkfb3	3.51043e-60	0.284061	0.41	0.215	7.18866e-56	1	Ast_Serpinf1
Eprs	7.52317e-60	0.391503	0.716	0.481	1.54059e-55	1	Ast_Serpinf1
Gem	3.99545e-59	0.302816	0.439	0.24	8.18187e-55	1	Ast_Serpinf1
Rlim	6.57981e-59	0.312453	0.384	0.202	1.34741e-54	1	Ast_Serpinf1
Vps37b	1.82058e-58	0.35871	0.647	0.413	3.72819e-54	1	Ast_Serpinf1
Slc25a33	6.06044e-58	0.253712	0.328	0.161	1.24106e-53	1	Ast_Serpinf1
Tsc22d1	6.86691e-58	0.334477	0.829	0.604	1.40621e-53	1	Ast_Serpinf1
Coq10b	2.29734e-57	0.281117	0.668	0.423	4.7045e-53	1	Ast_Serpinf1
Ndufa1	8.66863e-57	0.294983	0.804	0.561	1.77516e-52	1	Ast_Serpinf1
Bmpr1a	4.28468e-56	0.312912	0.697	0.458	8.77417e-52	1	Ast_Serpinf1
Dio2	4.20667e-55	0.286069	0.649	0.417	8.61443e-51	1	Ast_Serpinf1
Abat	7.38012e-55	0.262515	0.633	0.389	1.5113e-50	1	Ast_Serpinf1
Tulp4	6.66378e-54	0.275228	0.556	0.329	1.36461e-49	1	Ast_Serpinf1
Btg1	3.8575e-53	0.285601	0.845	0.613	7.89939e-49	1	Ast_Serpinf1
Kif5b	1.72909e-52	0.299824	0.814	0.574	3.54084e-48	1	Ast_Serpinf1
Map1lc3a	4.63308e-52	0.298772	0.769	0.536	9.48762e-48	1	Ast_Serpinf1
Tagln3	5.09879e-52	0.273983	0.452	0.257	1.04413e-47	1	Ast_Serpinf1
Kctd5	3.51032e-50	0.279623	0.704	0.466	7.18844e-46	1	Ast_Serpinf1
Sat1	1.45001e-49	0.389764	0.804	0.609	2.96933e-45	1	Ast_Serpinf1
Mcl1	1.77235e-49	0.283039	0.734	0.5	3.62943e-45	1	Ast_Serpinf1
Rasa2	5.14711e-49	0.294975	0.774	0.551	1.05402e-44	1	Ast_Serpinf1
Nfkbia	2.47734e-47	0.291623	0.445	0.262	5.07309e-43	1	Ast_Serpinf1
Mapre1	2.68126e-47	0.27606	0.802	0.572	5.49069e-43	1	Ast_Serpinf1
Cdk11b	1.91939e-46	0.320987	0.651	0.435	3.93053e-42	1	Ast_Serpinf1
Spry2	4.19074e-46	0.270422	0.796	0.571	8.5818e-42	1	Ast_Serpinf1
Rack1	3.74532e-43	0.26032	0.848	0.638	7.66966e-39	1	Ast_Serpinf1
Purb	4.62536e-43	0.261631	0.848	0.633	9.47182e-39	1	Ast_Serpinf1
Fbxo2	5.47901e-42	0.341697	0.572	0.371	1.12199e-37	1	Ast_Serpinf1
Cstf3	8.02592e-42	0.283069	0.273	0.144	1.64355e-37	1	Ast_Serpinf1
Zfp706	1.78955e-37	0.29404	0.773	0.564	3.66465e-33	1	Ast_Serpinf1
Ywhaz	7.47939e-35	0.274816	0.906	0.748	1.53163e-30	1	Ast_Serpinf1
Mt1	3.75746e-33	0.261935	0.985	0.953	7.69452e-29	1	Ast_Serpinf1
Actb	1.72738e-151	0.607933	0.997	0.983	3.53732e-147	11	Ast_H2az1
Eef1a1	9.62514e-134	0.632163	0.987	0.949	1.97104e-129	11	Ast_H2az1
Fabp7	1.02575e-130	0.578264	1	0.999	2.10054e-126	11	Ast_H2az1
Egr3	3.74697e-113	0.798454	0.331	0.093	7.67306e-109	11	Ast_H2az1
Tpt1	4.58616e-110	0.519106	0.995	0.97	9.39154e-106	11	Ast_H2az1
Egr1	4.24844e-97	0.670251	0.979	0.744	8.69995e-93	11	Ast_H2az1
Tmsb4x	9.53625e-94	0.573952	0.993	0.971	1.95283e-89	11	Ast_H2az1
Nr4a1	1.93626e-80	0.683547	0.848	0.57	3.96507e-76	11	Ast_H2az1
Ybx1	2.76665e-78	0.584292	0.926	0.836	5.66554e-74	11	Ast_H2az1
Ier2	8.3214e-75	0.62317	0.908	0.639	1.70406e-70	11	Ast_H2az1
Marcks	2.72024e-72	0.485344	0.972	0.918	5.57051e-68	11	Ast_H2az1
Fau	1.02168e-70	0.412077	0.98	0.952	2.09219e-66	11	Ast_H2az1
Cfl1	1.92337e-69	0.466776	0.958	0.898	3.93868e-65	11	Ast_H2az1
Acot1	3.47868e-65	0.633859	0.843	0.669	7.12363e-61	11	Ast_H2az1
Ppia	6.99965e-64	0.369685	0.99	0.976	1.43339e-59	11	Ast_H2az1
Egr2	1.42926e-63	0.65968	0.307	0.119	2.92683e-59	11	Ast_H2az1
Rack1	7.43529e-63	0.563515	0.838	0.672	1.5226e-58	11	Ast_H2az1
Hsp90ab1	4.14369e-62	0.404626	0.978	0.957	8.48546e-58	11	Ast_H2az1
Hnrnpa1	1.44176e-58	0.659015	0.667	0.442	2.95244e-54	11	Ast_H2az1
Eef1b2	3.74374e-58	0.495263	0.901	0.799	7.66642e-54	11	Ast_H2az1
Id1	2.93031e-57	0.669197	0.787	0.558	6.00069e-53	11	Ast_H2az1
Ckb	9.80759e-57	0.380177	1	0.994	2.0084e-52	11	Ast_H2az1
Actg1	1.67933e-52	0.422514	0.954	0.923	3.43893e-48	11	Ast_H2az1
Ccnd2	1.67656e-49	0.590984	0.929	0.859	3.43325e-45	11	Ast_H2az1
Id3	1.02898e-48	0.534939	0.952	0.802	2.10715e-44	11	Ast_H2az1
Ldha	3.59195e-45	0.502574	0.802	0.62	7.35561e-41	11	Ast_H2az1
Slc25a5	9.46116e-44	0.425178	0.896	0.761	1.93746e-39	11	Ast_H2az1
Egfr	1.52549e-43	0.556109	0.598	0.393	3.12391e-39	11	Ast_H2az1
Btg2	5.29228e-42	0.508514	0.911	0.728	1.08375e-37	11	Ast_H2az1
Ywhae	4.50881e-40	0.313943	0.975	0.961	9.23314e-36	11	Ast_H2az1
Nap1l1	3.76588e-38	0.502289	0.769	0.629	7.71177e-34	11	Ast_H2az1
Pde10a	2.65573e-37	0.478415	0.574	0.373	5.43841e-33	11	Ast_H2az1
Atp5g2	5.17958e-37	0.372393	0.881	0.806	1.06068e-32	11	Ast_H2az1
Pabpc1	7.49437e-37	0.466793	0.737	0.577	1.5347e-32	11	Ast_H2az1
Junb	8.93777e-37	0.375158	0.931	0.728	1.83028e-32	11	Ast_H2az1
H2az1	2.83903e-36	0.528943	0.777	0.642	5.81377e-32	11	Ast_H2az1
Aldh1l1	4.17986e-36	0.450606	0.804	0.637	8.55951e-32	11	Ast_H2az1
Set	1.39597e-35	0.427751	0.779	0.654	2.85868e-31	11	Ast_H2az1
H3f3b	1.78984e-35	0.352019	0.987	0.954	3.66523e-31	11	Ast_H2az1
Hspd1	2.34112e-33	0.437302	0.771	0.637	4.79415e-29	11	Ast_H2az1
Irs2	4.1565e-32	0.496702	0.579	0.394	8.51168e-28	11	Ast_H2az1
Banf1	1.27828e-31	0.421059	0.479	0.302	2.61766e-27	11	Ast_H2az1
Anp32e	1.64187e-31	0.461997	0.651	0.481	3.36221e-27	11	Ast_H2az1
Ppp1r14b	3.42675e-31	0.465697	0.73	0.593	7.0173e-27	11	Ast_H2az1
Dpysl3	1.46849e-30	0.433785	0.499	0.326	3.00717e-26	11	Ast_H2az1
Naca	2.44827e-30	0.352633	0.882	0.8	5.01357e-26	11	Ast_H2az1
Atp5e	3.23513e-30	0.284254	0.941	0.898	6.62489e-26	11	Ast_H2az1
Mrpl52	4.21857e-30	0.413356	0.67	0.51	8.63878e-26	11	Ast_H2az1
Bzw1	1.28331e-29	0.424572	0.731	0.59	2.62796e-25	11	Ast_H2az1
Btf3	1.83039e-29	0.349589	0.871	0.769	3.74828e-25	11	Ast_H2az1
Nav1	2.19542e-29	0.453813	0.593	0.408	4.49578e-25	11	Ast_H2az1
Vim	7.01312e-28	0.29696	0.854	0.7	1.43615e-23	11	Ast_H2az1
Eif1a	1.30983e-27	0.421297	0.43	0.269	2.68228e-23	11	Ast_H2az1
Ncan	1.62359e-27	0.308527	0.981	0.926	3.32478e-23	11	Ast_H2az1
Eif4a1	3.02691e-27	0.376833	0.69	0.539	6.19851e-23	11	Ast_H2az1
Nsa2	3.80311e-27	0.36638	0.82	0.721	7.78801e-23	11	Ast_H2az1
Selenom	9.59633e-27	0.593415	0.595	0.435	1.96514e-22	11	Ast_H2az1
Hnrnpab	9.70061e-27	0.414486	0.543	0.382	1.98649e-22	11	Ast_H2az1
Fos	1.80811e-26	0.25849	0.998	0.907	3.70264e-22	11	Ast_H2az1
Nes	4.19028e-26	0.440491	0.351	0.206	8.58085e-22	11	Ast_H2az1
Uba52	5.2986e-26	0.380195	0.552	0.386	1.08505e-21	11	Ast_H2az1
Selenoh	6.95771e-26	0.428743	0.339	0.199	1.4248e-21	11	Ast_H2az1
Srsf3	1.60847e-25	0.361314	0.789	0.661	3.29383e-21	11	Ast_H2az1
Eif5a	9.87333e-25	0.35849	0.734	0.594	2.02186e-20	11	Ast_H2az1
Klf6	1.51806e-24	0.345001	0.683	0.501	3.10869e-20	11	Ast_H2az1
Cdo1	4.13029e-24	0.426498	0.325	0.196	8.45801e-20	11	Ast_H2az1
Inka2	5.0154e-24	0.422258	0.315	0.183	1.02705e-19	11	Ast_H2az1
Top1	7.99908e-24	0.335941	0.833	0.705	1.63805e-19	11	Ast_H2az1
Eef2	8.26704e-24	0.361909	0.761	0.616	1.69293e-19	11	Ast_H2az1
Hmgn1	1.55334e-23	0.279655	0.878	0.806	3.18093e-19	11	Ast_H2az1
Fabp5	2.42555e-23	0.279734	0.997	0.985	4.96704e-19	11	Ast_H2az1
Gm13889	3.17626e-23	0.432793	0.294	0.169	6.50434e-19	11	Ast_H2az1
Smad5	3.41439e-23	0.42493	0.359	0.224	6.99199e-19	11	Ast_H2az1
Olig1	5.68086e-23	0.432291	0.593	0.431	1.16333e-18	11	Ast_H2az1
Sox11	6.32388e-23	0.370878	0.521	0.366	1.295e-18	11	Ast_H2az1
Cdk2ap1	1.21367e-22	0.330726	0.407	0.261	2.48535e-18	11	Ast_H2az1
Rbm3	1.70194e-22	0.385699	0.645	0.502	3.48523e-18	11	Ast_H2az1
Tspan5	2.00054e-22	0.349003	0.405	0.262	4.09671e-18	11	Ast_H2az1
H1f4	4.15912e-22	0.38141	0.657	0.506	8.51705e-18	11	Ast_H2az1
Lsm4	7.9056e-22	0.330097	0.459	0.312	1.61891e-17	11	Ast_H2az1
Tmem256	8.88492e-22	0.307902	0.812	0.71	1.81945e-17	11	Ast_H2az1
Hmgb1	1.64186e-21	0.340674	0.895	0.841	3.36221e-17	11	Ast_H2az1
Olig2	2.40324e-21	0.318607	0.394	0.251	4.92136e-17	11	Ast_H2az1
Gatm	3.37851e-21	0.323916	0.553	0.395	6.9185e-17	11	Ast_H2az1
Ncl	5.39702e-21	0.308858	0.84	0.768	1.1052e-16	11	Ast_H2az1
Bzw2	8.43686e-21	0.325398	0.374	0.24	1.7277e-16	11	Ast_H2az1
Kif5b	1.00263e-20	0.327163	0.741	0.619	2.05319e-16	11	Ast_H2az1
Tmsb10	1.08084e-20	0.354934	0.453	0.311	2.21335e-16	11	Ast_H2az1
Traf4	1.3113e-20	0.328997	0.321	0.197	2.68527e-16	11	Ast_H2az1
Pebp1	1.31488e-20	0.261928	0.899	0.838	2.69261e-16	11	Ast_H2az1
Serbp1	2.32806e-20	0.282239	0.874	0.819	4.76739e-16	11	Ast_H2az1
Emd	2.58639e-20	0.48147	0.544	0.404	5.2964e-16	11	Ast_H2az1
Pfn1	3.5481e-20	0.307241	0.753	0.638	7.2658e-16	11	Ast_H2az1
Odc1	4.69165e-20	0.356408	0.422	0.288	9.60757e-16	11	Ast_H2az1
Snrpg	5.558e-20	0.296886	0.782	0.664	1.13817e-15	11	Ast_H2az1
Eif4g2	6.71383e-20	0.288061	0.881	0.809	1.37486e-15	11	Ast_H2az1
Atp5b	8.10443e-20	0.295801	0.875	0.8	1.65963e-15	11	Ast_H2az1
Myef2	8.44265e-20	0.388651	0.579	0.45	1.72889e-15	11	Ast_H2az1
Ywhah	1.27911e-19	0.434739	0.551	0.412	2.61936e-15	11	Ast_H2az1
Pdcd5	3.05173e-19	0.288436	0.778	0.665	6.24934e-15	11	Ast_H2az1
Hspe1	3.51988e-19	0.283577	0.793	0.708	7.20801e-15	11	Ast_H2az1
Vps37b	4.77465e-19	0.347351	0.598	0.455	9.77752e-15	11	Ast_H2az1
Hnrnpa3	7.08027e-19	0.31218	0.767	0.653	1.4499e-14	11	Ast_H2az1
Ran	3.33335e-18	0.304392	0.723	0.595	6.82604e-14	11	Ast_H2az1
Spry2	3.38027e-18	0.363721	0.747	0.611	6.92213e-14	11	Ast_H2az1
Atp5c1	6.11758e-18	0.259447	0.849	0.755	1.25276e-13	11	Ast_H2az1
Eif3h	7.39837e-18	0.280981	0.62	0.484	1.51504e-13	11	Ast_H2az1
Hmgb3	1.00302e-17	0.327811	0.433	0.301	2.05398e-13	11	Ast_H2az1
Rlbp1	1.19628e-17	0.27119	0.633	0.488	2.44974e-13	11	Ast_H2az1
Klhl23	1.40846e-17	0.315527	0.296	0.186	2.88424e-13	11	Ast_H2az1
Ybx3	2.04831e-17	0.264926	0.365	0.238	4.19453e-13	11	Ast_H2az1
Eef1g	2.48279e-17	0.305664	0.666	0.546	5.08426e-13	11	Ast_H2az1
Atp5a1	3.26576e-17	0.259592	0.82	0.714	6.68761e-13	11	Ast_H2az1
Stat3	3.36698e-17	0.300163	0.408	0.276	6.89491e-13	11	Ast_H2az1
Pdha1	6.2935e-17	0.334647	0.548	0.418	1.28878e-12	11	Ast_H2az1
Hnrnpa0	1.03643e-16	0.284069	0.591	0.448	2.1224e-12	11	Ast_H2az1
Jpt1	1.20866e-16	0.287334	0.348	0.225	2.4751e-12	11	Ast_H2az1
Tpm4	1.741e-16	0.296642	0.364	0.243	3.56521e-12	11	Ast_H2az1
Nnat	1.94757e-16	0.279245	0.684	0.551	3.98823e-12	11	Ast_H2az1
Pgls	2.10405e-16	0.275058	0.622	0.497	4.30868e-12	11	Ast_H2az1
Zfp24	3.78007e-16	0.27629	0.538	0.407	7.74083e-12	11	Ast_H2az1
Ndufc1	3.96634e-16	0.254976	0.819	0.722	8.12227e-12	11	Ast_H2az1
Tdg	4.73618e-16	0.301053	0.431	0.311	9.69874e-12	11	Ast_H2az1
Atf4	4.95081e-16	0.267779	0.693	0.559	1.01383e-11	11	Ast_H2az1
Ndufb1-ps	6.82621e-16	0.262965	0.801	0.68	1.39787e-11	11	Ast_H2az1
Nr4a2	8.09663e-16	0.402073	0.383	0.265	1.65803e-11	11	Ast_H2az1
Skil	1.47714e-15	0.380664	0.44	0.323	3.02489e-11	11	Ast_H2az1
Etv1	1.51474e-15	0.281601	0.442	0.317	3.10188e-11	11	Ast_H2az1
H1f10	1.79811e-15	0.27872	0.278	0.174	3.68217e-11	11	Ast_H2az1
Pdap1	2.43917e-15	0.288511	0.718	0.612	4.99494e-11	11	Ast_H2az1
Prmt1	3.09472e-15	0.264824	0.432	0.307	6.33737e-11	11	Ast_H2az1
Npm1	3.49394e-15	0.268412	0.808	0.732	7.1549e-11	11	Ast_H2az1
Prelid1	5.67059e-15	0.258559	0.415	0.293	1.16122e-10	11	Ast_H2az1
Hnrnpd	7.12188e-15	0.259506	0.591	0.463	1.45842e-10	11	Ast_H2az1
Caprin1	1.25122e-14	0.297306	0.552	0.423	2.56225e-10	11	Ast_H2az1
Eif3a	1.91865e-14	0.280744	0.645	0.527	3.92901e-10	11	Ast_H2az1
Nfix	2.14555e-14	0.303965	0.801	0.707	4.39365e-10	11	Ast_H2az1
Tnfrsf19	2.40768e-14	0.293976	0.71	0.586	4.93045e-10	11	Ast_H2az1
Nme1	2.57656e-14	0.282543	0.649	0.532	5.27629e-10	11	Ast_H2az1
Mageh1	9.12099e-14	0.262517	0.559	0.432	1.8678e-09	11	Ast_H2az1
Snrpf	1.23625e-13	0.287329	0.59	0.485	2.53159e-09	11	Ast_H2az1
Sdhb	1.65763e-13	0.251189	0.631	0.506	3.39449e-09	11	Ast_H2az1
Uqcc2	3.21942e-13	0.260637	0.599	0.485	6.59273e-09	11	Ast_H2az1
Eif3f	6.4347e-13	0.272271	0.619	0.507	1.3177e-08	11	Ast_H2az1
Mapre1	8.63977e-13	0.252379	0.715	0.618	1.76925e-08	11	Ast_H2az1
Ndufb4	9.02569e-13	0.253795	0.688	0.6	1.84828e-08	11	Ast_H2az1
Irf2bpl	1.03656e-12	0.276028	0.535	0.415	2.12268e-08	11	Ast_H2az1
Pde4b	1.28192e-12	0.328781	0.511	0.407	2.62511e-08	11	Ast_H2az1
Hmgb2	1.45231e-12	0.257534	0.645	0.527	2.97404e-08	11	Ast_H2az1
Cdk4	1.93835e-12	0.307035	0.464	0.362	3.96936e-08	11	Ast_H2az1
Gamt	2.33967e-12	0.251991	0.312	0.214	4.79117e-08	11	Ast_H2az1
Eif1ax	2.55368e-12	0.258823	0.628	0.521	5.22942e-08	11	Ast_H2az1
Arf4	2.74196e-12	0.28268	0.725	0.626	5.61499e-08	11	Ast_H2az1
Akr1a1	3.75888e-12	0.253661	0.657	0.554	7.69743e-08	11	Ast_H2az1
Txn1	5.53118e-12	0.342192	0.754	0.68	1.13268e-07	11	Ast_H2az1
Eprs	8.81672e-12	0.304525	0.644	0.525	1.80549e-07	11	Ast_H2az1
Cct2	1.06364e-11	0.261843	0.571	0.456	2.17813e-07	11	Ast_H2az1
Nr2c2ap	1.06556e-11	0.275109	0.29	0.199	2.18205e-07	11	Ast_H2az1
Krtcap2	1.54942e-11	0.26586	0.693	0.583	3.17291e-07	11	Ast_H2az1
Klf3	3.51936e-11	0.276519	0.478	0.374	7.20694e-07	11	Ast_H2az1
C1qbp	4.73912e-11	0.253179	0.498	0.392	9.70477e-07	11	Ast_H2az1
Hnrnpc	4.77574e-11	0.256288	0.563	0.459	9.77975e-07	11	Ast_H2az1
Sox4	7.03081e-11	0.308894	0.623	0.519	1.43977e-06	11	Ast_H2az1
Klf10	1.50922e-09	0.266839	0.266	0.184	3.09057e-05	11	Ast_H2az1
Hes5	1.30755e-08	0.256402	0.864	0.809	0.00026776	11	Ast_H2az1
Paip2b	4.23903e-08	0.255187	0.489	0.4	0.000868069	11	Ast_H2az1
Sfrp1	0	2.5656	0.871	0.186	0	5	Ast_Sfrp1
Igfbp5	0	1.74731	0.853	0.346	0	5	Ast_Sfrp1
Ntrk2	0	1.68291	0.99	0.853	0	5	Ast_Sfrp1
Sparc	0	1.64878	0.964	0.669	0	5	Ast_Sfrp1
Fbln2	0	1.56275	0.593	0.16	0	5	Ast_Sfrp1
Riiad1	0	1.53605	0.488	0.063	0	5	Ast_Sfrp1
Zbtb20	0	1.37802	0.987	0.873	0	5	Ast_Sfrp1
Prex2	0	1.36643	0.587	0.183	0	5	Ast_Sfrp1
Trim2	0	1.36146	0.649	0.271	0	5	Ast_Sfrp1
Veph1	0	1.35034	0.42	0.046	0	5	Ast_Sfrp1
Enkur	0	1.33486	0.394	0.036	0	5	Ast_Sfrp1
Plagl1	0	1.31397	0.422	0.068	0	5	Ast_Sfrp1
Id4	0	1.31203	0.863	0.47	0	5	Ast_Sfrp1
Naaa	0	1.27268	0.478	0.102	0	5	Ast_Sfrp1
Rtn1	0	1.23715	0.953	0.745	0	5	Ast_Sfrp1
Pter	0	1.18117	0.376	0.059	0	5	Ast_Sfrp1
Ddah1	0	1.17321	0.972	0.815	0	5	Ast_Sfrp1
Sox9	0	1.06189	0.968	0.87	0	5	Ast_Sfrp1
Prnp	0	1.05055	0.936	0.773	0	5	Ast_Sfrp1
Ptma	0	0.945212	0.988	0.907	0	5	Ast_Sfrp1
Tfap2c	0	0.921011	0.253	0.016	0	5	Ast_Sfrp1
Gnas	0	0.748521	0.986	0.945	0	5	Ast_Sfrp1
Tubb4b	1.17251e-295	1.19672	0.787	0.465	2.40107e-291	5	Ast_Sfrp1
Tmem132b	9.64415e-293	1.20388	0.408	0.097	1.97493e-288	5	Ast_Sfrp1
Pdlim4	1.23934e-277	1.18387	0.652	0.306	2.53793e-273	5	Ast_Sfrp1
Stmn1	7.68651e-274	1.14206	0.791	0.507	1.57404e-269	5	Ast_Sfrp1
Fam210b	1.24866e-273	1.25353	0.618	0.29	2.55702e-269	5	Ast_Sfrp1
Gnao1	6.8489e-271	0.943894	0.911	0.777	1.40252e-266	5	Ast_Sfrp1
Pax6	1.59676e-270	1.08589	0.809	0.539	3.26985e-266	5	Ast_Sfrp1
Ptx3	3.18122e-266	1.20727	0.455	0.138	6.51451e-262	5	Ast_Sfrp1
Kif21a	1.94486e-257	1.10047	0.734	0.44	3.98269e-253	5	Ast_Sfrp1
Gfra1	2.97902e-248	1.03094	0.342	0.077	6.10043e-244	5	Ast_Sfrp1
Pdcd4	4.19858e-247	0.978386	0.874	0.7	8.59785e-243	5	Ast_Sfrp1
Pcdh8	4.39134e-244	1.06604	0.386	0.103	8.99258e-240	5	Ast_Sfrp1
Hgf	1.16603e-238	1.10103	0.624	0.296	2.38779e-234	5	Ast_Sfrp1
Tceal3	2.87824e-237	1.15859	0.547	0.236	5.89405e-233	5	Ast_Sfrp1
Meis2	7.9614e-237	0.842082	0.916	0.806	1.63034e-232	5	Ast_Sfrp1
Ifitm3	1.22816e-227	1.21819	0.509	0.196	2.51503e-223	5	Ast_Sfrp1
Jund	8.54511e-225	0.98145	0.854	0.642	1.74987e-220	5	Ast_Sfrp1
Hspa2	7.15775e-221	1.03581	0.581	0.259	1.46576e-216	5	Ast_Sfrp1
Tubb2b	1.8783e-216	0.683899	0.988	0.953	3.84637e-212	5	Ast_Sfrp1
Ypel3	4.73744e-207	1.01467	0.466	0.182	9.70134e-203	5	Ast_Sfrp1
Ap1s2	8.08067e-207	1.09701	0.57	0.285	1.65476e-202	5	Ast_Sfrp1
Skp1a	1.02985e-203	0.968863	0.781	0.575	2.10893e-199	5	Ast_Sfrp1
Ntn4	7.28805e-202	0.956522	0.376	0.117	1.49245e-197	5	Ast_Sfrp1
Fam107a	2.00502e-201	0.928646	0.359	0.101	4.10588e-197	5	Ast_Sfrp1
Scp2	1.78506e-200	0.81617	0.866	0.727	3.65544e-196	5	Ast_Sfrp1
Tox3	2.57006e-197	1.01548	0.43	0.159	5.26297e-193	5	Ast_Sfrp1
Gfap	9.89174e-189	0.262239	0.82	0.442	2.02563e-184	5	Ast_Sfrp1
Myl9	2.88181e-188	0.868589	0.306	0.078	5.90137e-184	5	Ast_Sfrp1
Sorbs1	5.24837e-181	0.986159	0.469	0.2	1.07476e-176	5	Ast_Sfrp1
Cntnap2	3.7283e-179	1.05889	0.448	0.187	7.63482e-175	5	Ast_Sfrp1
Fam167a	4.76869e-179	0.784041	0.259	0.057	9.76533e-175	5	Ast_Sfrp1
Zfp36l1	1.52093e-178	0.814334	0.884	0.723	3.11455e-174	5	Ast_Sfrp1
H2az2	8.09181e-178	0.780994	0.832	0.649	1.65704e-173	5	Ast_Sfrp1
Lpar1	1.70251e-175	0.868268	0.271	0.065	3.48641e-171	5	Ast_Sfrp1
Hmgb1	5.86416e-174	0.6596	0.925	0.827	1.20086e-169	5	Ast_Sfrp1
Clu	1.25355e-167	0.675061	0.96	0.841	2.56701e-163	5	Ast_Sfrp1
S100a6	4.40569e-165	0.744566	0.73	0.486	9.02198e-161	5	Ast_Sfrp1
Cdh4	4.83935e-165	0.857717	0.32	0.098	9.91002e-161	5	Ast_Sfrp1
Gsta4	3.53967e-164	0.94881	0.455	0.202	7.24854e-160	5	Ast_Sfrp1
Scrn1	2.88403e-162	0.966556	0.486	0.238	5.90592e-158	5	Ast_Sfrp1
Plaat3	8.74618e-159	0.883492	0.436	0.185	1.79104e-154	5	Ast_Sfrp1
Tuba1a	1.5555e-157	0.617301	0.979	0.92	3.18535e-153	5	Ast_Sfrp1
Hopx	6.131e-156	0.884995	0.524	0.247	1.25551e-151	5	Ast_Sfrp1
Egln3	1.19706e-154	0.860212	0.323	0.108	2.45134e-150	5	Ast_Sfrp1
S100a11	6.12185e-151	0.814072	0.344	0.116	1.25363e-146	5	Ast_Sfrp1
Dtna	4.95919e-146	0.723297	0.821	0.687	1.01554e-141	5	Ast_Sfrp1
Nkain4	1.04287e-145	0.853716	0.662	0.435	2.1356e-141	5	Ast_Sfrp1
Jun	5.08562e-145	0.676552	0.94	0.757	1.04143e-140	5	Ast_Sfrp1
Vim	3.41196e-144	0.629983	0.869	0.678	6.98702e-140	5	Ast_Sfrp1
Plxnc1	1.93881e-143	0.83334	0.309	0.103	3.97029e-139	5	Ast_Sfrp1
Ftl1	2.10555e-142	0.654703	0.93	0.855	4.31175e-138	5	Ast_Sfrp1
Psph	1.77539e-141	0.790669	0.762	0.595	3.63564e-137	5	Ast_Sfrp1
Notch2	7.43073e-141	0.909926	0.497	0.257	1.52166e-136	5	Ast_Sfrp1
Rnd3	1.46713e-140	0.914142	0.505	0.266	3.00438e-136	5	Ast_Sfrp1
Sh3bgrl	7.32751e-138	0.757974	0.768	0.618	1.50053e-133	5	Ast_Sfrp1
Phgdh	2.45666e-136	0.576434	0.929	0.836	5.03076e-132	5	Ast_Sfrp1
Ezr	3.93449e-136	0.777524	0.729	0.559	8.05705e-132	5	Ast_Sfrp1
Mgat5	1.70146e-134	0.860931	0.437	0.207	3.48425e-130	5	Ast_Sfrp1
Cd200	2.84698e-134	0.7966	0.326	0.12	5.83005e-130	5	Ast_Sfrp1
Nedd4	5.6859e-132	0.60816	0.881	0.795	1.16436e-127	5	Ast_Sfrp1
Arhgap5	1.69867e-131	0.640907	0.877	0.814	3.47853e-127	5	Ast_Sfrp1
Ccdc136	9.62931e-129	0.857762	0.494	0.272	1.97189e-124	5	Ast_Sfrp1
Nfe2l2	1.36271e-126	0.901627	0.573	0.37	2.79056e-122	5	Ast_Sfrp1
Uchl1	2.63859e-124	0.797578	0.345	0.141	5.40331e-120	5	Ast_Sfrp1
Crtc3	7.91254e-124	0.839478	0.451	0.232	1.62033e-119	5	Ast_Sfrp1
Atp1a1	1.2801e-123	0.83608	0.361	0.153	2.62139e-119	5	Ast_Sfrp1
Dbi	5.22602e-123	0.300769	1	0.999	1.07018e-118	5	Ast_Sfrp1
Ttc8	7.34159e-122	0.763761	0.31	0.116	1.50341e-117	5	Ast_Sfrp1
Morf4l1	3.32217e-121	0.538374	0.917	0.845	6.80313e-117	5	Ast_Sfrp1
Nfia	1.04932e-120	0.557057	0.919	0.858	2.1488e-116	5	Ast_Sfrp1
H3f3a	3.82877e-119	0.46823	0.974	0.922	7.84056e-115	5	Ast_Sfrp1
St13	4.21838e-119	0.610961	0.869	0.791	8.63841e-115	5	Ast_Sfrp1
Btg1	1.22963e-118	0.6872	0.789	0.639	2.51804e-114	5	Ast_Sfrp1
Fos	5.02029e-114	0.501834	0.991	0.898	1.02805e-109	5	Ast_Sfrp1
Msi2	1.27068e-112	0.627462	0.854	0.772	2.60211e-108	5	Ast_Sfrp1
Fxyd1	1.3296e-112	0.729611	0.572	0.352	2.72276e-108	5	Ast_Sfrp1
Ccn1	3.5481e-111	0.749458	0.776	0.564	7.2658e-107	5	Ast_Sfrp1
E130114P18Rik	1.75331e-110	0.79636	0.549	0.356	3.59042e-106	5	Ast_Sfrp1
Nes	4.00475e-110	0.762426	0.387	0.181	8.20093e-106	5	Ast_Sfrp1
Rlbp1	1.12737e-109	0.746223	0.645	0.468	2.30863e-105	5	Ast_Sfrp1
Prdx6	3.2932e-109	0.507718	0.955	0.894	6.74381e-105	5	Ast_Sfrp1
Pou3f2	2.14984e-107	0.742105	0.686	0.53	4.40244e-103	5	Ast_Sfrp1
Oat	2.81827e-107	0.712543	0.715	0.57	5.77125e-103	5	Ast_Sfrp1
H2-D1	4.40875e-106	0.808716	0.301	0.121	9.02824e-102	5	Ast_Sfrp1
Tmod2	7.73431e-104	0.745881	0.636	0.479	1.58383e-99	5	Ast_Sfrp1
Kcnk2	1.03746e-103	0.707985	0.626	0.434	2.12452e-99	5	Ast_Sfrp1
Cyba	1.19606e-103	0.74742	0.325	0.14	2.4493e-99	5	Ast_Sfrp1
Gm11627	4.63734e-103	0.769956	0.418	0.221	9.49634e-99	5	Ast_Sfrp1
Tuba1b	1.26898e-102	0.795065	0.47	0.275	2.59862e-98	5	Ast_Sfrp1
Psme1	1.29307e-102	0.731636	0.555	0.375	2.64795e-98	5	Ast_Sfrp1
Hmgn2	3.16097e-102	0.755758	0.481	0.287	6.47303e-98	5	Ast_Sfrp1
Mxi1	3.09347e-101	0.780348	0.432	0.242	6.3348e-97	5	Ast_Sfrp1
Timp2	1.82267e-100	0.729653	0.439	0.238	3.73246e-96	5	Ast_Sfrp1
Carhsp1	7.21024e-99	0.726081	0.362	0.177	1.47651e-94	5	Ast_Sfrp1
Phlda1	1.40987e-98	0.746522	0.282	0.111	2.88714e-94	5	Ast_Sfrp1
Gas1	5.77126e-98	0.83449	0.582	0.41	1.18184e-93	5	Ast_Sfrp1
Arl4c	1.11785e-97	0.773055	0.446	0.26	2.28913e-93	5	Ast_Sfrp1
Hmgn1	2.50384e-96	0.520932	0.879	0.797	5.12737e-92	5	Ast_Sfrp1
Mif	5.46458e-96	0.641465	0.772	0.645	1.11904e-91	5	Ast_Sfrp1
Cnn3	6.03034e-96	0.581955	0.817	0.72	1.23489e-91	5	Ast_Sfrp1
Sesn3	4.67154e-95	0.751398	0.596	0.443	9.56639e-91	5	Ast_Sfrp1
App	3.30983e-93	0.678745	0.624	0.471	6.77786e-89	5	Ast_Sfrp1
Dek	2.09411e-92	0.652045	0.643	0.483	4.28832e-88	5	Ast_Sfrp1
Hspa4l	3.59641e-92	0.734172	0.416	0.235	7.36474e-88	5	Ast_Sfrp1
Foxg1	8.71594e-92	0.717871	0.435	0.253	1.78485e-87	5	Ast_Sfrp1
Phactr1	1.83621e-90	0.684427	0.286	0.122	3.76019e-86	5	Ast_Sfrp1
Plpp3	7.91304e-90	0.302239	0.995	0.989	1.62043e-85	5	Ast_Sfrp1
2310022B05Rik	7.42324e-88	0.697003	0.556	0.382	1.52013e-83	5	Ast_Sfrp1
Gng5	8.87128e-86	0.417818	0.953	0.91	1.81666e-81	5	Ast_Sfrp1
Crebrf	7.27573e-85	0.654223	0.264	0.109	1.48992e-80	5	Ast_Sfrp1
Ndn	1.44523e-84	0.694869	0.521	0.356	2.95955e-80	5	Ast_Sfrp1
1810037I17Rik	2.83832e-84	0.482967	0.888	0.839	5.81231e-80	5	Ast_Sfrp1
Tceal9	5.43144e-83	0.635644	0.628	0.483	1.11225e-78	5	Ast_Sfrp1
Bnip3l	1.45287e-82	0.668801	0.585	0.442	2.97519e-78	5	Ast_Sfrp1
Cdh2	3.36561e-82	0.497371	0.818	0.742	6.8921e-78	5	Ast_Sfrp1
Map1lc3b	4.03334e-81	0.591291	0.7	0.586	8.25947e-77	5	Ast_Sfrp1
Gabarap	2.06633e-80	0.512125	0.847	0.761	4.23142e-76	5	Ast_Sfrp1
6330403K07Rik	3.72692e-78	0.776042	0.456	0.292	7.63199e-74	5	Ast_Sfrp1
Atxn7l3b	5.22147e-78	0.465136	0.845	0.791	1.06925e-73	5	Ast_Sfrp1
Serf1	1.00245e-77	0.613327	0.662	0.541	2.05281e-73	5	Ast_Sfrp1
Fxyd6	1.55065e-77	0.311953	0.628	0.375	3.17541e-73	5	Ast_Sfrp1
Mdk	3.06481e-77	0.591643	0.678	0.562	6.27612e-73	5	Ast_Sfrp1
Anxa5	1.63841e-76	0.650477	0.329	0.167	3.35514e-72	5	Ast_Sfrp1
Polr3h	1.71322e-76	0.664853	0.56	0.412	3.50834e-72	5	Ast_Sfrp1
Ywhaq	1.51157e-75	0.528898	0.764	0.669	3.0954e-71	5	Ast_Sfrp1
Fth1	6.54145e-74	0.354641	0.991	0.967	1.33956e-69	5	Ast_Sfrp1
Lhx2	6.62916e-74	0.614858	0.644	0.525	1.35752e-69	5	Ast_Sfrp1
Sox6	1.56412e-73	0.669505	0.423	0.263	3.203e-69	5	Ast_Sfrp1
Fau	2.88615e-73	0.343794	0.98	0.949	5.91025e-69	5	Ast_Sfrp1
Psip1	3.90763e-73	0.544146	0.732	0.622	8.00204e-69	5	Ast_Sfrp1
Fam13c	1.80384e-72	0.64816	0.544	0.398	3.69391e-68	5	Ast_Sfrp1
Pitpnc1	6.80647e-71	0.671273	0.506	0.36	1.39383e-66	5	Ast_Sfrp1
Chic2	1.04923e-69	0.640902	0.42	0.265	2.14862e-65	5	Ast_Sfrp1
H2bc4	1.59447e-69	0.628249	0.53	0.37	3.26517e-65	5	Ast_Sfrp1
Sfr1	1.74308e-69	0.561671	0.702	0.614	3.56947e-65	5	Ast_Sfrp1
2810459M11Rik	1.60798e-68	0.66976	0.458	0.307	3.29283e-64	5	Ast_Sfrp1
Zc3h13	3.39436e-68	0.681484	0.46	0.312	6.95098e-64	5	Ast_Sfrp1
Cers4	4.63688e-68	0.544488	0.253	0.112	9.49541e-64	5	Ast_Sfrp1
Hes1	7.5019e-68	0.612649	0.826	0.723	1.53624e-63	5	Ast_Sfrp1
Nr2e1	9.28528e-68	0.652246	0.436	0.288	1.90144e-63	5	Ast_Sfrp1
Abhd4	1.37886e-67	0.64186	0.392	0.245	2.82364e-63	5	Ast_Sfrp1
Dnaja1	3.78678e-67	0.446749	0.872	0.807	7.75457e-63	5	Ast_Sfrp1
Sqstm1	6.4289e-67	0.651491	0.403	0.256	1.31651e-62	5	Ast_Sfrp1
Fbxo2	1.55633e-66	0.543891	0.55	0.388	3.18706e-62	5	Ast_Sfrp1
Hnrnpk	3.72711e-66	0.417347	0.881	0.831	7.63238e-62	5	Ast_Sfrp1
Ywhae	1.02231e-65	0.305414	0.984	0.957	2.09349e-61	5	Ast_Sfrp1
Ckap5	1.17801e-65	0.592338	0.616	0.506	2.41234e-61	5	Ast_Sfrp1
S100a1	1.17801e-65	0.506454	0.807	0.719	2.41234e-61	5	Ast_Sfrp1
Gabrb1	3.87181e-65	0.605131	0.573	0.438	7.9287e-61	5	Ast_Sfrp1
Wwtr1	9.16763e-64	0.630733	0.376	0.231	1.87735e-59	5	Ast_Sfrp1
Ccdc80	1.20868e-63	0.492829	0.714	0.596	2.47513e-59	5	Ast_Sfrp1
Clic1	1.66103e-63	0.63547	0.422	0.28	3.40146e-59	5	Ast_Sfrp1
Hmgb2	1.76121e-63	0.574351	0.624	0.518	3.60661e-59	5	Ast_Sfrp1
Hsp90aa1	5.50827e-63	0.489811	0.808	0.743	1.12798e-58	5	Ast_Sfrp1
Bbx	6.48676e-63	0.625412	0.339	0.195	1.32836e-58	5	Ast_Sfrp1
Entpd2	3.61395e-62	0.523661	0.418	0.251	7.40064e-58	5	Ast_Sfrp1
Thrsp	4.25568e-62	0.847473	0.307	0.167	8.71478e-58	5	Ast_Sfrp1
Epha4	4.62492e-62	0.639758	0.438	0.291	9.47092e-58	5	Ast_Sfrp1
Rgs20	6.76297e-62	0.5701	0.605	0.497	1.38492e-57	5	Ast_Sfrp1
Fstl1	7.26256e-62	0.616233	0.304	0.165	1.48723e-57	5	Ast_Sfrp1
Arx	2.04689e-60	0.630988	0.337	0.197	4.19162e-56	5	Ast_Sfrp1
Asrgl1	2.46494e-60	0.379567	0.928	0.88	5.04771e-56	5	Ast_Sfrp1
Aldoc	4.3218e-60	0.346687	0.981	0.958	8.85018e-56	5	Ast_Sfrp1
Syf2	8.43647e-60	0.546263	0.589	0.479	1.72762e-55	5	Ast_Sfrp1
Sumo2	2.00221e-58	0.40673	0.848	0.789	4.10012e-54	5	Ast_Sfrp1
Tmcc1	2.42984e-58	0.5974	0.367	0.225	4.97583e-54	5	Ast_Sfrp1
Pfdn5	3.29502e-58	0.473335	0.786	0.723	6.74755e-54	5	Ast_Sfrp1
Stag2	7.36473e-58	0.58807	0.508	0.385	1.50815e-53	5	Ast_Sfrp1
Cavin3	1.33908e-57	0.555852	0.571	0.454	2.74217e-53	5	Ast_Sfrp1
Chchd2	1.3252e-56	0.341038	0.954	0.919	2.71375e-52	5	Ast_Sfrp1
Ift74	1.95322e-56	0.597087	0.41	0.277	3.9998e-52	5	Ast_Sfrp1
Rcn1	1.00328e-55	0.586632	0.373	0.24	2.05451e-51	5	Ast_Sfrp1
Zfp36l2	1.13189e-55	0.508983	0.724	0.632	2.31788e-51	5	Ast_Sfrp1
Clip3	5.58037e-55	0.568416	0.388	0.256	1.14275e-50	5	Ast_Sfrp1
1110004F10Rik	5.6904e-55	0.469161	0.729	0.652	1.16528e-50	5	Ast_Sfrp1
Creb5	5.94816e-55	0.566862	0.29	0.16	1.21806e-50	5	Ast_Sfrp1
Cltb	8.43179e-55	0.603087	0.358	0.227	1.72666e-50	5	Ast_Sfrp1
Paip2	1.58923e-54	0.532093	0.599	0.508	3.25443e-50	5	Ast_Sfrp1
Cir1	2.97269e-54	0.587291	0.43	0.299	6.08748e-50	5	Ast_Sfrp1
Pdpn	5.53177e-54	0.62911	0.423	0.296	1.1328e-49	5	Ast_Sfrp1
Itm2b	6.49546e-54	0.306303	0.969	0.951	1.33014e-49	5	Ast_Sfrp1
Zwint	6.83655e-54	0.585218	0.48	0.364	1.39999e-49	5	Ast_Sfrp1
Pgrmc1	1.11512e-53	0.55423	0.317	0.185	2.28354e-49	5	Ast_Sfrp1
Rbpj	2.09668e-53	0.58058	0.394	0.264	4.29358e-49	5	Ast_Sfrp1
H1f0	5.17865e-53	0.662384	0.471	0.343	1.06048e-48	5	Ast_Sfrp1
Ldhb	1.22539e-52	0.357693	0.938	0.897	2.50936e-48	5	Ast_Sfrp1
Cbx1	1.39741e-52	0.477248	0.661	0.577	2.86162e-48	5	Ast_Sfrp1
Cpe	3.03929e-51	0.277365	0.998	0.997	6.22385e-47	5	Ast_Sfrp1
Nudc	7.37436e-51	0.571543	0.504	0.394	1.51012e-46	5	Ast_Sfrp1
Macroh2a1	1.25424e-50	0.528746	0.619	0.536	2.56844e-46	5	Ast_Sfrp1
Eif1b	1.81595e-50	0.421101	0.815	0.764	3.7187e-46	5	Ast_Sfrp1
Atp1b1	2.92174e-50	0.385014	0.865	0.817	5.98315e-46	5	Ast_Sfrp1
Ddah2	4.91592e-50	0.513652	0.625	0.54	1.00668e-45	5	Ast_Sfrp1
Cmtm4	6.24037e-50	0.549569	0.359	0.235	1.2779e-45	5	Ast_Sfrp1
Gli3	1.16387e-49	0.54178	0.347	0.219	2.38337e-45	5	Ast_Sfrp1
Idh2	1.23929e-49	0.536348	0.511	0.401	2.53782e-45	5	Ast_Sfrp1
Dok5	1.426e-49	0.537381	0.26	0.141	2.92016e-45	5	Ast_Sfrp1
Ttc28	2.79738e-49	0.579395	0.459	0.342	5.72848e-45	5	Ast_Sfrp1
Setbp1	4.0357e-49	0.565411	0.364	0.237	8.2643e-45	5	Ast_Sfrp1
Klf4	7.21309e-49	0.513513	0.508	0.355	1.4771e-44	5	Ast_Sfrp1
Igf1r	2.07706e-48	0.546645	0.305	0.182	4.25341e-44	5	Ast_Sfrp1
Foxo1	9.09435e-48	0.546527	0.295	0.173	1.86234e-43	5	Ast_Sfrp1
Pnrc1	1.32375e-47	0.511925	0.563	0.455	2.71077e-43	5	Ast_Sfrp1
Chmp5	2.35619e-47	0.480133	0.542	0.44	4.82501e-43	5	Ast_Sfrp1
Hint1	3.61308e-47	0.39078	0.82	0.77	7.39887e-43	5	Ast_Sfrp1
Sox2	4.56309e-47	0.352135	0.876	0.847	9.34429e-43	5	Ast_Sfrp1
Lztfl1	8.19575e-47	0.524263	0.317	0.194	1.67833e-42	5	Ast_Sfrp1
Tomm7	2.88206e-46	0.408736	0.797	0.747	5.90189e-42	5	Ast_Sfrp1
Ccdc190	5.9964e-46	0.507787	0.267	0.151	1.22794e-41	5	Ast_Sfrp1
Ctso	1.45367e-45	0.526031	0.426	0.307	2.97682e-41	5	Ast_Sfrp1
Trmt112	1.67722e-45	0.513526	0.417	0.304	3.43461e-41	5	Ast_Sfrp1
Nfib	1.13575e-44	0.346292	0.886	0.868	2.32579e-40	5	Ast_Sfrp1
Arl3	1.2424e-44	0.428997	0.636	0.547	2.54419e-40	5	Ast_Sfrp1
Kifap3	1.91567e-44	0.489591	0.513	0.414	3.92291e-40	5	Ast_Sfrp1
Csdc2	3.20049e-44	0.509014	0.363	0.243	6.55397e-40	5	Ast_Sfrp1
Sf3b2	4.26628e-44	0.489658	0.591	0.514	8.73649e-40	5	Ast_Sfrp1
Septin8	4.58007e-44	0.544774	0.338	0.222	9.37908e-40	5	Ast_Sfrp1
Chmp4b	6.34532e-44	0.399448	0.741	0.677	1.29939e-39	5	Ast_Sfrp1
Slc35f1	7.19562e-44	0.524636	0.289	0.176	1.47352e-39	5	Ast_Sfrp1
Dapp1	3.70139e-43	0.50215	0.251	0.142	7.5797e-39	5	Ast_Sfrp1
Crip2	5.90252e-43	0.504027	0.522	0.422	1.20872e-38	5	Ast_Sfrp1
Ctnna1	7.46818e-43	0.492567	0.559	0.472	1.52933e-38	5	Ast_Sfrp1
Add3	9.15591e-43	0.513594	0.601	0.519	1.87495e-38	5	Ast_Sfrp1
Ubc	1.93007e-42	0.363319	0.866	0.831	3.95241e-38	5	Ast_Sfrp1
Cbx3	1.34419e-41	0.35088	0.829	0.777	2.75264e-37	5	Ast_Sfrp1
Cacybp	1.77683e-41	0.450873	0.589	0.51	3.6386e-37	5	Ast_Sfrp1
Mpc2	1.95105e-41	0.43079	0.64	0.568	3.99536e-37	5	Ast_Sfrp1
Klf2	3.12855e-41	0.465209	0.277	0.152	6.40665e-37	5	Ast_Sfrp1
Rab6b	3.66066e-41	0.508881	0.336	0.225	7.4963e-37	5	Ast_Sfrp1
Atxn10	3.72088e-41	0.432502	0.654	0.59	7.61963e-37	5	Ast_Sfrp1
Ubl5	6.25412e-41	0.41788	0.74	0.688	1.28072e-36	5	Ast_Sfrp1
Smc3	1.54288e-40	0.492484	0.53	0.446	3.1595e-36	5	Ast_Sfrp1
Scg3	3.38703e-40	0.275162	0.93	0.906	6.93596e-36	5	Ast_Sfrp1
Morf4l2	6.03439e-40	0.482408	0.502	0.414	1.23572e-35	5	Ast_Sfrp1
Ptov1	8.50289e-40	0.419699	0.661	0.589	1.74122e-35	5	Ast_Sfrp1
Cfap20	9.28259e-40	0.507456	0.402	0.294	1.90089e-35	5	Ast_Sfrp1
Prdm16	1.82374e-39	0.511944	0.25	0.145	3.73465e-35	5	Ast_Sfrp1
Morn2	3.25892e-39	0.523137	0.306	0.199	6.67362e-35	5	Ast_Sfrp1
Ift22	3.68184e-39	0.501172	0.261	0.155	7.53967e-35	5	Ast_Sfrp1
Rsrp1	6.22539e-39	0.291974	0.822	0.775	1.27483e-34	5	Ast_Sfrp1
Cdkn1b	7.04984e-39	0.489278	0.544	0.467	1.44367e-34	5	Ast_Sfrp1
Gramd4	8.04692e-39	0.484914	0.272	0.165	1.64785e-34	5	Ast_Sfrp1
Dlgap1	8.75833e-39	0.410787	0.644	0.581	1.79353e-34	5	Ast_Sfrp1
Bex3	1.83014e-38	0.459973	0.551	0.463	3.74776e-34	5	Ast_Sfrp1
Hdgf	2.01384e-38	0.493233	0.503	0.416	4.12394e-34	5	Ast_Sfrp1
Sox1	2.21829e-38	0.535667	0.305	0.199	4.54262e-34	5	Ast_Sfrp1
Cetn3	5.11342e-38	0.452191	0.597	0.533	1.04713e-33	5	Ast_Sfrp1
Plekho1	1.36799e-37	0.530608	0.371	0.27	2.80138e-33	5	Ast_Sfrp1
Gabarapl2	2.04528e-37	0.403933	0.674	0.614	4.18832e-33	5	Ast_Sfrp1
Adgrl2	2.37674e-37	0.471873	0.341	0.231	4.86709e-33	5	Ast_Sfrp1
Tubb5	4.00656e-37	0.460531	0.558	0.477	8.20464e-33	5	Ast_Sfrp1
Gstm1	4.52724e-37	0.396732	0.753	0.699	9.27089e-33	5	Ast_Sfrp1
Cfap36	2.00543e-36	0.418196	0.577	0.504	4.10672e-32	5	Ast_Sfrp1
Evi5	2.1021e-36	0.453597	0.565	0.493	4.30468e-32	5	Ast_Sfrp1
Bcl2	6.96439e-36	0.45639	0.442	0.34	1.42617e-31	5	Ast_Sfrp1
Pea15a	8.31034e-36	0.286565	0.917	0.87	1.70179e-31	5	Ast_Sfrp1
Tor1aip1	2.06859e-35	0.485647	0.468	0.382	4.23605e-31	5	Ast_Sfrp1
Rnh1	2.16025e-35	0.491891	0.277	0.177	4.42377e-31	5	Ast_Sfrp1
Fars2	1.01652e-34	0.498738	0.426	0.337	2.08162e-30	5	Ast_Sfrp1
B3gat2	1.27067e-34	0.504842	0.318	0.219	2.60208e-30	5	Ast_Sfrp1
Ak3	1.57044e-34	0.474422	0.407	0.315	3.21595e-30	5	Ast_Sfrp1
Pcmtd2	2.17197e-34	0.446466	0.258	0.159	4.44775e-30	5	Ast_Sfrp1
Dnajb6	2.31495e-34	0.416171	0.633	0.586	4.74055e-30	5	Ast_Sfrp1
Snrpg	2.32702e-34	0.374468	0.712	0.667	4.76526e-30	5	Ast_Sfrp1
Ndufc2	2.84089e-34	0.34209	0.79	0.761	5.81758e-30	5	Ast_Sfrp1
Prdx1	3.2643e-34	0.302624	0.922	0.886	6.68463e-30	5	Ast_Sfrp1
Gnai2	4.38248e-34	0.277143	0.922	0.888	8.97445e-30	5	Ast_Sfrp1
Cpxm1	8.65104e-34	0.484979	0.416	0.317	1.77156e-29	5	Ast_Sfrp1
Ift57	1.12119e-33	0.472232	0.311	0.213	2.29598e-29	5	Ast_Sfrp1
Parva	1.12708e-33	0.464583	0.251	0.154	2.30804e-29	5	Ast_Sfrp1
Septin11	1.86734e-33	0.450129	0.524	0.451	3.82394e-29	5	Ast_Sfrp1
Rab11b	2.38134e-33	0.447211	0.473	0.391	4.8765e-29	5	Ast_Sfrp1
Vgll4	2.94351e-33	0.482024	0.394	0.303	6.02772e-29	5	Ast_Sfrp1
Rab18	3.14863e-33	0.431734	0.55	0.487	6.44776e-29	5	Ast_Sfrp1
Ccni	3.25042e-33	0.454089	0.399	0.307	6.65622e-29	5	Ast_Sfrp1
Chic1	7.13068e-33	0.436202	0.265	0.168	1.46022e-28	5	Ast_Sfrp1
Ccdc34	8.43751e-33	0.460781	0.433	0.336	1.72783e-28	5	Ast_Sfrp1
Cirbp	4.63181e-32	0.46686	0.463	0.384	9.48503e-28	5	Ast_Sfrp1
Tprgl	8.31866e-32	0.434708	0.528	0.466	1.7035e-27	5	Ast_Sfrp1
Pink1	1.06137e-31	0.480775	0.349	0.258	2.17347e-27	5	Ast_Sfrp1
Kpna4	2.62506e-31	0.464636	0.359	0.267	5.3756e-27	5	Ast_Sfrp1
Pak2	3.02946e-31	0.407548	0.577	0.522	6.20372e-27	5	Ast_Sfrp1
Blvrb	3.1288e-31	0.459944	0.333	0.239	6.40716e-27	5	Ast_Sfrp1
Ubxn4	4.45857e-31	0.398784	0.574	0.508	9.13026e-27	5	Ast_Sfrp1
Pcbp2	4.46564e-31	0.388618	0.633	0.583	9.14473e-27	5	Ast_Sfrp1
Ptges3	4.9869e-31	0.407897	0.618	0.574	1.02122e-26	5	Ast_Sfrp1
Pcm1	7.06641e-31	0.404448	0.62	0.571	1.44706e-26	5	Ast_Sfrp1
Spcs2	8.70639e-31	0.340808	0.713	0.676	1.78289e-26	5	Ast_Sfrp1
Dmrta2	1.64743e-30	0.4877	0.294	0.203	3.37362e-26	5	Ast_Sfrp1
Psma5	1.99647e-30	0.42121	0.528	0.467	4.08837e-26	5	Ast_Sfrp1
Zcchc18	2.25419e-30	0.417717	0.496	0.415	4.61614e-26	5	Ast_Sfrp1
Glo1	2.44262e-30	0.404667	0.609	0.559	5.002e-26	5	Ast_Sfrp1
Vit	3.69625e-30	0.46819	0.298	0.205	7.56917e-26	5	Ast_Sfrp1
Tsn	4.21862e-30	0.427898	0.579	0.522	8.63889e-26	5	Ast_Sfrp1
Pde1b	4.86326e-30	0.42657	0.306	0.212	9.95898e-26	5	Ast_Sfrp1
Dars	7.89082e-30	0.432843	0.376	0.288	1.61588e-25	5	Ast_Sfrp1
Kmt2e	1.04059e-29	0.458943	0.53	0.472	2.13091e-25	5	Ast_Sfrp1
Cdk5rap3	4.14661e-29	0.423845	0.261	0.172	8.49143e-25	5	Ast_Sfrp1
Ctnnb1	4.59914e-29	0.425261	0.533	0.472	9.41811e-25	5	Ast_Sfrp1
Bex2	5.3558e-29	0.47667	0.414	0.332	1.09676e-24	5	Ast_Sfrp1
Snrpe	6.72968e-29	0.379379	0.616	0.565	1.3781e-24	5	Ast_Sfrp1
Prdx2	7.49725e-29	0.267356	0.877	0.843	1.53529e-24	5	Ast_Sfrp1
Ctdsp2	1.77929e-28	0.445725	0.321	0.234	3.64363e-24	5	Ast_Sfrp1
Nr2f1	5.56312e-28	0.404082	0.676	0.639	1.13921e-23	5	Ast_Sfrp1
Snw1	8.59175e-28	0.449023	0.378	0.296	1.75942e-23	5	Ast_Sfrp1
Ugp2	1.30372e-27	0.37256	0.627	0.588	2.66975e-23	5	Ast_Sfrp1
Zfand6	1.45915e-27	0.419899	0.4	0.317	2.98806e-23	5	Ast_Sfrp1
Dhx40	1.79879e-27	0.436199	0.29	0.205	3.68356e-23	5	Ast_Sfrp1
Fam168a	2.61252e-27	0.412665	0.502	0.436	5.34991e-23	5	Ast_Sfrp1
Ssb	3.31473e-27	0.383121	0.642	0.607	6.78791e-23	5	Ast_Sfrp1
Ahi1	3.45494e-27	0.389763	0.56	0.51	7.07503e-23	5	Ast_Sfrp1
Gem	4.14669e-27	0.411062	0.363	0.269	8.49159e-23	5	Ast_Sfrp1
Eapp	4.16004e-27	0.431437	0.414	0.342	8.51894e-23	5	Ast_Sfrp1
Kif1a	4.58917e-27	0.415256	0.443	0.369	9.39771e-23	5	Ast_Sfrp1
Msantd4	7.58782e-27	0.440557	0.386	0.307	1.55383e-22	5	Ast_Sfrp1
Scg5	9.87664e-27	0.435113	0.324	0.239	2.02254e-22	5	Ast_Sfrp1
Stag1	1.0346e-26	0.40325	0.445	0.371	2.11864e-22	5	Ast_Sfrp1
Hdgfl3	1.18407e-26	0.435897	0.328	0.244	2.42473e-22	5	Ast_Sfrp1
Ctnnd2	1.78544e-26	0.368577	0.605	0.563	3.65623e-22	5	Ast_Sfrp1
Hmgn3	2.04795e-26	0.275432	0.794	0.78	4.19378e-22	5	Ast_Sfrp1
Fzd2	2.1478e-26	0.410629	0.378	0.29	4.39827e-22	5	Ast_Sfrp1
Dkk3	2.52216e-26	0.444746	0.448	0.382	5.16487e-22	5	Ast_Sfrp1
Maged1	3.29749e-26	0.426047	0.423	0.351	6.7526e-22	5	Ast_Sfrp1
Myl6	5.2927e-26	0.297157	0.792	0.743	1.08384e-21	5	Ast_Sfrp1
Drap1	5.88723e-26	0.345601	0.598	0.55	1.20559e-21	5	Ast_Sfrp1
Prkacb	7.90959e-26	0.384111	0.307	0.223	1.61973e-21	5	Ast_Sfrp1
2610301B20Rik	1.00665e-25	0.452355	0.304	0.223	2.06143e-21	5	Ast_Sfrp1
Btf3	1.16832e-25	0.2752	0.802	0.773	2.39249e-21	5	Ast_Sfrp1
Pmepa1	1.262e-25	0.39776	0.386	0.288	2.58433e-21	5	Ast_Sfrp1
Nme7	1.8215e-25	0.417974	0.403	0.324	3.73007e-21	5	Ast_Sfrp1
Cnbp	2.62313e-25	0.366216	0.589	0.541	5.37165e-21	5	Ast_Sfrp1
Sort1	4.13974e-25	0.41017	0.282	0.201	8.47735e-21	5	Ast_Sfrp1
Fundc1	4.61917e-25	0.415871	0.261	0.18	9.45913e-21	5	Ast_Sfrp1
Dnajb2	5.00132e-25	0.428428	0.356	0.279	1.02417e-20	5	Ast_Sfrp1
Elf2	5.84374e-25	0.424551	0.291	0.211	1.19668e-20	5	Ast_Sfrp1
Cetn2	6.73998e-25	0.380024	0.518	0.462	1.38021e-20	5	Ast_Sfrp1
Rab14	6.84244e-25	0.290548	0.77	0.749	1.40119e-20	5	Ast_Sfrp1
Fkbp3	7.0829e-25	0.39806	0.561	0.509	1.45044e-20	5	Ast_Sfrp1
Dstn	1.13355e-24	0.255206	0.857	0.837	2.32129e-20	5	Ast_Sfrp1
Srp14	1.5042e-24	0.350509	0.598	0.565	3.08031e-20	5	Ast_Sfrp1
Paip2b	1.63338e-24	0.38667	0.474	0.394	3.34483e-20	5	Ast_Sfrp1
Peli2	1.72468e-24	0.419747	0.347	0.268	3.5318e-20	5	Ast_Sfrp1
Irak1bp1	2.34149e-24	0.425028	0.267	0.188	4.79491e-20	5	Ast_Sfrp1
Npm1	2.70362e-24	0.299358	0.754	0.735	5.53647e-20	5	Ast_Sfrp1
Atp6v1f	3.80367e-24	0.349364	0.552	0.501	7.78915e-20	5	Ast_Sfrp1
Sirpa	3.92251e-24	0.393936	0.356	0.274	8.03252e-20	5	Ast_Sfrp1
Nol7	6.64444e-24	0.364274	0.571	0.526	1.36065e-19	5	Ast_Sfrp1
Dazap2	9.67684e-24	0.43695	0.401	0.334	1.98162e-19	5	Ast_Sfrp1
Ubald2	2.01316e-23	0.411599	0.262	0.184	4.12255e-19	5	Ast_Sfrp1
Mier1	2.36428e-23	0.38762	0.511	0.456	4.84157e-19	5	Ast_Sfrp1
Degs1	2.47346e-23	0.394431	0.339	0.261	5.06515e-19	5	Ast_Sfrp1
Dnajc8	3.02021e-23	0.401363	0.472	0.419	6.18479e-19	5	Ast_Sfrp1
Cpne3	3.14294e-23	0.447332	0.328	0.255	6.43612e-19	5	Ast_Sfrp1
Ppig	5.51071e-23	0.35632	0.523	0.47	1.12848e-18	5	Ast_Sfrp1
Arl8a	6.0524e-23	0.376204	0.565	0.532	1.23941e-18	5	Ast_Sfrp1
Sh3bgrl3	6.91633e-23	0.396897	0.376	0.305	1.41633e-18	5	Ast_Sfrp1
Cby1	8.60101e-23	0.416931	0.367	0.299	1.76131e-18	5	Ast_Sfrp1
Hp1bp3	1.22395e-22	0.367001	0.551	0.512	2.5064e-18	5	Ast_Sfrp1
Pygb	2.08121e-22	0.349591	0.536	0.496	4.26191e-18	5	Ast_Sfrp1
Emp2	2.13437e-22	0.271575	0.783	0.748	4.37077e-18	5	Ast_Sfrp1
Tax1bp1	2.37047e-22	0.351511	0.597	0.57	4.85425e-18	5	Ast_Sfrp1
Fzd3	2.51683e-22	0.33878	0.61	0.579	5.15396e-18	5	Ast_Sfrp1
Pura	2.55131e-22	0.29736	0.687	0.663	5.22457e-18	5	Ast_Sfrp1
Wscd1	7.11447e-22	0.375228	0.437	0.376	1.4569e-17	5	Ast_Sfrp1
Calm3	2.48445e-21	0.298798	0.797	0.773	5.08766e-17	5	Ast_Sfrp1
Per3	2.86973e-21	0.375868	0.274	0.196	5.87662e-17	5	Ast_Sfrp1
Mapk4	3.09093e-21	0.376198	0.305	0.231	6.3296e-17	5	Ast_Sfrp1
Aktip	4.60748e-21	0.433598	0.34	0.274	9.43519e-17	5	Ast_Sfrp1
Pacsin3	5.56395e-21	0.403785	0.255	0.184	1.13939e-16	5	Ast_Sfrp1
Psma7	5.84008e-21	0.29362	0.704	0.673	1.19593e-16	5	Ast_Sfrp1
Ap2m1	6.03244e-21	0.37723	0.473	0.427	1.23532e-16	5	Ast_Sfrp1
Sf3b6	6.64232e-21	0.321927	0.621	0.595	1.36021e-16	5	Ast_Sfrp1
Sumo1	7.73337e-21	0.331238	0.551	0.511	1.58364e-16	5	Ast_Sfrp1
Rsu1	9.42817e-21	0.398309	0.366	0.3	1.9307e-16	5	Ast_Sfrp1
Zfp703	1.52884e-20	0.409288	0.3	0.229	3.13076e-16	5	Ast_Sfrp1
Arpc5	2.28507e-20	0.385496	0.416	0.362	4.67936e-16	5	Ast_Sfrp1
Cyb5a	3.46728e-20	0.309511	0.674	0.66	7.1003e-16	5	Ast_Sfrp1
Aprt	3.79888e-20	0.392298	0.391	0.332	7.77935e-16	5	Ast_Sfrp1
Mtpn	5.14357e-20	0.371334	0.517	0.485	1.0533e-15	5	Ast_Sfrp1
Ankrd12	6.68633e-20	0.33748	0.535	0.488	1.36923e-15	5	Ast_Sfrp1
Arap2	7.61059e-20	0.295047	0.629	0.597	1.5585e-15	5	Ast_Sfrp1
Ifi27	9.44931e-20	0.446952	0.262	0.191	1.93503e-15	5	Ast_Sfrp1
Acaa2	1.08827e-19	0.382496	0.453	0.407	2.22856e-15	5	Ast_Sfrp1
Stox2	2.42911e-19	0.353796	0.524	0.485	4.97432e-15	5	Ast_Sfrp1
Sbds	2.44964e-19	0.365744	0.367	0.308	5.01638e-15	5	Ast_Sfrp1
Ctsz	2.75067e-19	0.368926	0.303	0.236	5.63282e-15	5	Ast_Sfrp1
Zfand5	5.28578e-19	0.359481	0.439	0.387	1.08242e-14	5	Ast_Sfrp1
Park7	5.61886e-19	0.288046	0.68	0.653	1.15063e-14	5	Ast_Sfrp1
Vangl2	7.10204e-19	0.405199	0.297	0.232	1.45436e-14	5	Ast_Sfrp1
Ifitm2	8.28925e-19	0.422356	0.35	0.289	1.69747e-14	5	Ast_Sfrp1
Esd	1.02973e-18	0.368112	0.425	0.373	2.10868e-14	5	Ast_Sfrp1
Zmiz1	1.09347e-18	0.363907	0.521	0.481	2.23921e-14	5	Ast_Sfrp1
Ccdc50	1.6892e-18	0.368512	0.36	0.303	3.45914e-14	5	Ast_Sfrp1
Crnkl1	1.90908e-18	0.373239	0.264	0.198	3.90942e-14	5	Ast_Sfrp1
B3glct	2.4601e-18	0.378752	0.357	0.294	5.03779e-14	5	Ast_Sfrp1
Ost4	2.50286e-18	0.293045	0.605	0.579	5.12537e-14	5	Ast_Sfrp1
Map4k4	3.88031e-18	0.297436	0.643	0.634	7.94609e-14	5	Ast_Sfrp1
H2-K1	4.91047e-18	0.393468	0.271	0.204	1.00557e-13	5	Ast_Sfrp1
Sncaip	5.89201e-18	0.360102	0.31	0.243	1.20657e-13	5	Ast_Sfrp1
Trim37	8.29523e-18	0.403977	0.329	0.271	1.6987e-13	5	Ast_Sfrp1
Cntln	8.52181e-18	0.382668	0.253	0.188	1.7451e-13	5	Ast_Sfrp1
Rab28	8.60267e-18	0.382305	0.276	0.214	1.76165e-13	5	Ast_Sfrp1
Pdcd6	8.94184e-18	0.361421	0.418	0.371	1.83111e-13	5	Ast_Sfrp1
S100a13	9.53429e-18	0.3383	0.54	0.508	1.95243e-13	5	Ast_Sfrp1
Gcc2	1.68001e-17	0.378097	0.439	0.392	3.44033e-13	5	Ast_Sfrp1
Rbx1	2.03255e-17	0.264784	0.664	0.654	4.16226e-13	5	Ast_Sfrp1
Scarb2	2.15287e-17	0.352622	0.349	0.291	4.40865e-13	5	Ast_Sfrp1
Fam92a	4.11834e-17	0.350608	0.275	0.211	8.43354e-13	5	Ast_Sfrp1
Ncl	4.61033e-17	0.264293	0.786	0.773	9.44104e-13	5	Ast_Sfrp1
Rif1	5.25547e-17	0.358972	0.279	0.216	1.07621e-12	5	Ast_Sfrp1
Them4	5.90726e-17	0.389139	0.285	0.221	1.20969e-12	5	Ast_Sfrp1
4931406C07Rik	9.49995e-17	0.351646	0.394	0.344	1.9454e-12	5	Ast_Sfrp1
Ptp4a2	1.16411e-16	0.308545	0.579	0.552	2.38386e-12	5	Ast_Sfrp1
Hnrnpr	2.1852e-16	0.348369	0.463	0.426	4.47485e-12	5	Ast_Sfrp1
Ube2b	2.70949e-16	0.360032	0.407	0.361	5.54848e-12	5	Ast_Sfrp1
Gkap1	3.0008e-16	0.352537	0.448	0.413	6.14503e-12	5	Ast_Sfrp1
Eif3k	3.14112e-16	0.306897	0.483	0.444	6.4324e-12	5	Ast_Sfrp1
Ddx6	3.69573e-16	0.335817	0.41	0.363	7.56811e-12	5	Ast_Sfrp1
Pkn2	4.00685e-16	0.318406	0.422	0.376	8.20523e-12	5	Ast_Sfrp1
Pdcd10	4.25641e-16	0.311727	0.516	0.495	8.71627e-12	5	Ast_Sfrp1
Sox21	4.55513e-16	0.339228	0.429	0.381	9.328e-12	5	Ast_Sfrp1
Sdcbp	4.96036e-16	0.323698	0.386	0.333	1.01578e-11	5	Ast_Sfrp1
Snap47	5.32368e-16	0.335514	0.259	0.199	1.09018e-11	5	Ast_Sfrp1
Mapt	5.34989e-16	0.357802	0.345	0.286	1.09555e-11	5	Ast_Sfrp1
Ddx24	5.6459e-16	0.329927	0.447	0.41	1.15617e-11	5	Ast_Sfrp1
Wac	6.31135e-16	0.31831	0.434	0.389	1.29244e-11	5	Ast_Sfrp1
Dab1	8.3232e-16	0.318525	0.48	0.443	1.70442e-11	5	Ast_Sfrp1
Cstb	8.89033e-16	0.357707	0.285	0.227	1.82056e-11	5	Ast_Sfrp1
Fndc3a	8.96418e-16	0.364974	0.27	0.211	1.83568e-11	5	Ast_Sfrp1
Gnaq	1.14941e-15	0.3422	0.371	0.322	2.35376e-11	5	Ast_Sfrp1
Upf2	1.22028e-15	0.336472	0.328	0.27	2.49888e-11	5	Ast_Sfrp1
Sugt1	1.38445e-15	0.367708	0.396	0.356	2.83509e-11	5	Ast_Sfrp1
Sap30	1.65255e-15	0.37732	0.259	0.202	3.38409e-11	5	Ast_Sfrp1
Irf2bpl	2.02505e-15	0.33899	0.461	0.418	4.14689e-11	5	Ast_Sfrp1
Usp2	2.37727e-15	0.359715	0.284	0.224	4.86818e-11	5	Ast_Sfrp1
Dst	2.46138e-15	0.326041	0.49	0.454	5.04041e-11	5	Ast_Sfrp1
Ddit4	2.8089e-15	0.331739	0.416	0.366	5.75207e-11	5	Ast_Sfrp1
Sybu	2.93124e-15	0.362745	0.329	0.274	6.00259e-11	5	Ast_Sfrp1
Hnrnph3	4.07026e-15	0.353134	0.312	0.256	8.33508e-11	5	Ast_Sfrp1
Psmb2	4.27799e-15	0.286358	0.522	0.5	8.76047e-11	5	Ast_Sfrp1
Kat6b	4.91708e-15	0.351281	0.299	0.242	1.00692e-10	5	Ast_Sfrp1
Csmd1	5.10588e-15	0.304533	0.271	0.208	1.04558e-10	5	Ast_Sfrp1
Gnb2	5.15988e-15	0.259019	0.72	0.696	1.05664e-10	5	Ast_Sfrp1
Acadsb	5.59902e-15	0.327963	0.325	0.269	1.14657e-10	5	Ast_Sfrp1
Rsrc2	5.84428e-15	0.2529	0.661	0.653	1.19679e-10	5	Ast_Sfrp1
Dpysl2	6.13306e-15	0.273289	0.593	0.576	1.25593e-10	5	Ast_Sfrp1
Hnrnpa0	6.29165e-15	0.331112	0.483	0.456	1.2884e-10	5	Ast_Sfrp1
Hsd17b4	9.07541e-15	0.354104	0.421	0.388	1.85846e-10	5	Ast_Sfrp1
Anp32a	9.34526e-15	0.309219	0.503	0.477	1.91372e-10	5	Ast_Sfrp1
Rbbp9	1.54586e-14	0.347248	0.284	0.232	3.16561e-10	5	Ast_Sfrp1
Gclm	1.57811e-14	0.334529	0.478	0.449	3.23166e-10	5	Ast_Sfrp1
Eid1	1.71247e-14	0.304137	0.552	0.538	3.50679e-10	5	Ast_Sfrp1
Rp9	2.11553e-14	0.301554	0.284	0.226	4.33218e-10	5	Ast_Sfrp1
Sirt2	2.46121e-14	0.344295	0.463	0.437	5.04007e-10	5	Ast_Sfrp1
Arid4a	3.1871e-14	0.339924	0.313	0.258	6.52654e-10	5	Ast_Sfrp1
Gabarapl1	3.38955e-14	0.329518	0.409	0.369	6.94112e-10	5	Ast_Sfrp1
Ik	4.68729e-14	0.296669	0.385	0.342	9.59864e-10	5	Ast_Sfrp1
Tmsb10	5.45061e-14	0.336343	0.366	0.314	1.11618e-09	5	Ast_Sfrp1
Plce1	5.6164e-14	0.35721	0.276	0.223	1.15013e-09	5	Ast_Sfrp1
Kif3a	6.74961e-14	0.307992	0.387	0.339	1.38218e-09	5	Ast_Sfrp1
Sgip1	7.17298e-14	0.301503	0.397	0.349	1.46888e-09	5	Ast_Sfrp1
Cnpy2	9.60027e-14	0.313747	0.461	0.428	1.96594e-09	5	Ast_Sfrp1
Myh10	1.01096e-13	0.35022	0.275	0.223	2.07025e-09	5	Ast_Sfrp1
Psd3	1.01741e-13	0.351218	0.256	0.203	2.08345e-09	5	Ast_Sfrp1
Smc4	1.2579e-13	0.346676	0.273	0.219	2.57593e-09	5	Ast_Sfrp1
Pcsk1n	1.25889e-13	0.307581	0.409	0.366	2.57795e-09	5	Ast_Sfrp1
Rragd	1.29117e-13	0.332348	0.29	0.241	2.64407e-09	5	Ast_Sfrp1
Phyh	1.39584e-13	0.332531	0.275	0.223	2.85839e-09	5	Ast_Sfrp1
Ctdspl2	1.41252e-13	0.309639	0.279	0.225	2.89255e-09	5	Ast_Sfrp1
Zfp664	1.53683e-13	0.334055	0.371	0.332	3.14713e-09	5	Ast_Sfrp1
Rbbp4	1.58281e-13	0.305916	0.447	0.419	3.24128e-09	5	Ast_Sfrp1
Chmp2a	2.04551e-13	0.250477	0.63	0.618	4.18879e-09	5	Ast_Sfrp1
Mpv17	2.2655e-13	0.339529	0.255	0.204	4.63929e-09	5	Ast_Sfrp1
Fosb	3.66811e-13	0.300219	0.531	0.486	7.51155e-09	5	Ast_Sfrp1
Sod1	4.10649e-13	0.314614	0.42	0.386	8.40927e-09	5	Ast_Sfrp1
Itm2c	4.30925e-13	0.29117	0.546	0.528	8.82448e-09	5	Ast_Sfrp1
Gtf2b	4.39524e-13	0.315006	0.262	0.21	9.00056e-09	5	Ast_Sfrp1
Ube2e2	4.63283e-13	0.320758	0.273	0.223	9.48711e-09	5	Ast_Sfrp1
Eif3c	4.99578e-13	0.273303	0.578	0.574	1.02304e-08	5	Ast_Sfrp1
Dcaf8	6.21092e-13	0.288244	0.334	0.285	1.27187e-08	5	Ast_Sfrp1
Snrpf	6.63325e-13	0.271727	0.51	0.492	1.35836e-08	5	Ast_Sfrp1
Bri3	7.37755e-13	0.302435	0.469	0.441	1.51077e-08	5	Ast_Sfrp1
Ube2e3	8.8935e-13	0.314169	0.405	0.372	1.82121e-08	5	Ast_Sfrp1
Rbm8a	9.17307e-13	0.306384	0.396	0.362	1.87846e-08	5	Ast_Sfrp1
Tmem50a	9.38699e-13	0.311878	0.417	0.384	1.92227e-08	5	Ast_Sfrp1
Ube2e1	1.08656e-12	0.316906	0.337	0.295	2.22506e-08	5	Ast_Sfrp1
Yy1	1.22431e-12	0.311181	0.315	0.266	2.50713e-08	5	Ast_Sfrp1
Trps1	1.30353e-12	0.274064	0.522	0.504	2.66937e-08	5	Ast_Sfrp1
Cox7a2l	1.35438e-12	0.2702	0.555	0.537	2.77349e-08	5	Ast_Sfrp1
Gprasp1	1.54485e-12	0.341792	0.256	0.207	3.16355e-08	5	Ast_Sfrp1
Rida	1.98224e-12	0.290876	0.314	0.264	4.05923e-08	5	Ast_Sfrp1
Cbr1	1.99649e-12	0.324389	0.284	0.237	4.08841e-08	5	Ast_Sfrp1
Fam98b	2.0784e-12	0.296812	0.303	0.257	4.25615e-08	5	Ast_Sfrp1
B2m	2.22851e-12	0.377244	0.324	0.282	4.56355e-08	5	Ast_Sfrp1
BC005624	2.50923e-12	0.323502	0.293	0.248	5.13841e-08	5	Ast_Sfrp1
Ift27	2.53012e-12	0.347975	0.275	0.23	5.18117e-08	5	Ast_Sfrp1
Eif3m	3.04575e-12	0.301636	0.396	0.364	6.23709e-08	5	Ast_Sfrp1
Bphl	3.33744e-12	0.311272	0.255	0.206	6.83442e-08	5	Ast_Sfrp1
Zkscan1	3.59528e-12	0.323945	0.302	0.258	7.36242e-08	5	Ast_Sfrp1
AI413582	4.19145e-12	0.366054	0.309	0.268	8.58326e-08	5	Ast_Sfrp1
Cwc15	4.38518e-12	0.297908	0.481	0.469	8.97996e-08	5	Ast_Sfrp1
Cops5	5.01584e-12	0.297628	0.485	0.472	1.02714e-07	5	Ast_Sfrp1
Rbbp7	6.98488e-12	0.323084	0.338	0.301	1.43036e-07	5	Ast_Sfrp1
Ccs	7.34073e-12	0.297803	0.301	0.256	1.50323e-07	5	Ast_Sfrp1
Txnl1	8.39091e-12	0.264807	0.499	0.48	1.71829e-07	5	Ast_Sfrp1
Ing4	8.74964e-12	0.332712	0.288	0.243	1.79175e-07	5	Ast_Sfrp1
Cdc37	1.03689e-11	0.294215	0.336	0.295	2.12333e-07	5	Ast_Sfrp1
Ddx39b	1.11024e-11	0.258497	0.504	0.484	2.27355e-07	5	Ast_Sfrp1
Rtf1	1.19104e-11	0.283112	0.448	0.423	2.43902e-07	5	Ast_Sfrp1
Tob2	1.51479e-11	0.309477	0.305	0.257	3.10198e-07	5	Ast_Sfrp1
Fis1	1.5178e-11	0.250679	0.615	0.621	3.10815e-07	5	Ast_Sfrp1
Ralgps2	1.7484e-11	0.316009	0.257	0.209	3.58038e-07	5	Ast_Sfrp1
Phip	1.80524e-11	0.332342	0.313	0.268	3.69678e-07	5	Ast_Sfrp1
Smpdl3a	1.95366e-11	0.281562	0.534	0.52	4.00071e-07	5	Ast_Sfrp1
Golim4	2.2479e-11	0.321784	0.368	0.334	4.60325e-07	5	Ast_Sfrp1
Mea1	2.28577e-11	0.328736	0.269	0.224	4.68081e-07	5	Ast_Sfrp1
Rsrc1	2.4793e-11	0.308132	0.325	0.281	5.0771e-07	5	Ast_Sfrp1
2210016L21Rik	3.28494e-11	0.320874	0.311	0.27	6.72691e-07	5	Ast_Sfrp1
Kifbp	3.40221e-11	0.31231	0.285	0.243	6.96705e-07	5	Ast_Sfrp1
Irf2bp1	3.93917e-11	0.321367	0.254	0.21	8.06663e-07	5	Ast_Sfrp1
Ro60	4.05852e-11	0.310984	0.347	0.309	8.31103e-07	5	Ast_Sfrp1
Fip1l1	4.61058e-11	0.272106	0.348	0.307	9.44155e-07	5	Ast_Sfrp1
Rbp1	5.01759e-11	0.530812	0.307	0.262	1.0275e-06	5	Ast_Sfrp1
Sptssa	5.34057e-11	0.261581	0.471	0.452	1.09364e-06	5	Ast_Sfrp1
Vcl	5.8118e-11	0.296286	0.295	0.249	1.19014e-06	5	Ast_Sfrp1
Fam172a	5.91948e-11	0.27834	0.344	0.302	1.21219e-06	5	Ast_Sfrp1
Supt4a	6.18437e-11	0.306156	0.291	0.252	1.26644e-06	5	Ast_Sfrp1
Irf2bp2	6.5735e-11	0.297244	0.424	0.397	1.34612e-06	5	Ast_Sfrp1
Klhl7	9.47225e-11	0.306321	0.252	0.206	1.93973e-06	5	Ast_Sfrp1
Tead1	1.09962e-10	0.306282	0.43	0.409	2.2518e-06	5	Ast_Sfrp1
Dtx3	1.22757e-10	0.277031	0.328	0.288	2.51382e-06	5	Ast_Sfrp1
Elof1	1.61227e-10	0.316364	0.291	0.253	3.30161e-06	5	Ast_Sfrp1
Eea1	1.92625e-10	0.315655	0.344	0.31	3.94457e-06	5	Ast_Sfrp1
Ube2h	2.22633e-10	0.293666	0.324	0.287	4.55908e-06	5	Ast_Sfrp1
Immp1l	2.57322e-10	0.301015	0.303	0.267	5.26944e-06	5	Ast_Sfrp1
Cspp1	2.85536e-10	0.254764	0.453	0.43	5.84721e-06	5	Ast_Sfrp1
Kdm5a	3.62858e-10	0.303774	0.267	0.226	7.43062e-06	5	Ast_Sfrp1
Fam133b	3.79117e-10	0.286634	0.474	0.464	7.76356e-06	5	Ast_Sfrp1
Smad4	3.98822e-10	0.286395	0.289	0.249	8.16707e-06	5	Ast_Sfrp1
Lhfp	5.18094e-10	0.310201	0.302	0.262	1.06095e-05	5	Ast_Sfrp1
Tcea1	5.81785e-10	0.280516	0.411	0.395	1.19138e-05	5	Ast_Sfrp1
Psmb4	6.38109e-10	0.266216	0.515	0.513	1.30672e-05	5	Ast_Sfrp1
Tut4	6.78244e-10	0.276637	0.356	0.322	1.38891e-05	5	Ast_Sfrp1
Smarcb1	6.97548e-10	0.271513	0.414	0.395	1.42844e-05	5	Ast_Sfrp1
Hnrnpc	8.53276e-10	0.275176	0.476	0.467	1.74734e-05	5	Ast_Sfrp1
Ppp2r1a	9.23838e-10	0.305665	0.344	0.319	1.89183e-05	5	Ast_Sfrp1
Csrp1	9.3776e-10	0.276157	0.423	0.402	1.92034e-05	5	Ast_Sfrp1
Ythdc1	9.70046e-10	0.26927	0.411	0.385	1.98646e-05	5	Ast_Sfrp1
Nenf	1.05623e-09	0.285718	0.386	0.359	2.16295e-05	5	Ast_Sfrp1
Bcas2	1.16414e-09	0.288808	0.406	0.386	2.38393e-05	5	Ast_Sfrp1
Nbr1	1.18514e-09	0.307118	0.295	0.259	2.42692e-05	5	Ast_Sfrp1
Smarcc1	1.28658e-09	0.270896	0.314	0.279	2.63467e-05	5	Ast_Sfrp1
Caml	1.4905e-09	0.257917	0.371	0.339	3.05224e-05	5	Ast_Sfrp1
Appl1	1.53421e-09	0.291195	0.351	0.322	3.14175e-05	5	Ast_Sfrp1
Smim11	1.5902e-09	0.320459	0.337	0.311	3.2564e-05	5	Ast_Sfrp1
Wipi1	1.62848e-09	0.294939	0.317	0.281	3.3348e-05	5	Ast_Sfrp1
Cdc26	1.83233e-09	0.2843	0.284	0.247	3.75225e-05	5	Ast_Sfrp1
Phactr4	2.59725e-09	0.282372	0.332	0.298	5.31865e-05	5	Ast_Sfrp1
Rb1cc1	2.6539e-09	0.250027	0.393	0.363	5.43466e-05	5	Ast_Sfrp1
Cwf19l2	3.10825e-09	0.271305	0.368	0.34	6.36508e-05	5	Ast_Sfrp1
Nsmce1	3.12611e-09	0.298466	0.254	0.216	6.40165e-05	5	Ast_Sfrp1
Pbxip1	3.54247e-09	0.255004	0.52	0.515	7.25428e-05	5	Ast_Sfrp1
Prdx4	4.87605e-09	0.288728	0.393	0.376	9.98517e-05	5	Ast_Sfrp1
Fam76a	5.06492e-09	0.300882	0.29	0.257	0.000103719	5	Ast_Sfrp1
Anapc16	5.82156e-09	0.273536	0.436	0.426	0.000119214	5	Ast_Sfrp1
Zmat2	6.35043e-09	0.26477	0.403	0.387	0.000130044	5	Ast_Sfrp1
Emg1	7.07676e-09	0.298858	0.278	0.245	0.000144918	5	Ast_Sfrp1
Tnrc18	7.15406e-09	0.280798	0.389	0.37	0.000146501	5	Ast_Sfrp1
Pcmt1	9.66136e-09	0.282831	0.379	0.359	0.000197845	5	Ast_Sfrp1
Camk2d	1.42359e-08	0.259936	0.418	0.4	0.000291522	5	Ast_Sfrp1
Mettl26	1.48145e-08	0.293955	0.252	0.216	0.00030337	5	Ast_Sfrp1
Gnpda2	1.61482e-08	0.275513	0.3	0.27	0.000330683	5	Ast_Sfrp1
Zeb2	1.90076e-08	0.260989	0.466	0.459	0.000389239	5	Ast_Sfrp1
Jak1	1.94086e-08	0.258844	0.434	0.424	0.00039745	5	Ast_Sfrp1
Arid4b	2.31433e-08	0.259943	0.406	0.388	0.000473928	5	Ast_Sfrp1
Xiap	2.74506e-08	0.269432	0.352	0.329	0.000562134	5	Ast_Sfrp1
Anapc13	3.16206e-08	0.25552	0.441	0.429	0.000647527	5	Ast_Sfrp1
Pou2f1	4.76185e-08	0.25881	0.267	0.231	0.000975131	5	Ast_Sfrp1
Tsen34	5.25227e-08	0.279628	0.362	0.34	0.00107556	5	Ast_Sfrp1
Eif4a2	5.39331e-08	0.273072	0.389	0.374	0.00110444	5	Ast_Sfrp1
Znhit1	6.20257e-08	0.288725	0.276	0.247	0.00127016	5	Ast_Sfrp1
Kmt2a	7.381e-08	0.265644	0.389	0.37	0.00151148	5	Ast_Sfrp1
Ubr2	8.1502e-08	0.262228	0.264	0.232	0.001669	5	Ast_Sfrp1
Ppdpf	8.95646e-08	0.270865	0.428	0.424	0.0018341	5	Ast_Sfrp1
Cul1	9.95113e-08	0.26354	0.378	0.364	0.00203779	5	Ast_Sfrp1
Kdm5b	1.04591e-07	0.251898	0.339	0.315	0.00214182	5	Ast_Sfrp1
Ppp1cb	1.34077e-07	0.255945	0.348	0.328	0.00274562	5	Ast_Sfrp1
Brd3	1.65922e-07	0.27594	0.331	0.309	0.00339775	5	Ast_Sfrp1
Isoc1	1.88285e-07	0.297551	0.277	0.252	0.00385569	5	Ast_Sfrp1
Polr2k	2.0394e-07	0.264235	0.35	0.335	0.00417628	5	Ast_Sfrp1
Ralbp1	2.45962e-07	0.277345	0.285	0.256	0.00503681	5	Ast_Sfrp1
Smim8	2.59978e-07	0.277905	0.305	0.282	0.00532384	5	Ast_Sfrp1
Nfic	2.72651e-07	0.261213	0.307	0.282	0.00558334	5	Ast_Sfrp1
Ccdc90b	3.42878e-07	0.260405	0.32	0.301	0.00702146	5	Ast_Sfrp1
Soga3	3.55951e-07	0.276957	0.312	0.288	0.00728916	5	Ast_Sfrp1
Rad21	4.10457e-07	0.275086	0.261	0.232	0.00840534	5	Ast_Sfrp1
Erbin	4.25939e-07	0.266732	0.292	0.266	0.00872239	5	Ast_Sfrp1
Gnai3	5.35989e-07	0.256337	0.36	0.343	0.010976	5	Ast_Sfrp1
Rnf20	7.29557e-07	0.265527	0.287	0.263	0.0149399	5	Ast_Sfrp1
Ilk	8.50098e-07	0.264557	0.368	0.363	0.0174083	5	Ast_Sfrp1
Supt16	1.13486e-06	0.252779	0.36	0.345	0.0232397	5	Ast_Sfrp1
Slc16a2	1.2191e-06	0.258698	0.275	0.25	0.0249648	5	Ast_Sfrp1
Pex3	1.58394e-06	0.276178	0.319	0.301	0.0324358	5	Ast_Sfrp1
Plgrkt	4.32367e-06	0.256327	0.288	0.269	0.0885402	5	Ast_Sfrp1
Smarca2	4.53096e-06	0.259634	0.289	0.267	0.0927849	5	Ast_Sfrp1
Exoc3	4.76316e-06	0.26772	0.31	0.296	0.0975401	5	Ast_Sfrp1
Pcnp	7.87368e-06	0.255264	0.387	0.389	0.161237	5	Ast_Sfrp1
Vps28	1.00324e-05	0.25302	0.345	0.337	0.205444	5	Ast_Sfrp1
Aldh2	1.61358e-05	0.256434	0.351	0.346	0.330429	5	Ast_Sfrp1
Ctxn1	2.22603e-05	0.256907	0.279	0.262	0.455846	5	Ast_Sfrp1
Sf3b5	9.36752e-05	0.256724	0.343	0.343	1	5	Ast_Sfrp1
Wbp2	0.000141412	0.259127	0.28	0.27	1	5	Ast_Sfrp1
Gfap	0	3.03409	0.997	0.482	0	16	Ast_S100a4
S100a10	0	2.05357	0.595	0.088	0	16	Ast_S100a4
C4b	0	1.6619	0.603	0.069	0	16	Ast_S100a4
Igfbp5	1.39674e-293	2.15203	0.955	0.408	2.86024e-289	16	Ast_S100a4
S100a4	1.81306e-276	1.80743	0.458	0.064	3.71278e-272	16	Ast_S100a4
S100a11	3.25071e-247	1.55389	0.605	0.13	6.6568e-243	16	Ast_S100a4
S100a6	1.03748e-238	2.25498	0.922	0.506	2.12456e-234	16	Ast_S100a4
Cebpd	4.62078e-228	1.81212	0.848	0.317	9.46243e-224	16	Ast_S100a4
Vim	4.01497e-212	1.61054	0.98	0.697	8.22186e-208	16	Ast_S100a4
Atf3	6.52662e-195	1.777	0.571	0.142	1.33652e-190	16	Ast_S100a4
Ly6h	2.96805e-192	1.15165	0.412	0.07	6.07797e-188	16	Ast_S100a4
Fxyd6	1.22509e-184	1.46275	0.88	0.393	2.50873e-180	16	Ast_S100a4
Ifitm3	4.16797e-184	1.56235	0.691	0.227	8.53516e-180	16	Ast_S100a4
Klf2	7.83658e-181	1.93542	0.565	0.15	1.60478e-176	16	Ast_S100a4
Hspa2	2.10917e-178	1.32342	0.778	0.29	4.31916e-174	16	Ast_S100a4
Zfp36	2.07054e-170	1.37609	0.752	0.292	4.24005e-166	16	Ast_S100a4
Clu	2.61474e-170	1.29201	0.992	0.855	5.35446e-166	16	Ast_S100a4
Fxyd1	1.47546e-158	1.47364	0.805	0.366	3.02145e-154	16	Ast_S100a4
Socs3	5.2159e-158	1.41336	0.794	0.338	1.06811e-153	16	Ast_S100a4
Dbi	2.88145e-153	0.639806	1	0.999	5.90063e-149	16	Ast_S100a4
Ccdc74a	2.57481e-151	1.0943	0.428	0.096	5.27269e-147	16	Ast_S100a4
Fos	2.91086e-149	0.860127	1	0.91	5.96085e-145	16	Ast_S100a4
Id4	5.3062e-139	1.18904	0.898	0.522	1.0866e-134	16	Ast_S100a4
Jun	5.56566e-135	1.17299	0.985	0.779	1.13974e-130	16	Ast_S100a4
Ecrg4	1.14923e-128	1.2744	0.338	0.069	2.35339e-124	16	Ast_S100a4
Gsn	9.63919e-125	0.823222	0.269	0.044	1.97391e-120	16	Ast_S100a4
Septin3	3.36357e-120	0.991025	0.503	0.157	6.88791e-116	16	Ast_S100a4
Sbno2	1.16186e-114	0.968749	0.352	0.084	2.37927e-110	16	Ast_S100a4
Ntrk2	6.78158e-114	0.79539	0.982	0.872	1.38873e-109	16	Ast_S100a4
Ahnak	1.87087e-110	0.723084	0.303	0.062	3.83116e-106	16	Ast_S100a4
Prdx6	9.26703e-110	0.844768	0.991	0.9	1.8977e-105	16	Ast_S100a4
Hopx	6.96188e-109	1.00348	0.674	0.275	1.42565e-104	16	Ast_S100a4
Tuba1a	1.14673e-105	0.818016	0.991	0.927	2.34828e-101	16	Ast_S100a4
Fth1	1.25349e-103	0.782118	0.997	0.97	2.56689e-99	16	Ast_S100a4
Riiad1	2.77734e-102	0.834124	0.437	0.124	5.68744e-98	16	Ast_S100a4
Anxa5	4.63058e-102	0.916171	0.514	0.177	9.48251e-98	16	Ast_S100a4
Zfp36l1	5.46986e-102	0.924702	0.948	0.741	1.12012e-97	16	Ast_S100a4
Timp2	1.68262e-100	0.955411	0.612	0.254	3.44567e-96	16	Ast_S100a4
Ptma	7.54081e-98	0.71648	0.994	0.918	1.54421e-93	16	Ast_S100a4
Cnn3	1.40674e-97	0.971162	0.922	0.726	2.88073e-93	16	Ast_S100a4
Cebpb	3.45819e-95	1.05673	0.643	0.284	7.08169e-91	16	Ast_S100a4
Rhob	2.19698e-94	0.981565	0.811	0.489	4.49898e-90	16	Ast_S100a4
Jund	4.3368e-94	0.937242	0.928	0.666	8.88089e-90	16	Ast_S100a4
Sorbs1	4.7169e-94	0.860389	0.577	0.229	9.65927e-90	16	Ast_S100a4
Tmsb4x	4.097e-93	0.738611	0.997	0.971	8.38983e-89	16	Ast_S100a4
Junb	1.04803e-92	0.874647	0.963	0.733	2.14616e-88	16	Ast_S100a4
Mt1	2.58501e-92	0.995142	0.988	0.959	5.29358e-88	16	Ast_S100a4
Gadd45g	4.90055e-91	1.19477	0.688	0.345	1.00353e-86	16	Ast_S100a4
Atp1a1	1.10803e-90	0.803426	0.492	0.173	2.26901e-86	16	Ast_S100a4
Fbxo2	1.61868e-89	1.02115	0.735	0.398	3.31474e-85	16	Ast_S100a4
Rtn1	1.9034e-89	0.820125	0.951	0.773	3.89779e-85	16	Ast_S100a4
Pdlim4	8.23765e-88	0.88935	0.708	0.349	1.68691e-83	16	Ast_S100a4
Naaa	1.35631e-87	0.708559	0.469	0.154	2.77745e-83	16	Ast_S100a4
Crip2	3.9309e-87	0.875045	0.757	0.42	8.04969e-83	16	Ast_S100a4
Oat	3.77846e-82	0.807921	0.865	0.58	7.73753e-78	16	Ast_S100a4
Rcan1	4.9573e-80	0.759269	0.28	0.072	1.01516e-75	16	Ast_S100a4
Col16a1	6.3075e-80	0.683423	0.368	0.113	1.29165e-75	16	Ast_S100a4
Bgn	7.44627e-78	0.719475	0.306	0.084	1.52485e-73	16	Ast_S100a4
Ccn1	2.66576e-77	0.995177	0.874	0.587	5.45894e-73	16	Ast_S100a4
Tmsb10	6.00183e-77	0.897804	0.623	0.304	1.22906e-72	16	Ast_S100a4
Hcfc1r1	7.38571e-76	0.957963	0.643	0.346	1.51245e-71	16	Ast_S100a4
Lpar1	3.41012e-74	0.698963	0.315	0.09	6.98324e-70	16	Ast_S100a4
S100a1	1.13554e-72	0.780674	0.911	0.725	2.32537e-68	16	Ast_S100a4
Hspb8	3.59846e-71	0.76413	0.258	0.068	7.36893e-67	16	Ast_S100a4
Id3	8.29146e-71	0.847344	0.94	0.807	1.69793e-66	16	Ast_S100a4
Phlda1	1.20121e-70	0.80459	0.378	0.128	2.45984e-66	16	Ast_S100a4
Lmna	4.99045e-70	0.728263	0.338	0.109	1.02194e-65	16	Ast_S100a4
Tmem47	1.27379e-69	0.84622	0.852	0.638	2.60848e-65	16	Ast_S100a4
Gadd45b	1.09321e-68	0.988189	0.389	0.139	2.23868e-64	16	Ast_S100a4
Tubb4b	1.64688e-68	0.875351	0.798	0.508	3.37248e-64	16	Ast_S100a4
Ier3	2.78144e-68	0.970631	0.295	0.088	5.69583e-64	16	Ast_S100a4
Anxa2	1.56374e-66	0.728092	0.358	0.123	3.20222e-62	16	Ast_S100a4
Myl9	3.46471e-65	0.619777	0.335	0.107	7.09503e-61	16	Ast_S100a4
Cav2	2.49655e-64	0.74953	0.38	0.141	5.11243e-60	16	Ast_S100a4
Cryab	6.98258e-64	0.764961	0.263	0.075	1.42989e-59	16	Ast_S100a4
Mt2	5.90334e-63	0.861741	0.883	0.679	1.20889e-58	16	Ast_S100a4
P4ha3	1.03308e-59	0.574977	0.311	0.102	2.11554e-55	16	Ast_S100a4
Plaat3	5.9588e-59	0.657086	0.492	0.216	1.22024e-54	16	Ast_S100a4
Gnas	1.22648e-58	0.447822	0.994	0.95	2.51159e-54	16	Ast_S100a4
Gng3	1.1511e-57	0.649426	0.289	0.092	2.35723e-53	16	Ast_S100a4
Adamts1	9.02144e-57	0.843407	0.366	0.142	1.84741e-52	16	Ast_S100a4
Zbtb20	3.76125e-56	0.509755	0.965	0.89	7.7023e-52	16	Ast_S100a4
Actn1	4.09818e-56	0.645354	0.377	0.147	8.39224e-52	16	Ast_S100a4
Rnd3	1.8202e-55	0.77045	0.571	0.294	3.7274e-51	16	Ast_S100a4
Stmn1	1.54492e-53	0.800837	0.797	0.545	3.16369e-49	16	Ast_S100a4
Egr1	4.35475e-53	0.629941	0.966	0.753	8.91765e-49	16	Ast_S100a4
2310022B05Rik	1.09957e-52	0.663497	0.674	0.398	2.25171e-48	16	Ast_S100a4
Gnai2	1.5434e-52	0.482097	0.966	0.89	3.16058e-48	16	Ast_S100a4
Myl6	4.91826e-52	0.622225	0.92	0.741	1.00716e-47	16	Ast_S100a4
Sparc	8.17816e-52	0.608709	0.903	0.713	1.67472e-47	16	Ast_S100a4
Entpd2	5.23192e-51	0.610879	0.542	0.266	1.07139e-46	16	Ast_S100a4
Cd9	1.58964e-49	0.470032	0.986	0.929	3.25527e-45	16	Ast_S100a4
Actb	1.95967e-49	0.423485	1	0.983	4.01301e-45	16	Ast_S100a4
Dhrs1	3.52402e-49	0.713066	0.788	0.593	7.2165e-45	16	Ast_S100a4
Pacrg	8.50165e-49	0.698005	0.328	0.128	1.74097e-44	16	Ast_S100a4
Fam167a	2.02474e-48	0.462439	0.262	0.085	4.14626e-44	16	Ast_S100a4
Ntsr2	2.25184e-48	0.824002	0.558	0.31	4.61132e-44	16	Ast_S100a4
Phgdh	7.23341e-48	0.571564	0.962	0.847	1.48126e-43	16	Ast_S100a4
Cd63	7.18937e-47	0.54813	0.954	0.887	1.47224e-42	16	Ast_S100a4
Cd81	2.06207e-46	0.471586	0.983	0.943	4.2227e-42	16	Ast_S100a4
Cyba	2.77506e-45	0.605639	0.374	0.162	5.68278e-41	16	Ast_S100a4
Enkur	5.06166e-44	0.483406	0.272	0.093	1.03653e-39	16	Ast_S100a4
Gap43	1.01197e-43	0.653684	0.311	0.123	2.07231e-39	16	Ast_S100a4
Uchl1	1.75523e-43	0.558063	0.382	0.166	3.59437e-39	16	Ast_S100a4
Gabarap	2.38671e-43	0.514798	0.912	0.768	4.88751e-39	16	Ast_S100a4
Klf6	3.34535e-43	0.722008	0.735	0.504	6.85061e-39	16	Ast_S100a4
Them4	2.21228e-42	0.689615	0.438	0.219	4.53031e-38	16	Ast_S100a4
Atp1b1	2.84353e-42	0.536931	0.912	0.821	5.82297e-38	16	Ast_S100a4
Irf1	4.24999e-42	0.525667	0.255	0.091	8.70313e-38	16	Ast_S100a4
Cyb5r3	1.96402e-41	0.647141	0.437	0.225	4.02193e-37	16	Ast_S100a4
Ppp1r1a	1.3685e-40	0.63637	0.709	0.498	2.80241e-36	16	Ast_S100a4
Klf10	2.45082e-40	0.700543	0.38	0.179	5.0188e-36	16	Ast_S100a4
Ypel3	3.88536e-40	0.541533	0.446	0.222	7.95644e-36	16	Ast_S100a4
1810037I17Rik	6.0822e-40	0.501731	0.943	0.842	1.24551e-35	16	Ast_S100a4
Klf4	6.90703e-40	0.684963	0.614	0.369	1.41442e-35	16	Ast_S100a4
Tsc22d1	2.50396e-39	0.649428	0.82	0.646	5.1276e-35	16	Ast_S100a4
Nfkbiz	7.28593e-39	0.622136	0.326	0.144	1.49201e-34	16	Ast_S100a4
H3f3a	3.70504e-38	0.387203	0.983	0.929	7.58719e-34	16	Ast_S100a4
Cd200	4.1947e-38	0.520491	0.337	0.147	8.5899e-34	16	Ast_S100a4
Maff	1.81634e-37	0.609535	0.311	0.135	3.7195e-33	16	Ast_S100a4
Clic1	5.94387e-37	0.582572	0.512	0.293	1.21719e-32	16	Ast_S100a4
Nfkbia	1.2869e-36	0.777749	0.502	0.293	2.63532e-32	16	Ast_S100a4
Ndn	1.34843e-36	0.564435	0.6	0.374	2.76131e-32	16	Ast_S100a4
Mrps6	3.21037e-36	0.61179	0.518	0.303	6.5742e-32	16	Ast_S100a4
Skp1	3.53725e-36	0.640022	0.258	0.1	7.24358e-32	16	Ast_S100a4
Id1	6.13818e-35	0.536639	0.798	0.565	1.25698e-30	16	Ast_S100a4
Basp1	1.06305e-34	0.811969	0.282	0.121	2.17691e-30	16	Ast_S100a4
Ddah1	2.03653e-34	0.423075	0.928	0.839	4.1704e-30	16	Ast_S100a4
Tceal3	4.28724e-34	0.500156	0.506	0.281	8.7794e-30	16	Ast_S100a4
Idh2	4.71629e-34	0.568076	0.614	0.409	9.65802e-30	16	Ast_S100a4
S100a13	9.60346e-34	0.570992	0.691	0.503	1.9666e-29	16	Ast_S100a4
Gpx4	1.31014e-33	0.495782	0.897	0.743	2.6829e-29	16	Ast_S100a4
Cavin3	1.31668e-33	0.534351	0.674	0.463	2.6963e-29	16	Ast_S100a4
Pfdn5	2.00806e-33	0.482034	0.871	0.726	4.1121e-29	16	Ast_S100a4
Kif21a	2.77095e-33	0.519924	0.706	0.482	5.67435e-29	16	Ast_S100a4
Eif1	3.41896e-33	0.36812	0.991	0.958	7.00135e-29	16	Ast_S100a4
Pink1	4.79776e-33	0.511906	0.466	0.262	9.82485e-29	16	Ast_S100a4
Tuba1b	1.60878e-32	0.543686	0.512	0.299	3.29447e-28	16	Ast_S100a4
Kcne1l	1.91562e-32	0.535562	0.612	0.399	3.92282e-28	16	Ast_S100a4
Pea15a	1.95488e-32	0.437811	0.938	0.875	4.0032e-28	16	Ast_S100a4
Sdcbp	5.29934e-32	0.512983	0.538	0.33	1.0852e-27	16	Ast_S100a4
6330403K07Rik	5.84737e-32	0.544625	0.517	0.31	1.19742e-27	16	Ast_S100a4
Sdc4	6.21573e-32	0.552383	0.646	0.434	1.27286e-27	16	Ast_S100a4
Carhsp1	6.66235e-32	0.482799	0.392	0.2	1.36432e-27	16	Ast_S100a4
Rsph9	9.85176e-32	0.402292	0.295	0.129	2.01744e-27	16	Ast_S100a4
Ptx3	1.30649e-31	0.541392	0.375	0.187	2.67543e-27	16	Ast_S100a4
Map1lc3a	2.89823e-31	0.545269	0.757	0.58	5.935e-27	16	Ast_S100a4
Hmgb1	2.98192e-31	0.388152	0.937	0.84	6.10638e-27	16	Ast_S100a4
Nr4a3	4.3981e-31	0.550007	0.272	0.121	9.00642e-27	16	Ast_S100a4
Ap1s2	7.67497e-31	0.52161	0.543	0.326	1.57168e-26	16	Ast_S100a4
Ddah2	9.63632e-31	0.50028	0.729	0.544	1.97333e-26	16	Ast_S100a4
Psme1	4.57455e-30	0.544666	0.602	0.396	9.36776e-26	16	Ast_S100a4
Prom1	6.1576e-30	0.38201	0.275	0.119	1.26095e-25	16	Ast_S100a4
Nr4a1	1.58933e-29	0.516825	0.802	0.583	3.25463e-25	16	Ast_S100a4
H3f3b	3.04272e-29	0.293109	0.991	0.955	6.23087e-25	16	Ast_S100a4
Fosb	3.09115e-29	0.583514	0.695	0.481	6.33006e-25	16	Ast_S100a4
1810058I24Rik	3.25467e-29	0.569919	0.563	0.373	6.6649e-25	16	Ast_S100a4
Btg2	1.38143e-28	0.449782	0.915	0.735	2.8289e-24	16	Ast_S100a4
Nkain4	1.79141e-28	0.460366	0.682	0.465	3.66844e-24	16	Ast_S100a4
Tceal9	3.56769e-28	0.474918	0.698	0.498	7.30591e-24	16	Ast_S100a4
Scg5	9.74155e-28	0.472204	0.431	0.243	1.99487e-23	16	Ast_S100a4
H2-D1	1.78051e-27	0.620604	0.298	0.146	3.64614e-23	16	Ast_S100a4
Cpxm1	3.82352e-27	0.503445	0.52	0.324	7.8298e-23	16	Ast_S100a4
Bhlhe40	5.40746e-27	0.486279	0.745	0.553	1.10734e-22	16	Ast_S100a4
Ier2	6.05197e-27	0.470839	0.849	0.652	1.23932e-22	16	Ast_S100a4
Gng5	1.48913e-26	0.345388	0.98	0.914	3.04943e-22	16	Ast_S100a4
Ftl1	5.32052e-26	0.403001	0.945	0.864	1.08954e-21	16	Ast_S100a4
Ctxn1	5.74886e-26	0.482512	0.432	0.254	1.17725e-21	16	Ast_S100a4
Flot1	6.27555e-26	0.408196	0.354	0.187	1.28511e-21	16	Ast_S100a4
Calm3	1.20243e-25	0.40902	0.895	0.77	2.46233e-21	16	Ast_S100a4
Il6st	2.63179e-25	0.420743	0.446	0.259	5.38938e-21	16	Ast_S100a4
2810459M11Rik	4.07881e-25	0.432867	0.517	0.324	8.3526e-21	16	Ast_S100a4
Sh3bgrl3	6.43934e-25	0.49421	0.488	0.307	1.31865e-20	16	Ast_S100a4
H2az2	7.08745e-25	0.367887	0.835	0.674	1.45137e-20	16	Ast_S100a4
Prdx2	1.07996e-24	0.348756	0.938	0.843	2.21154e-20	16	Ast_S100a4
Nenf	1.26257e-24	0.448023	0.537	0.352	2.58549e-20	16	Ast_S100a4
Zfand5	1.65274e-24	0.507339	0.569	0.386	3.38449e-20	16	Ast_S100a4
Cltb	3.81231e-24	0.423169	0.412	0.241	7.80684e-20	16	Ast_S100a4
Ddr1	4.48477e-24	0.460761	0.34	0.186	9.1839e-20	16	Ast_S100a4
E130114P18Rik	1.0692e-23	0.4513	0.568	0.381	2.1895e-19	16	Ast_S100a4
Pdpn	1.3288e-23	0.446877	0.489	0.309	2.72112e-19	16	Ast_S100a4
Scara3	1.83849e-23	0.311539	0.257	0.118	3.76486e-19	16	Ast_S100a4
Prnp	2.67811e-23	0.36063	0.902	0.797	5.48423e-19	16	Ast_S100a4
Tubb5	2.86431e-23	0.546811	0.648	0.483	5.86553e-19	16	Ast_S100a4
Hsp90aa1	3.39024e-23	0.383414	0.877	0.747	6.94254e-19	16	Ast_S100a4
Nsg1	3.62249e-23	0.408602	0.305	0.155	7.41813e-19	16	Ast_S100a4
Erbin	3.76821e-23	0.438816	0.432	0.26	7.71653e-19	16	Ast_S100a4
Nudc	4.84109e-23	0.446482	0.575	0.404	9.91359e-19	16	Ast_S100a4
Thra	7.16706e-23	0.468387	0.686	0.543	1.46767e-18	16	Ast_S100a4
Rassf1	1.47983e-22	0.381007	0.286	0.144	3.0304e-18	16	Ast_S100a4
Aig1	1.61731e-22	0.388139	0.306	0.16	3.31193e-18	16	Ast_S100a4
Scp2	1.7943e-22	0.371963	0.872	0.745	3.67436e-18	16	Ast_S100a4
Tsn	2.07848e-22	0.415585	0.683	0.523	4.25632e-18	16	Ast_S100a4
Ifitm2	2.39392e-22	0.444787	0.46	0.29	4.90226e-18	16	Ast_S100a4
S100a16	3.07732e-22	0.410837	0.865	0.761	6.30173e-18	16	Ast_S100a4
Ywhaq	3.15877e-22	0.373742	0.811	0.679	6.46852e-18	16	Ast_S100a4
Chchd6	3.88436e-22	0.390553	0.295	0.154	7.9544e-18	16	Ast_S100a4
Clip3	4.52998e-22	0.44937	0.438	0.27	9.2765e-18	16	Ast_S100a4
Trim2	5.16809e-22	0.33392	0.531	0.331	1.05832e-17	16	Ast_S100a4
Ppp1r15a	6.41893e-22	0.535376	0.548	0.375	1.31447e-17	16	Ast_S100a4
Mapt	1.16269e-21	0.463426	0.457	0.287	2.38095e-17	16	Ast_S100a4
Gpx1	1.21996e-21	0.443174	0.308	0.168	2.49823e-17	16	Ast_S100a4
Sox9	1.28058e-21	0.373681	0.94	0.885	2.62237e-17	16	Ast_S100a4
Mgll	1.57527e-21	0.463799	0.675	0.51	3.22584e-17	16	Ast_S100a4
Pde4b	1.77389e-21	0.498649	0.571	0.407	3.63258e-17	16	Ast_S100a4
Asphd2	2.09108e-21	0.366074	0.309	0.162	4.28212e-17	16	Ast_S100a4
Csrnp1	2.58603e-21	0.4472	0.257	0.132	5.29568e-17	16	Ast_S100a4
Blvrb	2.89364e-21	0.389688	0.406	0.247	5.9256e-17	16	Ast_S100a4
Ift22	3.17261e-21	0.399323	0.308	0.166	6.49688e-17	16	Ast_S100a4
Ier5l	3.32429e-21	0.431284	0.255	0.129	6.80748e-17	16	Ast_S100a4
Morn2	4.08857e-21	0.346191	0.368	0.21	8.37258e-17	16	Ast_S100a4
Cers4	4.668e-21	0.315667	0.266	0.131	9.55912e-17	16	Ast_S100a4
Gem	5.61926e-21	0.502931	0.448	0.276	1.15071e-16	16	Ast_S100a4
Emp2	6.1904e-21	0.385121	0.858	0.748	1.26767e-16	16	Ast_S100a4
Bri3	7.44385e-21	0.423941	0.598	0.437	1.52435e-16	16	Ast_S100a4
Zcchc18	7.47994e-21	0.386853	0.595	0.42	1.53174e-16	16	Ast_S100a4
Mgat5	8.02595e-21	0.374427	0.409	0.241	1.64355e-16	16	Ast_S100a4
Wwtr1	1.13651e-20	0.37093	0.412	0.249	2.32736e-16	16	Ast_S100a4
Hmgn1	1.6971e-20	0.342755	0.911	0.806	3.47533e-16	16	Ast_S100a4
Serf1	1.90455e-20	0.377023	0.722	0.553	3.90013e-16	16	Ast_S100a4
Dynll1	1.94699e-20	0.358939	0.908	0.797	3.98704e-16	16	Ast_S100a4
Bex2	2.18643e-20	0.403194	0.509	0.337	4.47737e-16	16	Ast_S100a4
Ywhaz	4.72291e-20	0.335491	0.903	0.777	9.67157e-16	16	Ast_S100a4
Actg1	5.71762e-20	0.300391	0.98	0.922	1.17085e-15	16	Ast_S100a4
Atp6v1f	7.57762e-20	0.397501	0.662	0.501	1.55174e-15	16	Ast_S100a4
Pcsk1n	8.3904e-20	0.44562	0.523	0.364	1.71819e-15	16	Ast_S100a4
Nfia	9.60449e-20	0.307247	0.932	0.866	1.96681e-15	16	Ast_S100a4
Ctsl	1.27781e-19	0.321744	0.92	0.852	2.61671e-15	16	Ast_S100a4
Pnrc1	1.76618e-19	0.403276	0.635	0.465	3.61679e-15	16	Ast_S100a4
Rgs17	2.12197e-19	0.34079	0.257	0.13	4.34538e-15	16	Ast_S100a4
Ndufb1	3.14603e-19	0.382137	0.26	0.128	6.44244e-15	16	Ast_S100a4
Ralgps2	7.41604e-19	0.366706	0.357	0.209	1.51866e-14	16	Ast_S100a4
Pkig	8.01064e-19	0.366895	0.346	0.205	1.64042e-14	16	Ast_S100a4
Msn	9.34387e-19	0.369946	0.3	0.165	1.91344e-14	16	Ast_S100a4
Plscr4	9.46016e-19	0.33808	0.257	0.133	1.93725e-14	16	Ast_S100a4
Kctd1	1.47627e-18	0.326837	0.323	0.182	3.0231e-14	16	Ast_S100a4
Elob	2.66927e-18	0.289951	0.92	0.813	5.46613e-14	16	Ast_S100a4
BC005624	3.32968e-18	0.334386	0.4	0.247	6.81852e-14	16	Ast_S100a4
Adk	3.35004e-18	0.371472	0.555	0.389	6.86022e-14	16	Ast_S100a4
Ubb	3.38269e-18	0.264925	0.983	0.936	6.92708e-14	16	Ast_S100a4
Sirt2	3.60658e-18	0.36195	0.602	0.431	7.38556e-14	16	Ast_S100a4
Klf13	3.86373e-18	0.344163	0.332	0.193	7.91214e-14	16	Ast_S100a4
Odc1	7.74278e-18	0.384804	0.445	0.291	1.58557e-13	16	Ast_S100a4
Ift74	8.03807e-18	0.343056	0.452	0.292	1.64604e-13	16	Ast_S100a4
Rtn4	8.54692e-18	0.351343	0.803	0.683	1.75024e-13	16	Ast_S100a4
Sfrp1	1.08195e-17	0.252401	0.486	0.305	2.21561e-13	16	Ast_S100a4
Arid5b	1.67056e-17	0.339386	0.265	0.143	3.42096e-13	16	Ast_S100a4
Capns1	1.87903e-17	0.410038	0.514	0.363	3.84787e-13	16	Ast_S100a4
Bex3	2.61238e-17	0.353182	0.632	0.47	5.34963e-13	16	Ast_S100a4
Pde1b	3.04521e-17	0.372585	0.362	0.221	6.23598e-13	16	Ast_S100a4
Fam107a	3.71056e-17	0.283474	0.271	0.142	7.59848e-13	16	Ast_S100a4
Selenok	4.17335e-17	0.324816	0.905	0.832	8.54618e-13	16	Ast_S100a4
Abhd14a	4.65362e-17	0.322067	0.315	0.182	9.52968e-13	16	Ast_S100a4
Bnip3l	4.87032e-17	0.335538	0.625	0.459	9.97343e-13	16	Ast_S100a4
Tagln3	1.16115e-16	0.480864	0.429	0.295	2.37779e-12	16	Ast_S100a4
Pdia4	1.48254e-16	0.403189	0.671	0.541	3.03594e-12	16	Ast_S100a4
Ttc8	1.70687e-16	0.288257	0.268	0.145	3.49533e-12	16	Ast_S100a4
Dnaja1	2.10309e-16	0.269746	0.908	0.814	4.30671e-12	16	Ast_S100a4
Map1lc3b	2.24487e-16	0.326032	0.742	0.599	4.59705e-12	16	Ast_S100a4
Plec	3.89479e-16	0.362065	0.266	0.151	7.97574e-12	16	Ast_S100a4
Ddit3	4.19566e-16	0.456815	0.286	0.167	8.59187e-12	16	Ast_S100a4
Gabarapl2	4.49957e-16	0.321831	0.749	0.617	9.21421e-12	16	Ast_S100a4
Gnb2	4.89057e-16	0.334179	0.814	0.693	1.00149e-11	16	Ast_S100a4
Lmo4	5.87558e-16	0.39184	0.662	0.534	1.2032e-11	16	Ast_S100a4
Cpne3	6.21968e-16	0.347647	0.398	0.26	1.27367e-11	16	Ast_S100a4
Nrep	1.05155e-15	0.433477	0.285	0.168	2.15336e-11	16	Ast_S100a4
A2m	1.2853e-15	0.424689	0.251	0.141	2.63204e-11	16	Ast_S100a4
Ccdc136	1.3354e-15	0.303961	0.46	0.305	2.73463e-11	16	Ast_S100a4
Pgrmc1	1.52824e-15	0.335666	0.332	0.202	3.12953e-11	16	Ast_S100a4
Ift43	1.80609e-15	0.332985	0.305	0.183	3.69852e-11	16	Ast_S100a4
Map1b	2.84295e-15	0.520243	0.252	0.143	5.82179e-11	16	Ast_S100a4
Flna	2.98815e-15	0.296579	0.271	0.155	6.11914e-11	16	Ast_S100a4
Elof1	3.24458e-15	0.365047	0.385	0.252	6.64425e-11	16	Ast_S100a4
Cstb	3.57906e-15	0.31352	0.366	0.23	7.3292e-11	16	Ast_S100a4
Peli2	3.88351e-15	0.32709	0.418	0.274	7.95266e-11	16	Ast_S100a4
Hint1	4.06266e-15	0.303115	0.872	0.774	8.31951e-11	16	Ast_S100a4
Mcl1	4.7598e-15	0.371413	0.695	0.546	9.74712e-11	16	Ast_S100a4
Mxi1	5.95761e-15	0.325943	0.414	0.269	1.22e-10	16	Ast_S100a4
Sncaip	6.20919e-15	0.341326	0.383	0.247	1.27152e-10	16	Ast_S100a4
Ptov1	1.24302e-14	0.302718	0.729	0.594	2.54545e-10	16	Ast_S100a4
Sqstm1	1.29916e-14	0.336324	0.412	0.275	2.66042e-10	16	Ast_S100a4
Tmod2	1.33128e-14	0.287589	0.654	0.499	2.7262e-10	16	Ast_S100a4
Mapk8ip1	1.43849e-14	0.301519	0.351	0.222	2.94573e-10	16	Ast_S100a4
Polr3h	1.54032e-14	0.320608	0.578	0.431	3.15427e-10	16	Ast_S100a4
Bmpr1a	1.63765e-14	0.35171	0.643	0.506	3.35358e-10	16	Ast_S100a4
Gsta4	1.93975e-14	0.307542	0.375	0.242	3.97222e-10	16	Ast_S100a4
Mpc2	2.12335e-14	0.291168	0.711	0.573	4.34819e-10	16	Ast_S100a4
Rnh1	2.16585e-14	0.367687	0.305	0.188	4.43524e-10	16	Ast_S100a4
Lap3	2.23514e-14	0.352219	0.622	0.474	4.57712e-10	16	Ast_S100a4
Sptbn1	2.39509e-14	0.350097	0.738	0.611	4.90467e-10	16	Ast_S100a4
Add3	2.59902e-14	0.309444	0.657	0.527	5.32227e-10	16	Ast_S100a4
Paip2	3.17244e-14	0.329472	0.651	0.517	6.49652e-10	16	Ast_S100a4
Paip2b	3.8437e-14	0.358368	0.551	0.399	7.87113e-10	16	Ast_S100a4
Dusp18	3.96684e-14	0.276986	0.255	0.144	8.1233e-10	16	Ast_S100a4
Ugp2	4.03712e-14	0.31765	0.726	0.587	8.26722e-10	16	Ast_S100a4
Phyh	4.54002e-14	0.292277	0.355	0.225	9.29706e-10	16	Ast_S100a4
Tomm7	4.88132e-14	0.286107	0.857	0.75	9.99596e-10	16	Ast_S100a4
Lhfp	6.58836e-14	0.262961	0.4	0.261	1.34916e-09	16	Ast_S100a4
Trmt112	8.1637e-14	0.306092	0.449	0.317	1.67176e-09	16	Ast_S100a4
Mrfap1	8.94919e-14	0.326921	0.745	0.631	1.83261e-09	16	Ast_S100a4
1110008P14Rik	1.21524e-13	0.306307	0.271	0.161	2.48857e-09	16	Ast_S100a4
Tprgl	1.33767e-13	0.335005	0.611	0.469	2.73929e-09	16	Ast_S100a4
Cfap298	1.41386e-13	0.293096	0.262	0.152	2.89531e-09	16	Ast_S100a4
Evi5	1.70814e-13	0.282325	0.642	0.498	3.49793e-09	16	Ast_S100a4
Bphl	1.84614e-13	0.37353	0.322	0.208	3.78052e-09	16	Ast_S100a4
Ccdc190	2.80023e-13	0.283167	0.278	0.166	5.73431e-09	16	Ast_S100a4
Arl3	3.2583e-13	0.3553	0.668	0.557	6.67234e-09	16	Ast_S100a4
Ift57	4.15856e-13	0.323584	0.34	0.224	8.51589e-09	16	Ast_S100a4
Glod4	4.94964e-13	0.297103	0.314	0.199	1.01359e-08	16	Ast_S100a4
Myl12a	5.13683e-13	0.311911	0.317	0.204	1.05192e-08	16	Ast_S100a4
Tpm4	5.29346e-13	0.308333	0.368	0.247	1.08399e-08	16	Ast_S100a4
Nek6	5.51852e-13	0.29611	0.268	0.161	1.13008e-08	16	Ast_S100a4
Rab6b	5.60071e-13	0.280522	0.366	0.238	1.14691e-08	16	Ast_S100a4
Rcn1	6.09976e-13	0.302274	0.385	0.257	1.24911e-08	16	Ast_S100a4
Ski	6.72888e-13	0.316374	0.405	0.279	1.37794e-08	16	Ast_S100a4
Rab11b	6.855e-13	0.309389	0.528	0.398	1.40377e-08	16	Ast_S100a4
Lamp2	6.87752e-13	0.303105	0.608	0.482	1.40838e-08	16	Ast_S100a4
Tusc3	9.72026e-13	0.321028	0.505	0.378	1.99051e-08	16	Ast_S100a4
Cmtm5	1.12851e-12	0.313445	0.543	0.413	2.31096e-08	16	Ast_S100a4
Sox6	1.30264e-12	0.271344	0.418	0.286	2.66754e-08	16	Ast_S100a4
Arl4a	1.36944e-12	0.276992	0.483	0.344	2.80433e-08	16	Ast_S100a4
Peg3	1.70125e-12	0.300496	0.289	0.18	3.48382e-08	16	Ast_S100a4
Szrd1	1.93112e-12	0.292338	0.255	0.152	3.95456e-08	16	Ast_S100a4
Hsbp1	2.13594e-12	0.253274	0.825	0.705	4.37397e-08	16	Ast_S100a4
Glo1	2.62118e-12	0.284572	0.692	0.561	5.36766e-08	16	Ast_S100a4
Anapc11	2.79804e-12	0.317716	0.469	0.341	5.72982e-08	16	Ast_S100a4
Rsu1	3.4076e-12	0.320993	0.426	0.305	6.97808e-08	16	Ast_S100a4
Fam76a	3.47978e-12	0.271535	0.377	0.256	7.12589e-08	16	Ast_S100a4
Ctnna1	3.85905e-12	0.271873	0.62	0.48	7.90257e-08	16	Ast_S100a4
Cnpy2	4.12684e-12	0.297638	0.555	0.426	8.45095e-08	16	Ast_S100a4
Cetn3	4.70365e-12	0.254034	0.669	0.537	9.63214e-08	16	Ast_S100a4
Arpc5	6.68287e-12	0.323358	0.489	0.364	1.36852e-07	16	Ast_S100a4
Mef2c	6.9717e-12	0.396434	0.308	0.199	1.42767e-07	16	Ast_S100a4
Pebp1	7.06411e-12	0.261275	0.909	0.84	1.44659e-07	16	Ast_S100a4
Atxn10	7.49609e-12	0.287985	0.722	0.595	1.53505e-07	16	Ast_S100a4
Psme2	8.00789e-12	0.291444	0.315	0.206	1.63986e-07	16	Ast_S100a4
Lxn	8.34394e-12	0.31502	0.82	0.738	1.70867e-07	16	Ast_S100a4
Pax6	1.42542e-11	0.274839	0.702	0.583	2.91897e-07	16	Ast_S100a4
Esd	1.84532e-11	0.294892	0.497	0.376	3.77885e-07	16	Ast_S100a4
Tubb2b	1.97763e-11	0.257465	0.986	0.958	4.0498e-07	16	Ast_S100a4
Angpt1	2.00118e-11	0.284292	0.346	0.233	4.09801e-07	16	Ast_S100a4
Nsmf	2.15773e-11	0.278913	0.272	0.17	4.41861e-07	16	Ast_S100a4
App	2.42189e-11	0.273205	0.623	0.492	4.95955e-07	16	Ast_S100a4
Sri	2.77607e-11	0.308619	0.518	0.4	5.68484e-07	16	Ast_S100a4
Macroh2a1	2.98651e-11	0.285945	0.672	0.544	6.11577e-07	16	Ast_S100a4
Atpif1	3.16677e-11	0.261676	0.78	0.695	6.4849e-07	16	Ast_S100a4
Eef1d	3.35181e-11	0.278497	0.662	0.553	6.86384e-07	16	Ast_S100a4
Ube2e1	3.3795e-11	0.26606	0.415	0.296	6.92054e-07	16	Ast_S100a4
Fbrsl1	3.41237e-11	0.299648	0.474	0.354	6.98785e-07	16	Ast_S100a4
Rab13	4.03568e-11	0.266164	0.345	0.232	8.26427e-07	16	Ast_S100a4
Gclm	4.14828e-11	0.315926	0.565	0.447	8.49484e-07	16	Ast_S100a4
Foxo1	4.36409e-11	0.301537	0.294	0.19	8.93679e-07	16	Ast_S100a4
Mpst	4.40335e-11	0.284289	0.515	0.389	9.01718e-07	16	Ast_S100a4
Kif3a	5.96498e-11	0.263355	0.465	0.34	1.22151e-06	16	Ast_S100a4
Morf4l2	7.34386e-11	0.274879	0.551	0.422	1.50388e-06	16	Ast_S100a4
Ube2e2	1.06026e-10	0.252496	0.335	0.226	2.1712e-06	16	Ast_S100a4
Ech1	1.16999e-10	0.25032	0.475	0.35	2.3959e-06	16	Ast_S100a4
Hmgn2	1.19266e-10	0.290695	0.432	0.317	2.44233e-06	16	Ast_S100a4
Plce1	1.2082e-10	0.260114	0.335	0.226	2.47415e-06	16	Ast_S100a4
Edf1	1.28012e-10	0.302595	0.688	0.581	2.62143e-06	16	Ast_S100a4
Sem1	1.40033e-10	0.257611	0.766	0.674	2.86759e-06	16	Ast_S100a4
Vgll4	1.49623e-10	0.277702	0.426	0.313	3.06398e-06	16	Ast_S100a4
Cystm1	1.81032e-10	0.258674	0.334	0.226	3.70718e-06	16	Ast_S100a4
Ctnnb1	1.85564e-10	0.280851	0.589	0.477	3.79997e-06	16	Ast_S100a4
Pdcd6	2.22268e-10	0.283224	0.489	0.373	4.5516e-06	16	Ast_S100a4
Fis1	2.61121e-10	0.286036	0.722	0.613	5.34723e-06	16	Ast_S100a4
Ap2s1	2.90001e-10	0.250491	0.518	0.396	5.93863e-06	16	Ast_S100a4
Ccnd3	3.31357e-10	0.276157	0.28	0.182	6.78554e-06	16	Ast_S100a4
Nln	3.58173e-10	0.278555	0.26	0.168	7.33466e-06	16	Ast_S100a4
Sec61b	4.02687e-10	0.279414	0.554	0.437	8.24622e-06	16	Ast_S100a4
Itm2c	5.35761e-10	0.305109	0.622	0.526	1.09713e-05	16	Ast_S100a4
B9d1	5.72302e-10	0.272817	0.251	0.161	1.17196e-05	16	Ast_S100a4
Lamtor2	1.087e-09	0.295298	0.575	0.461	2.22596e-05	16	Ast_S100a4
Cetn2	1.9295e-09	0.264361	0.586	0.465	3.95122e-05	16	Ast_S100a4
Pdzd11	1.97046e-09	0.251086	0.374	0.266	4.03511e-05	16	Ast_S100a4
Tubb2a	2.31735e-09	0.274905	0.891	0.823	4.74547e-05	16	Ast_S100a4
Dnajc3	2.9573e-09	0.260651	0.543	0.431	6.05596e-05	16	Ast_S100a4
Eif1ax	4.36245e-09	0.252419	0.638	0.524	8.93342e-05	16	Ast_S100a4
Naf1	5.24715e-09	0.271045	0.277	0.189	0.000107451	16	Ast_S100a4
Rbbp7	5.25863e-09	0.296784	0.403	0.301	0.000107686	16	Ast_S100a4
Sys1	5.29225e-09	0.268077	0.582	0.476	0.000108375	16	Ast_S100a4
Acox1	8.86247e-09	0.293911	0.529	0.421	0.000181486	16	Ast_S100a4
Cxxc5	1.24863e-08	0.250441	0.375	0.274	0.000255695	16	Ast_S100a4
B2m	1.80048e-08	0.3568	0.377	0.285	0.000368703	16	Ast_S100a4
H2-K1	1.86411e-08	0.403217	0.3	0.212	0.000381732	16	Ast_S100a4
Myh10	2.98514e-08	0.262607	0.318	0.228	0.000611297	16	Ast_S100a4
Sin3b	3.09662e-08	0.261244	0.528	0.425	0.000634125	16	Ast_S100a4
Ddx39b	4.91885e-08	0.250087	0.582	0.482	0.00100728	16	Ast_S100a4
Jpt1	1.46801e-07	0.260439	0.315	0.232	0.00300619	16	Ast_S100a4
Ppdpf	2.0062e-07	0.256029	0.512	0.419	0.0041083	16	Ast_S100a4
Nudt4	4.01032e-07	0.269844	0.298	0.22	0.00821233	16	Ast_S100a4
Dusp1	1.52392e-05	0.260018	0.529	0.442	0.312069	16	Ast_S100a4
Ppp1r14b	6.67186e-05	0.25242	0.674	0.602	1	16	Ast_S100a4
