# Supplementary material for: Dual lineage origins contribute to neocortical astrocyte diversity
Source: Nat Commun. 2025 Jul 30;16:6992. doi: 10.1038/s41467-025-61829-4 (PMC12310952; doi:10.1038/s41467-025-61829-4)
Supplement: Supplementary file 5 — Supplementary Data 3 [file 41467_2025_61829_MOESM5_ESM.xlsx]

## Sheet: MERFISH gene panel
gene
Igf2
Ccnd2
Btbd17
Lhx2
Cdh4
Pdgfra
Sox9
Serpinf1
S100a6
Epn2
Efnb2
Slc7a10
Shh
Rab3b
Ess2
Calb2
Efnb3
Sst
Cd244a
Ufd1
Slc1a3
Pvalb
Otx1
Cav1
Id3
Dgcr8
Wnt3a
Plxnd1
Lpl
Rxrg
Vtn
Kcnab3
Cd68
Sema6a
Vip
Fabp7
Sim1
Ccn2
Ntn4
Ascl1
Egfr
Trib2
Klhl29
Id2
Ntn1
Foxg1
Fos
Id4
Gadd45g
Cxcl14
Hexb
Fezf2
Clu
Fgf17
Shisa9
Bcl6
Hes1
Arc
Alcam
Nectin3
Igsf11
Adamts1
Nr4a1
Grm2
Ache
Tbc1d5
Syt4
Cemip2
Smarca2
Bhlhe22
Nrp1
Prex2
Igfbp5
Epha4
Serpine2
Gpr37l1
Rgs5
Lmx1a
Mrc1
Vim
Gad2
Nr4a2
Fam210b
Fabp5
Wnt2b
Sfrp2
Calb1
Ctps
Epha8
Sema3c
Sema3a
Cntn3
Aldh1l1
Slc17a6
Dbx1
Nr2f2
Dkk3
Cckbr
Crym
Mki67
Fgf15
Fgf13
Aff2
Dcx
Lamp1
Col4a1
Gpm6a
Sfrp1
Tenm3
Gnao1
Dscaml1
Rora
Nnmt
Crabp1
Eomes
Clstn2
Ephb1
Olig2
Oma1
Foxj1
Gria1
S100b
Fstl4
Gbx2
Ptprm
Cited2
Id1
Btg1
Ndn
Sox5
Apln
Pcdh8
Acta2
Tox
Chst11
Dgkb
Nav1
Anln
H2afz
Sdk2
Neurod2
Qk
Kcnh5
Zmat4
Hey1
Inhba
Scube1
Zfhx3
St6galnac5
Grm1
Neurod6
Slc32a1
S100a10
Emx1
Abca8a
Arx
Foxn3
Lhx9
Igfbp2
Fbxo2
Tbr1
Dmrt3
Kcnab1
Tmem108
Chd7
Tle4
Cxcr4
Pthlh
Dmrta1
Lrp1b
Chst9
Zfpm2
Grin2b
Socs3
Hspb3
Fn1
Rbfox1
Tubb2a
Olig1
Cnr1
Flrt2
Fgfbp3
Lamp5
Zbtb7c
Nhlh1
Tshz1
Nxph1
Hacd2
Dmrta2
Crh
B3gat2
Rarb
Sp8
Cx3cr1
Epha3
Adarb2
Nfib
Adcyap1
Junb
Gas1
Bcl11b
Chl1
Sox4
Gfap
Sema5a
Klf2
Hmgb2
Top2a
Tafa5
Epha6
Ap1s2
C4b
Slit3
Arhgap24
Chat
Ldb2
Tubb3
Vegfa
Bmper
Hmga2
Syt9
Sema3e
Negr1
Chrdl1
Pdzrn3
Gria3
Grin3a
Efna5
Sgcd
Sox11
Itpr2
Etv5
Notch2
Tmem117
Ebf1
Mtf2
Edil3
Astn2
Slc17a7
Sdk1
Cntn2
Cntn6
Gpr88
Syt6
Nes
Nr2f1
Fam172a
Atxn1
Col11a1
Kcnc2
Rspo3
Adamts18
Filip1
Zbtb16
Pard3b
Gad1
Jund
Etv1
Abi3bp
Cebpd
Srgap2
Lef1
Sox2
Plxnc1
Lratd2
Bmp4
Npas3
Ptn
Aldoc
Meis2
Pde1a
Fap
Col23a1
Ntng2
Rbfox3
Phactr3
Grik2
Unc5c
Fyb2
Nfia
Jun
Tnc
Mfge8
Rgs3
Trim2
Gria2
Car10
Mecom
Nlgn1
Ralyl
Sparc
Tshz2
Slc2a13
Wnt7b
Tox2
Snhg11
Nnat
Nfix
Ntrk2
Flrt3
Gli3
Trim9
Mpped2
Pax6
Cux2
Fgf8
Rbp4
Scn1a
Tanc1
Dpp10
Rorb
Lhx6
Plp1
Pbx3
Foxp4
Foxp1
Frmd4b
Pcdh11x
Hopx
Fbln2
Nrp2
Cadm1
Boc
Zbtb20
Dcc
Robo3
Plxna4
Grm8
Foxp2
Arid1b
Cdh13
Robo2
Nlgn3
Wnt5b
Otx2
Sgcz
Bcl11a
Cdon
Nkain3
Egfem1
Lmo4
Adamtsl1
Kcnt2
Erbb4
Dpysl3
Tafa1
Fgfr2
L3mbtl4
Xist
Kif26a
Cdh8
Gfra1
Ccbe1
Emid1
Ntng1
Ppp1r1b
Cpne5
Adamts2
Bicc1
Lsamp
Sulf2
Cttnbp2
Kcnh1
Rasgrf2
Pappa2
Pigk
Tmem163
Reln
Auts2
Arpp21
Cntn5
Kcnip2
Lmo3
Tle3
Rara
Cdh18
Ptprk
Ephb6
Trim67
Adgrl2
Hs3st5
Unc5d
Phc3
Slit1
Satb1
Inpp5d
Celf2
Thsd4
Mdga1
Bmp6
Chrm2
Aif1
Slit2
Nrxn1
Ndst4
Aldh1a3
Emx2
Six3
Prox1
Zfp536
Ebf2
Zfhx4
Pbx1
Cux1
Gpc5
Satb2
Pou3f2
Nkx2.1
Unc13c
Pou2f1
Nav2
Sulf1
Rgs6
Kirrel3
Nkain2
Zbtb18
Ncam1
Pcdh9
Nhlh2
Prom1
Mef2c
Hgf
Zfp804b
St6galnac3
Fgfr3
Ptprz1
Itpr1
Ntf3
Timp4
Cyp26b1
Fxyd1
Nrg1
Ryr3
Zfp36
Cck
Cyp19a1
Fat3
Htr3a
Rmst
Hspa2
Tafa2
Crhbp
Adgrv1
Adamts6
Diaph3
Rspo2
Cdh12
Klf12
Cdh9
Dbx2
Sox10
Gnb1l
Robo1
Ptchd4
Wnt8b
Aqp4
Rapgef6
