# Supplementary material for: Dual lineage origins contribute to neocortical astrocyte diversity
Source: Nat Commun. 2025 Jul 30;16:6992. doi: 10.1038/s41467-025-61829-4 (PMC12310952; doi:10.1038/s41467-025-61829-4)
Supplement: Supplementary file 6 — Supplementary Data 4 [file 41467_2025_61829_MOESM6_ESM.xlsx]

## Sheet: trajectory-related genes
gene	pt.start	pt.peak	pt.end	exp.start	exp.end	tracjectory
Slc2a1	0	0	0.272	0.911864	0.458677	Shared traj.
Dek	0	0	0.392	1.00085	0.216598	Shared traj.
Tpm4	0	0	0.422	0.988413	0.202236	Shared traj.
Ldha	0	0.062	0.402	0.98331	0.214975	Shared traj.
Myl12a	0	0.062	0.512	0.888311	0.214777	Shared traj.
Sulf2	0	0.127	0.247	0.734213	0.223842	Shared traj.
Mpped2	0.152	0.227	0.457	0.232814	0.252121	Shared traj.
Lhx2	0	0.232	0.397	0.624785	0.243103	Shared traj.
Nudt4	0.083	0.272	0.382	0.313718	0.247241	Shared traj.
Efnb1	0	0.283	0.512	0.238506	0.221062	Shared traj.
H2afz	0	0.293	0.437	0.722053	0.226779	Shared traj.
Nr2e1	0	0.312	0.557	0.642582	0.596404	Shared traj.
Pcna	0	0.317	0.397	0.716128	0.210565	Shared traj.
Siva1	0	0.322	0.422	0.525807	0.219399	Shared traj.
Gas1	0	0.362	0.402	0.815936	0.464564	Shared traj.
Fezf2	0	0.367	0.537	0.813285	0.217735	Shared traj.
Vim	0	0.397	0.598	0.763703	0.361676	Shared traj.
1500015O10Rik	0.272	0.402	0.482	0.225749	0.24142	Shared traj.
H1f5	0.367	0.407	0.442	0.208219	0.209329	Shared traj.
Mt2	0.277	0.417	0.645	0.232201	0.694714	Shared traj.
Ddah1	0.272	0.427	0.645	0.222341	0.546015	Shared traj.
Ndn	0.367	0.432	0.532	0.209881	0.222455	Shared traj.
Pea15a	0.277	0.442	0.645	0.266451	0.617673	Shared traj.
Ncald	0.397	0.442	0.552	0.247183	0.228118	Shared traj.
Gm17750	0.332	0.452	0.487	0.215003	0.305291	Shared traj.
Notch2	0.217	0.457	0.645	0.204129	0.320898	Shared traj.
Fabp7	0.277	0.457	0.645	0.233785	0.903219	Shared traj.
Tgfb2	0.288	0.457	0.645	0.207767	0.865152	Shared traj.
Rhoc	0.288	0.462	0.645	0.289738	0.610309	Shared traj.
Acot1	0.288	0.462	0.645	0.222182	0.602041	Shared traj.
Id1	0.337	0.468	0.645	0.213545	0.653214	Shared traj.
Tst	0.352	0.468	0.645	0.202634	0.949953	Shared traj.
Phgdh	0.372	0.468	0.645	0.540277	0.554918	Shared traj.
Nfkbia	0.332	0.473	0.645	0.212945	0.365599	Shared traj.
Cd9	0.387	0.473	0.645	0.223575	0.752927	Shared traj.
Lgmn	0.392	0.473	0.645	0.293127	0.741936	Shared traj.
Lxn	0.402	0.477	0.645	0.233748	0.83508	Shared traj.
Ier2	0.417	0.477	0.645	0.272535	0.86633	Shared traj.
Dusp1	0.437	0.477	0.645	0.239428	0.842067	Shared traj.
Crip1	0.283	0.482	0.645	0.266748	0.539226	Shared traj.
Mlc1	0.387	0.482	0.645	0.218564	0.879	Shared traj.
Gstm1	0.392	0.482	0.645	0.233896	0.720146	Shared traj.
Socs3	0.407	0.482	0.645	0.248838	0.537785	Shared traj.
Ctsz	0.347	0.487	0.645	0.376527	0.470618	Shared traj.
Sirt2	0.372	0.487	0.645	0.208947	0.358816	Shared traj.
S100a16	0.407	0.487	0.645	0.241536	0.820454	Shared traj.
Tusc3	0.397	0.492	0.645	0.277661	0.618403	Shared traj.
Pdgfrb	0.357	0.502	0.645	0.207912	0.595406	Shared traj.
Sfrp1	0	0.507	0.562	0.518959	0.22917	Shared traj.
Ascl1	0.283	0.507	0.598	0.205247	0.223095	Shared traj.
Bambi	0.293	0.507	0.637	0.261888	0.273299	Shared traj.
Elk3	0.297	0.507	0.645	0.205147	0.676112	Shared traj.
Gas6	0.387	0.507	0.645	0.246027	0.414146	Shared traj.
Dlc1	0.387	0.507	0.645	0.200978	0.351186	Shared traj.
Sparc	0.392	0.507	0.645	0.257102	0.581148	Shared traj.
Cthrc1	0.392	0.507	0.645	0.230462	0.49825	Shared traj.
Gng11	0.392	0.507	0.645	0.218231	0.477213	Shared traj.
Cpne4	0.397	0.507	0.557	0.246962	0.259451	Shared traj.
Pltp	0.462	0.507	0.645	0.206172	0.531372	Shared traj.
Pax6	0.232	0.512	0.578	0.555276	0.564787	Shared traj.
Wwtr1	0.288	0.512	0.645	0.285034	0.557932	Shared traj.
Blvrb	0.322	0.512	0.645	0.208551	0.488991	Shared traj.
Ccdc80	0.327	0.512	0.645	0.206883	0.817788	Shared traj.
Rras	0.337	0.512	0.645	0.206004	0.74154	Shared traj.
Zbtb20	0.352	0.512	0.645	0.227766	0.55277	Shared traj.
Camk2d	0.357	0.512	0.645	0.205044	0.888903	Shared traj.
Selenoh	0.367	0.512	0.645	0.200522	0.303832	Shared traj.
H1f10	0.372	0.512	0.645	0.204259	0.497888	Shared traj.
Eva1b	0.387	0.512	0.645	0.223669	0.796838	Shared traj.
Vamp8	0.402	0.512	0.645	0.376209	0.505619	Shared traj.
Rab6b	0.407	0.512	0.593	0.214263	0.219857	Shared traj.
App	0.407	0.512	0.645	0.2071	0.475029	Shared traj.
Gm17018	0.407	0.512	0.645	0.246026	0.386848	Shared traj.
Atp1b1	0.412	0.512	0.645	0.230281	0.837053	Shared traj.
Col1a2	0.412	0.512	0.645	0.240526	0.561075	Shared traj.
Rnf227	0.417	0.512	0.578	0.277631	0.213495	Shared traj.
Tubb4b	0.452	0.512	0.578	0.200091	0.228225	Shared traj.
Nbdy	0.473	0.512	0.645	0.250472	0.728058	Shared traj.
Sox2	0.147	0.517	0.645	0.231072	0.92235	Shared traj.
Pdcd4	0.222	0.517	0.645	0.204209	0.661387	Shared traj.
Tns3	0.302	0.517	0.645	0.205806	0.793462	Shared traj.
Igfbp5	0.362	0.517	0.617	0.20004	0.212073	Shared traj.
H4c8	0.367	0.517	0.645	0.224291	0.355362	Shared traj.
Pmepa1	0.377	0.517	0.645	0.213114	0.775896	Shared traj.
Msi2	0.387	0.517	0.645	0.200286	0.841181	Shared traj.
H4c4	0.387	0.517	0.645	0.210086	0.732161	Shared traj.
Fth1	0.387	0.517	0.645	0.204123	0.245321	Shared traj.
Ctsl	0.392	0.517	0.645	0.236194	0.841225	Shared traj.
Dtna	0.402	0.517	0.645	0.239259	0.794388	Shared traj.
S100a13	0.402	0.517	0.645	0.256792	0.716829	Shared traj.
Ntrk2	0.402	0.517	0.645	0.208656	0.511577	Shared traj.
H2az2	0.407	0.517	0.645	0.238547	0.524424	Shared traj.
Itga1	0.407	0.517	0.645	0.200799	0.498345	Shared traj.
Marchf8	0.412	0.517	0.645	0.233956	0.479873	Shared traj.
Sybu	0.412	0.517	0.645	0.246058	0.435157	Shared traj.
Gnao1	0.422	0.517	0.645	0.220688	0.780756	Shared traj.
Psd3	0.422	0.517	0.645	0.212504	0.753213	Shared traj.
Kifbp	0.442	0.517	0.645	0.210791	0.526651	Shared traj.
Id4	0.457	0.517	0.627	0.266275	0.250052	Shared traj.
Hes1	0.457	0.517	0.645	0.477638	0.898662	Shared traj.
Macroh2a1	0.457	0.517	0.645	0.217493	0.684313	Shared traj.
Vps28	0.462	0.517	0.645	0.223004	0.639631	Shared traj.
Afdn	0.468	0.517	0.645	0.218185	0.701004	Shared traj.
Gnl3l	0.468	0.517	0.645	0.22526	0.688274	Shared traj.
Hdgfl3	0.468	0.517	0.645	0.201766	0.464741	Shared traj.
H2bu2	0.477	0.517	0.578	0.234418	0.21303	Shared traj.
Ablim1	0.482	0.517	0.557	0.216843	0.225564	Shared traj.
Gli3	0.487	0.517	0.552	0.646783	0.628505	Shared traj.
Kifap3	0.487	0.517	0.573	0.305649	0.202249	Shared traj.
Sox9	0.192	0.522	0.645	0.203749	0.67498	Shared traj.
Zfp36l1	0.192	0.522	0.645	0.255404	0.59636	Shared traj.
Jun	0.288	0.522	0.645	0.331009	0.637972	Shared traj.
Nfia	0.302	0.522	0.645	0.201277	0.655969	Shared traj.
Bst2	0.362	0.522	0.645	0.224133	0.212716	Shared traj.
Asrgl1	0.372	0.522	0.645	0.213906	0.863395	Shared traj.
Rsph1	0.377	0.522	0.627	0.205782	0.228056	Shared traj.
Hopx	0.382	0.522	0.645	0.208706	0.378311	Shared traj.
Cd82	0.387	0.522	0.637	0.231995	0.241677	Shared traj.
Capsl	0.392	0.522	0.612	0.254193	0.201478	Shared traj.
Zfp36l2	0.397	0.522	0.645	0.200418	0.885059	Shared traj.
Slc44a1	0.397	0.522	0.645	0.20445	0.50368	Shared traj.
H2bc4	0.407	0.522	0.645	0.231024	0.799047	Shared traj.
S100a1	0.407	0.522	0.645	0.236119	0.77362	Shared traj.
Rarres2	0.407	0.522	0.645	0.241925	0.603661	Shared traj.
Emp2	0.412	0.522	0.645	0.247062	0.886924	Shared traj.
B2m	0.422	0.522	0.645	0.305578	0.588518	Shared traj.
Btbd8	0.422	0.522	0.645	0.23352	0.258951	Shared traj.
Apoc1	0.432	0.522	0.645	0.243566	0.80075	Shared traj.
Septin11	0.457	0.522	0.645	0.215498	0.7385	Shared traj.
Ahi1	0.457	0.522	0.645	0.200627	0.608269	Shared traj.
Snu13	0.468	0.522	0.645	0.203377	0.919127	Shared traj.
Rtraf	0.468	0.522	0.645	0.227925	0.781097	Shared traj.
Ccn2	0.473	0.522	0.645	0.218534	0.830582	Shared traj.
Tceal9	0.473	0.522	0.645	0.269069	0.566679	Shared traj.
Negr1	0.477	0.522	0.645	0.242108	0.786364	Shared traj.
Bex3	0.477	0.522	0.645	0.253992	0.439049	Shared traj.
H2ax	0.477	0.522	0.645	0.283952	0.331409	Shared traj.
Jpt1	0.482	0.522	0.645	0.236015	0.417406	Shared traj.
Irgm1	0.382	0.527	0.645	0.21511	0.877793	Shared traj.
Secisbp2l	0.397	0.527	0.645	0.233047	0.7972	Shared traj.
H1f4	0.402	0.527	0.645	0.248538	0.909109	Shared traj.
Fos	0.407	0.527	0.645	0.224607	0.857081	Shared traj.
Klf4	0.412	0.527	0.645	0.205848	0.857673	Shared traj.
Fosb	0.417	0.527	0.645	0.228043	0.888598	Shared traj.
Oga	0.427	0.527	0.645	0.222499	0.808205	Shared traj.
Ccn1	0.442	0.527	0.645	0.210493	0.772751	Shared traj.
Fam81a	0.452	0.527	0.573	0.210244	0.205269	Shared traj.
Selenok	0.468	0.527	0.645	0.219427	0.917076	Shared traj.
Rack1	0.468	0.527	0.645	0.223847	0.795475	Shared traj.
Fzd3	0.468	0.527	0.645	0.208435	0.738792	Shared traj.
C1ql1	0.473	0.527	0.568	0.217592	0.290026	Shared traj.
Elob	0.473	0.527	0.645	0.256832	0.885942	Shared traj.
Sem1	0.473	0.527	0.645	0.256204	0.789854	Shared traj.
Lmo4	0.473	0.527	0.645	0.222589	0.620164	Shared traj.
Ndfip1	0.477	0.527	0.645	0.27659	0.733244	Shared traj.
Casp3	0.487	0.527	0.645	0.244821	0.604447	Shared traj.
Clu	0.397	0.532	0.645	0.205599	0.731564	Shared traj.
Cpe	0.412	0.532	0.645	0.210592	0.939251	Shared traj.
Fxyd1	0.412	0.532	0.645	0.227739	0.551428	Shared traj.
Hspa2	0.417	0.532	0.645	0.252186	0.416471	Shared traj.
Vcan	0.457	0.532	0.645	0.209227	0.837593	Shared traj.
Gm19935	0.457	0.532	0.645	0.203836	0.667348	Shared traj.
S100a6	0.407	0.537	0.645	0.209709	0.382357	Shared traj.
Igfbp7	0.477	0.537	0.593	0.202449	0.219288	Shared traj.
S100a10	0.487	0.537	0.573	0.258836	0.216888	Shared traj.
Ppp1r3c	0.402	0.542	0.645	0.229119	0.87391	Shared traj.
Zfp36	0.407	0.542	0.645	0.222626	0.607906	Shared traj.
Cebpb	0.417	0.542	0.645	0.207341	0.559052	Shared traj.
Epn2	0.482	0.542	0.645	0.202657	0.837268	Shared traj.
Sptbn1	0.482	0.542	0.645	0.224277	0.662878	Shared traj.
Egr1	0.407	0.547	0.645	0.24835	0.898828	Shared traj.
Tubb2a	0.417	0.547	0.645	0.21329	0.447541	Shared traj.
Cd59a	0.473	0.547	0.637	0.213519	0.221162	Shared traj.
Bgn	0.392	0.552	0.645	0.21355	0.316986	Shared traj.
Ppp1r15a	0.407	0.552	0.645	0.218202	0.823815	Shared traj.
Gfap	0.412	0.552	0.645	0.231637	0.215653	Shared traj.
Cebpd	0.457	0.552	0.645	0.219235	0.353531	Shared traj.
Mt1	0.302	0.557	0.645	0.207046	0.916104	Shared traj.
Btg2	0.357	0.557	0.645	0.225959	0.954741	Shared traj.
Tagln	0.387	0.557	0.645	0.229476	0.683296	Shared traj.
Arc	0.397	0.557	0.645	0.222644	0.73601	Shared traj.
Nr4a1	0.417	0.557	0.645	0.216109	0.918313	Shared traj.
Fads2	0.442	0.557	0.645	0.210338	0.984427	Shared traj.
Selenow	0.477	0.557	0.645	0.259202	0.90055	Shared traj.
Ywhaz	0.482	0.557	0.645	0.293305	0.673055	Shared traj.
Lgals1	0.517	0.557	0.588	0.349736	0.312266	Shared traj.
Cryab	0.387	0.562	0.645	0.273981	0.483971	Shared traj.
Junb	0.437	0.562	0.645	0.219412	0.90476	Shared traj.
Atf3	0.442	0.562	0.645	0.215055	0.551949	Shared traj.
H2az1	0.477	0.562	0.645	0.274342	0.849661	Shared traj.
Ier3	0.397	0.568	0.645	0.228803	0.30422	Shared traj.
Glycam1	0.422	0.568	0.645	0.230679	0.601706	Shared traj.
Gadd45g	0.457	0.568	0.645	0.259735	0.64242	Shared traj.
Fbxo2	0.397	0.573	0.645	0.208156	0.459673	Shared traj.
Pdyn	0.422	0.573	0.645	0.215968	0.742645	Shared traj.
Selenom	0.473	0.573	0.645	0.216706	0.475924	Shared traj.
Ppp1r14b	0.482	0.573	0.645	0.207233	0.467186	Shared traj.
Nr2f2	0.512	0.573	0.645	0.253414	0.358004	Shared traj.
Id3	0.402	0.578	0.645	0.230387	0.786841	Shared traj.
Tmem47	0.412	0.578	0.645	0.23508	0.723989	Shared traj.
Cxcl1	0.442	0.578	0.645	0.241575	0.662513	Shared traj.
Slc16a1	0.522	0.578	0.645	0.387449	0.845773	Shared traj.
Prox1	0.367	0.583	0.645	0.255522	0.440149	Shared traj.
Egr3	0.377	0.583	0.645	0.249026	0.62898	Shared traj.
Aldh1l1	0.382	0.583	0.645	0.209704	0.958462	Shared traj.
Glud1	0.412	0.583	0.645	0.23893	0.962438	Shared traj.
Nfkbiz	0.437	0.583	0.645	0.207608	0.679325	Shared traj.
H2-Ab1	0.437	0.583	0.645	0.308323	0.473569	Shared traj.
Enpp2	0.462	0.583	0.645	0.255847	0.20376	Shared traj.
Nrp2	0.547	0.583	0.622	0.220599	0.228702	Shared traj.
Fgfbp3	0.267	0.588	0.645	0.242189	0.608844	Shared traj.
Tnc	0.322	0.588	0.645	0.206584	0.679128	Shared traj.
Pgap4	0.387	0.588	0.637	0.266595	0.207386	Shared traj.
Islr	0.392	0.588	0.645	0.212762	0.723796	Shared traj.
Skp1	0.397	0.588	0.645	0.285889	0.259622	Shared traj.
Ramp2	0.402	0.588	0.645	0.224535	0.643992	Shared traj.
Ndufb1	0.402	0.588	0.645	0.219035	0.397777	Shared traj.
Ntsr2	0.407	0.588	0.645	0.206282	0.704993	Shared traj.
A2m	0.417	0.588	0.645	0.222215	0.778501	Shared traj.
Gadd45b	0.462	0.588	0.645	0.208403	0.646627	Shared traj.
Cav1	0.512	0.588	0.637	0.224118	0.270578	Shared traj.
Id2	0.527	0.588	0.645	0.256698	0.862692	Shared traj.
Olfm2	0.537	0.588	0.645	0.213526	0.385578	Shared traj.
Scrg1	0.397	0.593	0.645	0.213768	0.788028	Shared traj.
Agt	0.397	0.593	0.645	0.201591	0.595336	Shared traj.
Golm2	0.397	0.593	0.645	0.204308	0.366801	Shared traj.
Ncan	0.407	0.593	0.645	0.20567	0.904799	Shared traj.
Ednrb	0.407	0.593	0.645	0.210309	0.881234	Shared traj.
Aqp4	0.452	0.593	0.645	0.210926	0.843393	Shared traj.
Cibar1	0.392	0.598	0.645	0.216784	0.403647	Shared traj.
Bpnt2	0.392	0.598	0.645	0.245642	0.266631	Shared traj.
Col9a3	0.412	0.598	0.645	0.227446	0.677781	Shared traj.
Dner	0.477	0.598	0.645	0.202688	0.858854	Shared traj.
Has2	0.477	0.598	0.645	0.215256	0.573203	Shared traj.
Ctsd	0.377	0.602	0.645	0.229084	0.906911	Shared traj.
Tmem100	0.412	0.602	0.645	0.239415	0.955982	Shared traj.
Sdc4	0.422	0.602	0.645	0.207402	0.879369	Shared traj.
Nr4a2	0.477	0.602	0.645	0.214553	0.878276	Shared traj.
Itih5	0.397	0.607	0.645	0.250359	0.818056	Shared traj.
Sparcl1	0.412	0.607	0.645	0.201411	0.965402	Shared traj.
Fcgrt	0.447	0.607	0.645	0.249573	0.903129	Shared traj.
F3	0.382	0.612	0.645	0.215607	0.906961	Shared traj.
Htra1	0.402	0.612	0.645	0.204755	0.93795	Shared traj.
Abca1	0.412	0.612	0.645	0.218325	0.864125	Shared traj.
Bcan	0.417	0.612	0.645	0.241904	0.959527	Shared traj.
Atp1b2	0.422	0.612	0.645	0.226838	0.943315	Shared traj.
Prxl2b	0.427	0.612	0.645	0.255785	0.659643	Shared traj.
Chst2	0.437	0.612	0.645	0.204575	0.966792	Shared traj.
Gja1	0.447	0.612	0.645	0.210246	0.918854	Shared traj.
Rorb	0.452	0.612	0.645	0.208832	0.938595	Shared traj.
Selenos	0.468	0.612	0.645	0.206788	0.96241	Shared traj.
Erg28	0.468	0.612	0.645	0.227846	0.871308	Shared traj.
Nkx2-2	0.517	0.612	0.645	0.22673	0.60539	Shared traj.
H1f3	0.357	0.617	0.645	0.205131	0.786327	Shared traj.
Ptn	0.367	0.617	0.645	0.202446	0.988757	Shared traj.
Etv1	0.372	0.617	0.645	0.213228	0.861381	Shared traj.
Dab2	0.387	0.617	0.645	0.2031	0.762377	Shared traj.
Myo6	0.402	0.617	0.645	0.220318	0.973472	Shared traj.
Lyn	0.402	0.617	0.645	0.234062	0.821229	Shared traj.
Bdnf	0.407	0.617	0.645	0.230892	0.917023	Shared traj.
Tnfrsf19	0.412	0.617	0.645	0.268205	0.96473	Shared traj.
Cpne8	0.412	0.617	0.645	0.238001	0.589573	Shared traj.
Slc7a10	0.422	0.617	0.645	0.216339	0.929265	Shared traj.
Ntm	0.457	0.617	0.645	0.201811	0.967281	Shared traj.
Gpr37l1	0.462	0.617	0.645	0.212997	0.968831	Shared traj.
Selenop	0.468	0.617	0.645	0.231348	0.919076	Shared traj.
Slc7a11	0.473	0.617	0.645	0.208166	0.954552	Shared traj.
Tle4	0.473	0.617	0.645	0.203753	0.913205	Shared traj.
Gfod2	0.473	0.617	0.645	0.250808	0.621273	Shared traj.
Ss18l2	0.477	0.617	0.645	0.22107	0.930162	Shared traj.
Syne1	0.482	0.617	0.645	0.216254	0.88575	Shared traj.
Ank2	0.502	0.617	0.645	0.205188	0.793442	Shared traj.
Pfkp	0.517	0.617	0.645	0.207132	0.432472	Shared traj.
Lama4	0.407	0.622	0.645	0.231347	0.85704	Shared traj.
Timp3	0.412	0.622	0.645	0.218464	0.945935	Shared traj.
Cspg5	0.417	0.622	0.645	0.246897	0.969349	Shared traj.
Pla2g7	0.422	0.622	0.645	0.242853	0.965283	Shared traj.
Grk3	0.427	0.622	0.645	0.213849	0.905068	Shared traj.
Alcam	0.432	0.622	0.645	0.206216	0.969022	Shared traj.
Cxcl14	0.437	0.622	0.645	0.220888	0.962751	Shared traj.
Cadm2	0.473	0.622	0.645	0.200913	0.92732	Shared traj.
Micos10	0.473	0.622	0.645	0.230909	0.913154	Shared traj.
Sox5	0.477	0.622	0.645	0.220285	0.824509	Shared traj.
Tril	0.482	0.622	0.645	0.204102	0.935261	Shared traj.
Slc1a3	0.367	0.627	0.645	0.214046	0.987462	Shared traj.
Acsbg1	0.377	0.627	0.645	0.201901	0.963959	Shared traj.
Olig2	0.377	0.627	0.645	0.216629	0.875626	Shared traj.
Cst3	0.397	0.627	0.645	0.213284	0.988797	Shared traj.
Plpp3	0.397	0.627	0.645	0.229835	0.975561	Shared traj.
Slc25a18	0.407	0.627	0.645	0.224856	0.949141	Shared traj.
Slc6a11	0.412	0.627	0.645	0.224171	0.972487	Shared traj.
Pcdh10	0.412	0.627	0.645	0.238241	0.963055	Shared traj.
S1pr1	0.417	0.627	0.645	0.22596	0.954598	Shared traj.
Serpine2	0.427	0.627	0.645	0.233072	0.973026	Shared traj.
Dio2	0.427	0.627	0.645	0.210274	0.920867	Shared traj.
Slc1a2	0.432	0.627	0.645	0.217364	0.987176	Shared traj.
Klf9	0.432	0.627	0.645	0.229788	0.941933	Shared traj.
AC149090.1	0.473	0.627	0.645	0.225299	0.918219	Shared traj.
Rrbp1	0.477	0.627	0.645	0.20068	0.953826	Shared traj.
Mtss2	0.477	0.627	0.645	0.208142	0.947213	Shared traj.
Nrxn1	0.482	0.627	0.645	0.250552	0.985989	Shared traj.
Zeb1	0.362	0.632	0.645	0.228733	0.835348	Shared traj.
Ttyh1	0.372	0.632	0.645	0.203726	0.978908	Shared traj.
St6galnac5	0.402	0.632	0.645	0.200963	0.977601	Shared traj.
Slc1a4	0.412	0.632	0.645	0.219361	0.980604	Shared traj.
Grm3	0.452	0.632	0.645	0.200223	0.983632	Shared traj.
Sirt1	0.468	0.632	0.645	0.244193	0.77321	Shared traj.
Grm5	0.527	0.632	0.645	0.224774	0.962487	Shared traj.
Rbp1	0.272	0.637	0.645	0.241015	0.497912	Shared traj.
Slco1c1	0.387	0.637	0.645	0.208571	0.981595	Shared traj.
Kcnj10	0.422	0.637	0.645	0.205544	0.970297	Shared traj.
Nptn	0.477	0.637	0.645	0.2244	0.798102	Shared traj.
Syn2	0.492	0.637	0.645	0.205924	0.825221	Shared traj.
Ncam1	0.568	0.637	0.645	0.262368	0.92844	Shared traj.
Ppp3ca	0.537	0.641	0.645	0.24203	0.919503	Shared traj.
Ttyh2	0.307	0.645	0.645	0.204337	0.968737	Shared traj.
Mfge8	0.332	0.645	0.645	0.200599	0.99801	Shared traj.
Tcf7l2	0.342	0.645	0.645	0.202247	0.93149	Shared traj.
Olig1	0.367	0.645	0.645	0.204685	1.00588	Shared traj.
Spry2	0.372	0.645	0.645	0.216296	0.970104	Shared traj.
Vcam1	0.382	0.645	0.645	0.202158	0.983892	Shared traj.
Pon2	0.382	0.645	0.645	0.288419	0.957773	Shared traj.
Ptprz1	0.397	0.645	0.645	0.224932	1.00195	Shared traj.
Glul	0.397	0.645	0.645	0.223361	0.993856	Shared traj.
Gng12	0.397	0.645	0.645	0.230073	0.980077	Shared traj.
Fgfr3	0.397	0.645	0.645	0.210169	0.967082	Shared traj.
Tspan7	0.402	0.645	0.645	0.232966	0.990804	Shared traj.
Akap7	0.402	0.645	0.645	0.219761	0.986542	Shared traj.
Itgb1	0.402	0.645	0.645	0.23085	0.979321	Shared traj.
Sat1	0.402	0.645	0.645	0.22081	0.961216	Shared traj.
Ccdc85b	0.402	0.645	0.645	0.204939	0.960535	Shared traj.
Atp1a2	0.407	0.645	0.645	0.235995	0.994445	Shared traj.
Hepacam	0.407	0.645	0.645	0.205317	0.994112	Shared traj.
Cldn10	0.407	0.645	0.645	0.206049	0.983368	Shared traj.
Epb41l2	0.407	0.645	0.645	0.222701	0.953535	Shared traj.
Ctsb	0.407	0.645	0.645	0.23447	0.919161	Shared traj.
Luzp2	0.412	0.645	0.645	0.206556	0.978614	Shared traj.
Paqr8	0.412	0.645	0.645	0.212205	0.972542	Shared traj.
Bhlhe40	0.412	0.645	0.645	0.203851	0.966392	Shared traj.
Sema6a	0.412	0.645	0.645	0.200555	0.963434	Shared traj.
Scd2	0.417	0.645	0.645	0.23549	0.997158	Shared traj.
Ptch1	0.417	0.645	0.645	0.205368	0.973459	Shared traj.
Trim9	0.422	0.645	0.645	0.224472	0.991418	Shared traj.
Car8	0.422	0.645	0.645	0.228974	0.988568	Shared traj.
Cnp	0.422	0.645	0.645	0.239789	0.984077	Shared traj.
Ramp1	0.427	0.645	0.645	0.20044	0.985274	Shared traj.
Phyhipl	0.427	0.645	0.645	0.232429	0.984529	Shared traj.
Car2	0.427	0.645	0.645	0.204976	0.983754	Shared traj.
Chchd10	0.427	0.645	0.645	0.208115	0.968881	Shared traj.
Slc6a1	0.432	0.645	0.645	0.213646	0.986399	Shared traj.
Slc3a2	0.437	0.645	0.645	0.258137	0.973551	Shared traj.
Baalc	0.447	0.645	0.645	0.221805	0.984739	Shared traj.
Purb	0.447	0.645	0.645	0.20372	0.977891	Shared traj.
Sash1	0.452	0.645	0.645	0.219508	0.983048	Shared traj.
Camk2n1	0.457	0.645	0.645	0.208765	0.9897	Shared traj.
Slc4a4	0.462	0.645	0.645	0.202357	0.999814	Shared traj.
Prxl2a	0.468	0.645	0.645	0.217663	0.957702	Shared traj.
Timm23	0.468	0.645	0.645	0.210461	0.915911	Shared traj.
Rgs17	0.468	0.645	0.645	0.239353	0.532774	Shared traj.
Atp5o.1	0.473	0.645	0.645	0.206415	0.972133	Shared traj.
Atp5mpl	0.477	0.645	0.645	0.255368	0.989958	Shared traj.
Tle5	0.477	0.645	0.645	0.200633	0.98957	Shared traj.
Ndufb1-ps	0.477	0.645	0.645	0.229769	0.981143	Shared traj.
Nsd2	0.477	0.645	0.645	0.205496	0.945057	Shared traj.
Gucy1a1	0.477	0.645	0.645	0.203609	0.901009	Shared traj.
Sema6d	0.482	0.645	0.645	0.207613	0.984694	Shared traj.
Map1a	0.482	0.645	0.645	0.257786	0.698563	Shared traj.
Vegfa	0.487	0.645	0.645	0.200561	0.984644	Shared traj.
Gucy1b1	0.487	0.645	0.645	0.222231	0.904258	Shared traj.
Pcdh17	0.492	0.645	0.645	0.212979	0.988171	Shared traj.
Osbpl1a	0.502	0.645	0.645	0.209846	0.995597	Shared traj.
Tuba4a	0.512	0.645	0.645	0.219015	0.879346	Shared traj.
Rgs2	0.522	0.645	0.645	0.206952	0.90663	Shared traj.
Gatm	0.527	0.645	0.645	0.23466	0.986952	Shared traj.
Igfbp2	0.537	0.645	0.645	0.20611	0.982187	Shared traj.
Gabbr2	0.537	0.645	0.645	0.237151	0.973372	Shared traj.
Creb5	0.118	0.367	0.562	0.409524	0.447356	S100a traj.
Uaca	0.357	0.411	0.584	0.319407	0.308339	S100a traj.
Plagl1	0.127	0.417	0.568	0.409073	0.42782	S100a traj.
Thrsp	0.342	0.438	0.584	0.204075	0.653579	S100a traj.
Fstl1	0.277	0.442	0.584	0.276488	0.525309	S100a traj.
Cntnap2	0.397	0.462	0.584	0.347974	0.327247	S100a traj.
Cyba	0.312	0.477	0.584	0.35859	0.885992	S100a traj.
Myl9	0.332	0.482	0.584	0.200259	0.632397	S100a traj.
Hmgcs2	0.392	0.482	0.584	0.267714	0.693771	S100a traj.
Gsta4	0.397	0.502	0.584	0.377829	0.772108	S100a traj.
Ecrg4	0.407	0.502	0.584	0.296149	0.869732	S100a traj.
Riiad1	0.382	0.512	0.584	0.23128	0.749193	S100a traj.
Mlf1	0.387	0.512	0.584	0.410164	0.732288	S100a traj.
Fbln2	0.392	0.517	0.584	0.23631	0.546856	S100a traj.
Ccdc39	0.402	0.517	0.584	0.217079	0.777319	S100a traj.
Prex2	0.423	0.517	0.584	0.224551	0.711496	S100a traj.
Arx	0.162	0.522	0.584	0.423803	0.541675	S100a traj.
Pdlim2	0.387	0.522	0.584	0.221966	0.582037	S100a traj.
Nes	0.397	0.522	0.573	0.707663	0.720858	S100a traj.
C1ql3	0.446	0.522	0.584	0.211901	0.37138	S100a traj.
Enkur	0.382	0.527	0.584	0.237722	0.611922	S100a traj.
Ifitm3	0.417	0.527	0.584	0.20791	0.931031	S100a traj.
Bmerb1	0.467	0.527	0.584	0.253248	0.427755	S100a traj.
Mns1	0.472	0.527	0.584	0.280912	0.473999	S100a traj.
Lpar1	0.242	0.532	0.584	0.302689	0.621048	S100a traj.
Msn	0.283	0.532	0.584	0.435603	0.679794	S100a traj.
Foxj1	0.307	0.532	0.584	0.22947	0.897008	S100a traj.
Dynlrb2	0.387	0.532	0.584	0.22165	0.777662	S100a traj.
Gm973	0.402	0.532	0.584	0.21892	0.864349	S100a traj.
Atp1a1	0.442	0.532	0.584	0.378317	0.62639	S100a traj.
Iqcg	0.387	0.537	0.584	0.238866	0.723552	S100a traj.
Tagln2	0.167	0.542	0.584	0.204249	0.388416	S100a traj.
Anxa5	0.347	0.547	0.584	0.202102	0.87265	S100a traj.
Lgals3	0.382	0.552	0.584	0.216745	0.883294	S100a traj.
Ahnak	0.387	0.552	0.584	0.22399	0.887527	S100a traj.
Gsn	0.392	0.552	0.584	0.227102	0.685138	S100a traj.
Adamts1	0.411	0.552	0.584	0.201704	0.839739	S100a traj.
Anxa2	0.372	0.557	0.584	0.215334	0.8827	S100a traj.
Klf2	0.423	0.557	0.584	0.221293	0.846771	S100a traj.
S100a11	0.332	0.562	0.584	0.209966	0.878731	S100a traj.
C4b	0.432	0.562	0.584	0.208226	0.924439	S100a traj.
S100a4	0.452	0.568	0.584	0.208879	0.914956	S100a traj.
Septin3	0.477	0.573	0.584	0.222511	0.97663	S100a traj.
Phlda1	0.392	0.584	0.584	0.201244	0.948943	S100a traj.
Cdk2ap1	0.186	0.352	0.431	0.218642	0.248086	Olig2 traj.
Egfr	0.352	0.527	0.645	0.261173	0.821938	Olig2 traj.
Nkd1	0.347	0.583	0.645	0.278474	0.543339	Olig2 traj.
Serpinf1	0.425	0.583	0.645	0.290485	0.245842	Olig2 traj.
Pla2g3	0.419	0.588	0.645	0.226523	0.730291	Olig2 traj.
Plat	0.396	0.593	0.645	0.222826	0.460743	Olig2 traj.
Btbd3	0.441	0.593	0.645	0.218343	0.66214	Olig2 traj.
Kank1	0.473	0.593	0.645	0.209753	0.680117	Olig2 traj.
Grin3a	0.473	0.593	0.645	0.215716	0.646103	Olig2 traj.
Hapln1	0.462	0.607	0.645	0.215254	0.886662	Olig2 traj.
Ctsc	0.352	0.612	0.645	0.289623	0.889217	Olig2 traj.
Btbd17	0.372	0.612	0.645	0.204801	0.891716	Olig2 traj.
Ccdc141	0.409	0.612	0.645	0.205913	0.76436	Olig2 traj.
Itpr2	0.447	0.612	0.645	0.218744	0.840942	Olig2 traj.
Epas1	0.453	0.617	0.645	0.217264	0.790656	Olig2 traj.
Kctd12	0.518	0.617	0.645	0.248203	0.587373	Olig2 traj.
Slc38a3	0.392	0.622	0.645	0.201805	0.914411	Olig2 traj.
Timp4	0.402	0.622	0.645	0.225286	0.957511	Olig2 traj.
Slc7a5	0.352	0.627	0.645	0.331892	0.882183	Olig2 traj.
Chrdl1	0.402	0.627	0.645	0.230785	0.954071	Olig2 traj.
Tlcd1	0.409	0.627	0.645	0.239174	0.958171	Olig2 traj.
Nap1l5	0.419	0.627	0.645	0.228732	0.867947	Olig2 traj.
Rgs7bp	0.483	0.627	0.645	0.207636	0.865047	Olig2 traj.
Nrxn3	0.492	0.627	0.645	0.261664	0.850886	Olig2 traj.
Inka2	0.488	0.632	0.645	0.226064	0.918398	Olig2 traj.
Tfrc	0.402	0.645	0.645	0.360758	0.907523	Olig2 traj.
Scd1	0.414	0.645	0.645	0.207378	0.995043	Olig2 traj.
S100b	0.473	0.645	0.645	0.215914	0.977279	Olig2 traj.
Gabra2	0.483	0.645	0.645	0.236747	0.981706	Olig2 traj.
Pcdh7	0.497	0.645	0.645	0.220551	0.991733	Olig2 traj.
Ccnd1	0.503	0.645	0.645	0.429569	0.939004	Olig2 traj.
