# Supplementary material for: Dual lineage origins contribute to neocortical astrocyte diversity
Source: Nat Commun. 2025 Jul 30;16:6992. doi: 10.1038/s41467-025-61829-4 (PMC12310952; doi:10.1038/s41467-025-61829-4)
Supplement: Supplementary file 7 — Supplementary Data 5 [file 41467_2025_61829_MOESM7_ESM.xlsx]

## Sheet: E12.5 prog subtype markers
gene	p_val	avg_log2FC	pct.1	pct.2	p_val_adj	subtype
Neurog2	1.12e-30	0.508291	0.521	0.208	1.63e-26	RGC_1
Igfbpl1	7.25e-26	0.41401	0.452	0.165	1.06e-21	RGC_1
Lrrn1	7.18e-25	0.338509	0.59	0.301	1.05e-20	RGC_1
Mpped2	1.46e-30	0.271129	0.937	0.853	2.13e-26	RGC_1
Lhx2	1.01e-36	0.254034	0.983	0.934	1.47e-32	RGC_1
Rmst	5.14e-14	0.249644	0.243	0.066	7.49e-10	RGC_1
Chst2	1.3e-12	0.237211	0.416	0.223	1.9e-08	RGC_1
Sp8	2.71e-13	0.235402	0.258	0.084	3.96e-09	RGC_1
Cd24a	1.22e-13	0.216808	0.84	0.676	1.77e-09	RGC_1
Emx1	1.33e-14	0.209516	0.723	0.52	1.93e-10	RGC_1
Bex1	1.48e-15	0.205849	0.908	0.749	2.16e-11	RGC_1
Tnfrsf19	1.85e-11	0.203592	0.517	0.332	2.69e-07	RGC_1
Mt3	6.58e-38	-0.478041	0.414	0.691	9.59e-34	RGC_2
Zbtb20	1.19e-36	-0.469277	0.296	0.584	1.74e-32	RGC_2
Ddah1	9.24e-42	-0.429236	0.618	0.838	1.35e-37	RGC_2
Rgcc	8.77e-32	-0.404157	0.499	0.751	1.28e-27	RGC_2
Rbp1	5.86e-29	-0.403454	0.331	0.595	8.55e-25	RGC_2
Sema5a	1.9e-36	-0.381648	0.244	0.54	2.77e-32	RGC_2
Ptn	9.86e-47	-0.380745	0.839	0.954	1.44e-42	RGC_2
Ptprz1	1.75e-29	-0.36516	0.353	0.627	2.54e-25	RGC_2
Epha5	5.98e-28	-0.354585	0.562	0.76	8.71e-24	RGC_2
Slc1a3	4.29e-25	-0.346463	0.384	0.642	6.26e-21	RGC_2
Gng3	1.94e-27	-0.342058	0.234	0.488	2.82e-23	RGC_2
Nr2f1	1.49e-24	-0.340618	0.605	0.803	2.18e-20	RGC_2
Ptx3	2.14e-47	-0.331534	0.074	0.303	3.12e-43	RGC_2
Fabp7	4.55e-32	-0.327331	0.899	0.96	6.63e-28	RGC_2
Tox	3.58e-51	-0.319109	0.071	0.306	5.22e-47	RGC_2
Ednrb	3.65e-38	-0.315101	0.111	0.35	5.33e-34	RGC_2
Cdh4	1.71e-31	-0.307088	0.14	0.373	2.49e-27	RGC_2
Ntrk2	1.63e-23	-0.300688	0.265	0.509	2.37e-19	RGC_2
Acss1	4.41e-23	-0.297983	0.244	0.477	6.42e-19	RGC_2
Epha3	3.14e-35	-0.297295	0.087	0.292	4.58e-31	RGC_2
Ung	3.83e-14	-0.285708	0.469	0.618	5.58e-10	RGC_2
Gap43	4.69e-26	-0.285218	0.139	0.347	6.84e-22	RGC_2
Snhg18	1.07e-21	-0.277481	0.24	0.471	1.56e-17	RGC_2
Pea15a	1.28e-31	-0.276378	0.851	0.945	1.86e-27	RGC_2
Fam181b	4.31e-18	-0.272787	0.413	0.63	6.28e-14	RGC_2
Rtn1	6.33e-16	-0.269957	0.293	0.48	9.23e-12	RGC_2
Ntm	8.72e-31	-0.268708	0.087	0.277	1.27e-26	RGC_2
Lix1	9.71e-27	-0.266386	0.791	0.902	1.42e-22	RGC_2
Prdm16	4.94e-21	-0.259093	0.158	0.353	7.2e-17	RGC_2
Plce1	2.99e-26	-0.254597	0.114	0.309	4.36e-22	RGC_2
Fgfbp3	3.09e-13	-0.253415	0.495	0.647	4.5e-09	RGC_2
Pmm1	2.1e-16	-0.250725	0.323	0.532	3.06e-12	RGC_2
Meis2	4.31e-30	-0.250343	0.927	0.974	6.28e-26	RGC_2
Pantr1	1.5e-28	-0.249595	0.932	0.971	2.19e-24	RGC_2
Fam126a	4.25e-20	-0.246952	0.196	0.402	6.19e-16	RGC_2
Qk	1.6e-21	-0.242899	0.767	0.847	2.33e-17	RGC_2
Pdpn	6.11e-16	-0.239986	0.177	0.35	8.91e-12	RGC_2
Mmd	5.44e-13	-0.239914	0.512	0.688	7.93e-09	RGC_2
Asrgl1	1.56e-13	-0.237065	0.278	0.454	2.28e-09	RGC_2
Ank2	7.57e-15	-0.236298	0.283	0.477	1.1e-10	RGC_2
Sema6a	2.73e-22	-0.23369	0.1	0.269	3.97e-18	RGC_2
Igfbp5	1.16e-15	-0.23367	0.309	0.514	1.68e-11	RGC_2
Klf7	2.54e-23	-0.226167	0.087	0.251	3.7e-19	RGC_2
Sparc	1.24e-11	-0.221149	0.408	0.572	1.81e-07	RGC_2
Gm11627	3.21e-13	-0.215737	0.215	0.382	4.68e-09	RGC_2
Hmgn3	4.26e-24	-0.215184	0.917	0.983	6.21e-20	RGC_2
Gm17750	5.25e-10	-0.213306	0.356	0.512	7.65e-06	RGC_2
Inadl	4.85e-24	-0.212871	0.076	0.234	7.07e-20	RGC_2
Fat4	7.77e-18	-0.211451	0.124	0.286	1.13e-13	RGC_2
Wscd1	4.72e-12	-0.21104	0.311	0.483	6.88e-08	RGC_2
Ttc9b	1.34e-22	-0.208483	0.078	0.231	1.95e-18	RGC_2
Fzd8	3.62e-14	-0.207663	0.206	0.379	5.27e-10	RGC_2
Sox21	7.82e-10	-0.207445	0.495	0.633	1.14e-05	RGC_2
Gm29260	2.63e-24	-0.205656	0.064	0.211	3.83e-20	RGC_2
Sall3	1.83e-25	-0.204212	0.061	0.211	2.67e-21	RGC_2
Kif1b	1.31e-11	-0.203644	0.606	0.743	1.9e-07	RGC_2
Pou3f2	5.49e-14	-0.202587	0.173	0.335	8e-10	RGC_2
Fgfr3	1.64e-10	-0.202528	0.359	0.526	2.4e-06	RGC_2
Gins2	1.77e-08	-0.20157	0.509	0.616	0.00025808	RGC_2
D1Ertd622e	2.49e-11	-0.201481	0.427	0.601	3.63e-07	RGC_2
Cdkn2c	5.4e-10	-0.200295	0.253	0.399	7.87e-06	RGC_2

## Sheet: E18.5 prog subtype markers
gene	p_val	avg_log2FC	pct.1	pct.2	p_val_adj	subtype
Hes6	4.54411899482346e-22	1.85802	0.933	0.395	7.18288889511745e-18	RGC_1
Ascl1	3.37579837507184e-13	1.78893	0.798	0.36	5.33612449147606e-09	RGC_1
Igfbpl1	3.91029521088371e-05	1.5951	0.528	0.291	0.6181	RGC_1
Sox4	8.38576609193829e-17	1.4004	1	0.953	1.32553804615268e-12	RGC_1
Neurog2	4.52651694804667e-07	1.39809	0.326	0.035	0.00715507	RGC_1
Sox11	1.5759499041661e-12	1.36542	0.989	0.965	2.49110401351536e-08	RGC_1
Igfbp5	1.54581713150596e-05	1.29616	0.562	0.279	0.244347	RGC_1
Gas1	5.39240703509943e-08	1.28358	0.809	0.57	0.000852378	RGC_1
Dlx1	7.28922264609711e-06	1.24946	0.236	0.012	0.115221	RGC_1
Insm1	9.47686762948334e-17	1.23907	0.652	0.058	1.49800846619243e-12	RGC_1
Lzts1	2.02477286037201e-13	1.23114	0.618	0.105	3.20055846039004e-09	RGC_1
Lima1	2.17018075315885e-15	1.17453	0.944	0.512	3.4304047165182e-11	RGC_1
Gadd45g	6.82201567643245e-11	1.1231	0.551	0.105	1.07835601797368e-06	RGC_1
Zbtb20	4.90689536551153e-12	1.06447	1	0.907	7.75632950426408e-08	RGC_1
Rnd3	4.21828768002785e-07	1.05324	0.73	0.488	0.00666785	RGC_1
Eomes	3.42239454124774e-06	1.04213	0.225	0	0.0540978	RGC_1
Elavl2	4.99464446507579e-07	1.03269	0.629	0.314	0.00789503	RGC_1
Bcl7a	2.94483462347674e-14	1.0144	0.921	0.628	4.65490008932968e-10	RGC_1
Pak3	2.22781117286539e-09	1.01334	0.674	0.279	3.52150112094832e-05	RGC_1
Dlx2	4.29095457203717e-05	1.001	0.225	0.023	0.678271	RGC_1
Cdk6	1.9890323216368e-10	0.975349	0.753	0.372	3.14406339081128e-06	RGC_1
Jag1	3.34888872254604e-08	0.961629	0.494	0.128	0.000529359	RGC_1
Fam210b	5.28048766007733e-05	0.951087	0.596	0.314	0.834687	RGC_1
Ypel3	3.09430443865259e-13	0.899188	0.798	0.337	4.89116702617815e-09	RGC_1
Pam	2.00602271948634e-09	0.882331	0.674	0.256	3.17092011269206e-05	RGC_1
Lrp8	7.57682794320841e-06	0.880099	0.697	0.465	0.119767	RGC_1
Mex3a	5.90794930996096e-09	0.866717	0.854	0.558	9.33869547425529e-05	RGC_1
Ptma	1.82439658591092e-16	0.862959	1	1	2.88382368334938e-12	RGC_1
Kif21a	5.76153709021836e-08	0.860325	0.865	0.628	0.000910726	RGC_1
Sp9	0.00143934	0.832928	0.112	0	1	RGC_1
Ppp1r14b	2.34015156784398e-09	0.814615	0.989	0.988	3.69907758329098e-05	RGC_1
Sinhcaf	8.36063472325803e-10	0.814562	0.798	0.407	1.3215655307054e-05	RGC_1
Thrsp	0.000171661	0.799085	0.472	0.256	1	RGC_1
Chd3	1.00663203911854e-07	0.794592	0.764	0.547	0.00159118	RGC_1
Trim2	1.72355673964295e-06	0.788632	0.719	0.547	0.0272443	RGC_1
Pou3f2	3.8071166027781e-05	0.774327	0.888	0.802	0.601791	RGC_1
Btg2	2.69096004568629e-07	0.76956	0.831	0.523	0.0042536	RGC_1
Smarcc1	9.39201293104846e-12	0.768212	0.966	0.837	1.48459548401083e-07	RGC_1
Hnrnpab	1.49643727011584e-11	0.765301	0.989	0.988	2.3654183928721e-07	RGC_1
Efhd2	1.99110469803198e-06	0.762034	0.775	0.488	0.0314734	RGC_1
Pax6	0.000147197	0.738019	0.899	0.721	1	RGC_1
Zeb1	1.99457312647772e-06	0.734918	0.921	0.791	0.0315282	RGC_1
Ivns1abp	1.0242520735594e-07	0.728726	0.831	0.64	0.00161904	RGC_1
Gse1	3.52882056753153e-10	0.726503	0.663	0.209	5.5780066710971e-06	RGC_1
Dnajb6	9.82202965475767e-09	0.72546	1	0.826	0.000155257	RGC_1
Slco1c1	5.68124025176321e-05	0.723175	0.472	0.209	0.898034	RGC_1
Tmem131l	6.99966150730398e-10	0.723048	0.708	0.302	1.10643649445954e-05	RGC_1
Ezr	0.00105231	0.719521	0.685	0.581	1	RGC_1
Hsph1	1.17710464365158e-08	0.708211	0.843	0.5	0.000186065	RGC_1
Zmiz1	1.83243923436038e-07	0.706133	0.921	0.814	0.00289654	RGC_1
Elavl4	1.32215350940105e-07	0.70429	0.663	0.337	0.00208993	RGC_1
Elavl3	1.47384373694817e-06	0.701235	0.831	0.686	0.023297	RGC_1
Arl4c	4.60093326843564e-07	0.697476	0.629	0.291	0.0072727	RGC_1
Cdk2ap1	3.75552587355655e-07	0.694072	0.899	0.767	0.00593636	RGC_1
Rbpj	2.48101436277427e-05	0.684692	0.888	0.674	0.392174	RGC_1
Cdk4	2.99458460240952e-10	0.684219	1	0.977	4.73353988102873e-06	RGC_1
Cplx2	0.000888176	0.678276	0.427	0.233	1	RGC_1
Stmn2	0.000895738	0.678204	0.921	0.849	1	RGC_1
Chd7	1.312980752664e-07	0.67354	0.854	0.709	0.00207543	RGC_1
Ctnnb1	2.09687148013653e-08	0.671191	0.978	0.942	0.000331452	RGC_1
Zkscan1	4.27407366980165e-08	0.660579	0.775	0.523	0.000675603	RGC_1
Rgs16	1.31455999063563e-09	0.655582	0.438	0.047	2.07792497719773e-05	RGC_1
Foxg1	2.95880384083955e-05	0.65445	0.854	0.686	0.467698	RGC_1
Nasp	3.48834143877948e-06	0.65319	0.933	0.988	0.0551402	RGC_1
Tox3	0.000415898	0.64991	0.865	0.721	1	RGC_1
Auts2	1.66106519682478e-05	0.649871	0.921	0.872	0.262565	RGC_1
Mex3b	3.92462022632281e-07	0.649457	0.551	0.186	0.00620365	RGC_1
Hdgf	6.09575004512328e-08	0.648083	0.978	0.919	0.000963555	RGC_1
E130114P18Rik	0.0287606	0.645018	0.663	0.663	1	RGC_1
Coro1c	0.000275803	0.63038	0.584	0.43	1	RGC_1
Tead1	1.75145369730467e-05	0.627315	0.753	0.535	0.276852	RGC_1
Mybbp1a	1.34268540015247e-06	0.625964	0.764	0.523	0.0212238	RGC_1
Epha3	5.83644451421676e-05	0.619092	0.337	0.105	0.922567	RGC_1
Txnrd1	1.97353555057266e-06	0.614075	0.854	0.686	0.0311957	RGC_1
Smarce1	1.95812134950459e-07	0.609623	0.933	0.767	0.0030952	RGC_1
Ssbp1	8.07419820249437e-08	0.605012	0.876	0.721	0.00127629	RGC_1
Cd24a	0.000639103	0.603357	0.787	0.721	1	RGC_1
Akap9	6.67739053320997e-06	0.597055	0.91	0.791	0.10555	RGC_1
Kdm1a	1.3885877814369e-07	0.595382	0.944	0.837	0.00219494	RGC_1
Cdca7	2.13598414918051e-06	0.594128	0.742	0.5	0.0337635	RGC_1
Nsg2	2.35509872717505e-05	0.592158	0.73	0.488	0.37227	RGC_1
Rnf227	0.000123583	0.591475	0.618	0.395	1	RGC_1
Npm1	1.54692111341987e-09	0.588884	1	1	2.4452182039828e-05	RGC_1
Mrpl34	7.13974596165267e-07	0.584011	0.888	0.674	0.0112858	RGC_1
Stmn1	3.75178060199777e-06	0.583149	0.989	1	0.0593044	RGC_1
Mcm7	1.67129825241241e-05	0.582291	0.888	0.686	0.264182	RGC_1
Set	1.06459056617796e-11	0.581575	1	0.988	1.68279830795749e-07	RGC_1
Mat2a	2.50393900519025e-07	0.581556	0.933	0.826	0.00395798	RGC_1
Scg3	7.73234018857433e-06	0.57876	0.764	0.547	0.122225	RGC_1
Ncor2	2.83994907182831e-08	0.577906	0.753	0.465	0.000448911	RGC_1
Sbk1	1.06375472307787e-05	0.576931	0.708	0.523	0.168148	RGC_1
Hnrnpa1	1.24157563352028e-07	0.574718	1	1	0.00196256	RGC_1
Chic2	4.19816847896482e-06	0.57341	0.888	0.709	0.0663604	RGC_1
Ddx21	1.38706141419361e-06	0.570149	0.933	0.872	0.0219253	RGC_1
Nolc1	9.37440559383897e-07	0.567584	0.82	0.547	0.0148181	RGC_1
Gnl3	2.24271747576146e-05	0.56736	0.798	0.593	0.354506	RGC_1
Ccdc136	0.137613	0.567275	0.438	0.395	1	RGC_1
Ctnnbl1	1.90501594724723e-08	0.566959	0.742	0.419	0.000301126	RGC_1
Glrx2	4.76443410281946e-06	0.566697	0.944	0.814	0.0753114	RGC_1
Zfp292	9.47446426811751e-06	0.565189	0.854	0.686	0.149763	RGC_1
Ccnd1	0.00138888	0.56481	0.787	0.616	1	RGC_1
Myo10	4.54683335150854e-05	0.562811	0.91	0.814	0.718718	RGC_1
Zc3h12c	1.77661493324241e-07	0.562736	0.494	0.14	0.0028083	RGC_1
Dbn1	5.44796270540857e-06	0.56107	0.843	0.628	0.0861159	RGC_1
Apex1	1.59499817106095e-05	0.559953	0.91	0.756	0.252121	RGC_1
Rif1	2.85033532676014e-05	0.549594	0.82	0.698	0.450553	RGC_1
Atp2b2	4.71401972947314e-06	0.547128	0.506	0.186	0.0745145	RGC_1
Nfix	4.88451474791897e-05	0.544804	0.944	0.93	0.772095	RGC_1
Dll1	2.57299295239714e-07	0.544233	0.494	0.128	0.00406713	RGC_1
Dnmt1	0.00235381	0.538897	0.787	0.733	1	RGC_1
Wdr12	1.7122147126319e-06	0.534548	0.629	0.384	0.027065	RGC_1
Skp1a	5.43054776478618e-08	0.533904	0.978	0.953	0.000858407	RGC_1
Ncl	1.46339893349509e-09	0.531701	1	0.988	2.31319469417569e-05	RGC_1
Egfr	0.000209301	0.530258	0.82	0.616	1	RGC_1
Rcor2	1.88995296119519e-07	0.530047	0.427	0.093	0.00298745	RGC_1
Smarcd1	3.34950531330098e-06	0.528363	0.91	0.779	0.0529456	RGC_1
Nop56	3.16491087221685e-05	0.526586	0.831	0.721	0.500277	RGC_1
Nrxn3	0.0726644	0.525788	0.438	0.36	1	RGC_1
Ube2i	1.55453904581968e-06	0.524951	0.966	0.849	0.0245726	RGC_1
Zfand6	6.23264219944824e-05	0.524306	0.831	0.674	0.985194	RGC_1
Hmgb3	9.84999432243864e-06	0.522243	0.966	0.942	0.155699	RGC_1
Dut	0.0107403	0.522007	0.809	0.779	1	RGC_1
Rbfox2	0.000218837	0.52006	0.629	0.419	1	RGC_1
Cct3	1.43824503570648e-05	0.514086	0.933	0.849	0.227343	RGC_1
Txlna	1.01120119445427e-06	0.512441	0.854	0.57	0.0159841	RGC_1
Tead2	0.000120354	0.512106	0.685	0.512	1	RGC_1
Dhx9	7.91742812820966e-06	0.510963	0.955	0.895	0.125151	RGC_1
Pou2f1	0.000245975	0.509451	0.607	0.395	1	RGC_1
Rnf165	0.000134513	0.508114	0.551	0.326	1	RGC_1
Hnrnph1	2.11027122417328e-06	0.507138	0.944	0.884	0.0333571	RGC_1
Chek1	5.63437477320708e-05	0.506685	0.528	0.302	0.890626	RGC_1
Polr2m	0.000111482	0.505777	0.854	0.698	1	RGC_1
Usp3	3.9181796073226e-05	0.505693	0.719	0.477	0.619347	RGC_1
Zfp637	5.81454284362809e-06	0.505258	0.697	0.407	0.0919105	RGC_1
Cited2	0.000141235	0.504453	0.539	0.291	1	RGC_1
Ddx5	2.93969561531004e-09	0.502011	1	0.988	4.64677685912059e-05	RGC_1
Mycn	1.48463271218284e-06	0.501559	0.483	0.14	0.0234676	RGC_1
Id3	2.16198120748937e-18	-2.87657	0.079	0.709	3.41744369467845e-14	RGC_2
Fabp7	9.64286537700194e-22	-2.69561	0.989	0.988	1.5242477301427e-17	RGC_2
Mt3	1.12917323161373e-11	-2.43512	0.494	0.895	1.78488412721183e-07	RGC_2
Tnc	5.84250523417847e-13	-2.05435	0.393	0.779	9.23524802366591e-09	RGC_2
Ncan	9.73454199788406e-18	-2.04119	0.629	0.942	1.53873905360553e-13	RGC_2
Igfbp2	2.98134144175434e-16	-1.85424	0.303	0.826	4.71260641698109e-12	RGC_2
Mt1	9.84005167643368e-11	-1.75172	0.528	0.86	1.55541696849387e-06	RGC_2
Serpine2	8.71424129830858e-18	-1.74852	0.135	0.744	1.37746012202364e-13	RGC_2
Phyhipl	5.10170238536168e-10	-1.66286	0.506	0.779	8.0642609605412e-06	RGC_2
Lxn	2.14505948505356e-15	-1.64978	0.112	0.686	3.39069552802417e-11	RGC_2
Ttyh1	9.02239996113779e-14	-1.60966	0.303	0.814	1.42617076185705e-09	RGC_2
Pea15a	9.75083809800956e-16	-1.58819	0.719	0.977	1.54131497815237e-11	RGC_2
Slc4a4	2.07543883670669e-15	-1.5863	0.191	0.744	3.28064616918227e-11	RGC_2
Bcan	7.14773910858749e-15	-1.50297	0.303	0.802	1.12984312089442e-10	RGC_2
Glud1	2.31939164929139e-11	-1.48783	0.73	0.942	3.6662623800349e-07	RGC_2
Id1	9.52159757912255e-10	-1.44743	0.506	0.791	1.5050789293319e-05	RGC_2
Cspg5	6.82133030631371e-15	-1.40683	0.506	0.942	1.07824768151901e-10	RGC_2
Arl6ip1	5.97808715876023e-09	-1.40386	0.865	0.965	9.4495623718523e-05	RGC_2
Aldh1l1	8.53414467516207e-12	-1.39133	0.202	0.651	1.34899224880287e-07	RGC_2
Fgfbp3	8.31726955062077e-08	-1.39114	0.27	0.64	0.00131471	RGC_2
Ptn	1.89003477083804e-12	-1.38452	0.955	0.977	2.98757796226369e-08	RGC_2
Apoe	0.000161181	-1.36275	0.618	0.767	1	RGC_2
Sparcl1	4.4592913205161e-06	-1.34495	0.652	0.814	0.070488	RGC_2
Gstm1	5.77663391842924e-09	-1.319	0.258	0.674	9.1311252348611e-05	RGC_2
Hmgcs1	5.16573936063519e-15	-1.30738	0.888	0.965	8.16548420735604e-11	RGC_2
Selenom	1.58206255202772e-05	-1.29142	0.225	0.523	0.250077	RGC_2
Tubb2a	6.29378126562064e-15	-1.27213	0.854	0.953	9.94858004656654e-11	RGC_2
Car2	1.28628236769431e-13	-1.27197	0.067	0.57	2.03322653861439e-09	RGC_2
Grm5	3.44668599502260e-10	-1.24989	0.213	0.628	5.44817655233222e-06	RGC_2
Trim9	1.75907125262251e-12	-1.22734	0.225	0.744	2.78056392902041e-08	RGC_2
Slc1a3	1.15973692309501e-09	-1.18985	0.843	0.93	1.83319615433628e-05	RGC_2
Junb	8.40063965082761e-07	-1.18852	0.281	0.605	0.0132789	RGC_2
Fos	3.00840810385787e-06	-1.1506	0.73	0.872	0.0475539	RGC_2
Pla2g7	1.7392935494935e-08	-1.13892	0.258	0.651	0.00027493	RGC_2
Cd9	2.07062440942744e-11	-1.1353	0.73	0.93	3.27303600398196e-07	RGC_2
Id2	1.51659222465035e-11	-1.13492	0.292	0.733	2.39727732950482e-07	RGC_2
Cdo1	6.13584669534447e-12	-1.12558	0.067	0.535	9.698932871331e-08	RGC_2
Fabp5	1.23609710094426e-08	-1.09567	0.989	0.988	0.00019539	RGC_2
Cst3	8.17450791028353e-09	-1.06967	0.989	0.977	0.000129214	RGC_2
Ppp1r1a	6.49639899504771e-11	-1.05009	0.427	0.826	1.02688578914719e-06	RGC_2
Psat1	3.41069240019503e-12	-1.02999	0.382	0.826	5.39128147698828e-08	RGC_2
Scd2	1.51160649418169e-09	-1.02149	0.899	0.977	2.389396385353e-05	RGC_2
Itga6	4.8843313618574e-11	-1.00844	0.112	0.558	7.72066258368799e-07	RGC_2
Mt2	7.12095874945411e-08	-1.00789	0.292	0.663	0.00112561	RGC_2
Sparc	1.21178508805701e-08	-1.00607	0.101	0.5	0.000191547	RGC_2
Lhfpl3	0.00209873	-1.00074	0.011	0.128	1	RGC_2
Msmo1	7.37462604757596e-10	-0.996233	0.539	0.884	1.16570713934033e-05	RGC_2
Vim	2.81144054731278e-07	-0.979928	0.854	0.895	0.00444404	RGC_2
Krtcap2	1.20033571368555e-10	-0.974826	0.82	0.988	1.89737066262276e-06	RGC_2
Cyp51	5.51432101888966e-08	-0.972372	0.629	0.895	0.000871649	RGC_2
Atp1a2	2.66596019788346e-08	-0.972103	0.539	0.849	0.000421408	RGC_2
Metrn	4.54476192953022e-11	-0.966579	0.506	0.895	7.18390518200842e-07	RGC_2
Nrxn1	1.18665136745993e-10	-0.963469	0.629	0.942	1.87573981654392e-06	RGC_2
Acadl	2.65918011654583e-11	-0.959615	0.494	0.872	4.203366010224e-07	RGC_2
Hspa5	8.08708181596252e-10	-0.959374	0.888	0.93	1.27832502264919e-05	RGC_2
Tspan7	2.3297739547546e-10	-0.947315	0.506	0.837	3.68267369028059e-06	RGC_2
Cpe	5.18110192288072e-05	-0.943824	0.775	0.849	0.818977	RGC_2
Grm3	2.79290259564095e-14	-0.92795	0.011	0.523	4.41474113292965e-10	RGC_2
Fdps	1.86228393634407e-09	-0.927448	0.506	0.826	2.94371221817907e-05	RGC_2
Calr	9.48767780021616e-10	-0.92655	0.685	0.953	1.49971722988017e-05	RGC_2
Fjx1	1.1283797823528e-07	-0.915058	0.584	0.814	0.00178363	RGC_2
Hsp90b1	1.02367848917845e-10	-0.907994	0.955	0.965	1.61812858784437e-06	RGC_2
Gnai2	5.94155290933711e-14	-0.89218	0.966	0.988	9.39181268378917e-10	RGC_2
Sema6a	3.63149876273565e-08	-0.888538	0.371	0.733	0.000574031	RGC_2
Vcam1	6.75352622781186e-10	-0.878591	0.202	0.651	1.06752989083022e-05	RGC_2
Pcdh17	5.20050359307908e-10	-0.875723	0.258	0.698	8.2204360295801e-06	RGC_2
Tmem47	9.15019695289077e-11	-0.86878	0.18	0.64	1.44637163234344e-06	RGC_2
Pdgfra	0.994403	-0.867516	0.169	0.151	1	RGC_2
Magt1	7.26454176803363e-08	-0.866772	0.483	0.802	0.00114831	RGC_2
Pttg1	0.000120733	-0.866695	0.416	0.64	1	RGC_2
Ednrb	1.49316159357225e-08	-0.862561	0.494	0.884	0.000236024	RGC_2
Oat	4.39372951066583e-10	-0.858056	0.393	0.802	6.94516823750948e-06	RGC_2
Ptprz1	9.4466962705125e-10	-0.855466	0.989	0.988	1.49323927947991e-05	RGC_2
Qk	3.69874003161943e-10	-0.855447	0.978	0.988	5.84659836798083e-06	RGC_2
Aqp4	1.5433297136957e-08	-0.853432	0.011	0.337	0.000243954	RGC_2
Akap12	6.00092483134492e-08	-0.844797	0.135	0.488	0.000948566	RGC_2
Slc9a3r1	4.13719241203662e-11	-0.843577	0.236	0.698	6.53966004570628e-07	RGC_2
Aldoa	2.22844785010211e-06	-0.843267	0.685	0.826	0.0352251	RGC_2
Lsamp	1.69798500330245e-08	-0.841443	0.371	0.756	0.0002684	RGC_2
Rgcc	3.3915731464489e-07	-0.837364	0.472	0.791	0.00536106	RGC_2
Fads2	1.43641750766217e-07	-0.836542	0.618	0.872	0.00227055	RGC_2
Idi1	9.21678151886866e-08	-0.836491	0.64	0.93	0.0014569	RGC_2
Cd81	1.77495028336742e-10	-0.835692	0.742	0.965	2.80566391291887e-06	RGC_2
Slitrk2	2.02280104309799e-09	-0.83457	0.303	0.709	3.19744160882499e-05	RGC_2
Gpm6b	1.48134544322818e-08	-0.833206	0.921	0.977	0.000234156	RGC_2
Egr3	0.00283301	-0.829747	0.146	0.326	1	RGC_2
Inka2	2.51163670005449e-08	-0.828477	0.112	0.488	0.000397014	RGC_2
Alcam	1.32622085084006e-10	-0.827732	0.18	0.651	2.09635729892288e-06	RGC_2
Mmd2	6.09581145863096e-08	-0.818583	0.348	0.663	0.000963565	RGC_2
Car8	1.29118154538804e-13	-0.804592	0.045	0.57	2.04097066879488e-09	RGC_2
Cenpf	9.51679642454073e-05	-0.794147	0.64	0.884	1	RGC_2
Npas3	4.15280597424925e-09	-0.79412	0.337	0.756	6.56434040349579e-05	RGC_2
Arl4a	2.32186265731461e-08	-0.793893	0.337	0.756	0.000367017	RGC_2
Ube2c	0.000596895	-0.792923	0.506	0.733	1	RGC_2
Aldoc	1.02342736455988e-07	-0.790059	0.337	0.756	0.00161773	RGC_2
Nim1k	5.19747093860991e-12	-0.787047	0.157	0.663	8.21564231266068e-08	RGC_2
Mgst1	3.30024536170741e-09	-0.782943	0.247	0.651	5.2166978432509e-05	RGC_2
Serpinh1	1.77570699690485e-08	-0.780698	0.213	0.605	0.000280686	RGC_2
Scrg1	1.44622362265611e-07	-0.779776	0.146	0.535	0.00228605	RGC_2
Fth1	5.03891076787588e-08	-0.778987	0.989	0.988	0.000796501	RGC_2
Tst	1.35787949811285e-08	-0.774062	0.27	0.663	0.00021464	RGC_2
Prc1	0.000694816	-0.773407	0.607	0.872	1	RGC_2
Pmm1	2.22563357564627e-07	-0.769764	0.719	0.895	0.00351806	RGC_2
Gng12	1.10365229794439e-08	-0.767462	0.483	0.826	0.000174454	RGC_2
Fbln2	7.04006356133543e-07	-0.760553	0.337	0.674	0.0111282	RGC_2
Tmem176b	3.07374748796442e-09	-0.759853	0.157	0.57	4.85867265422536e-05	RGC_2
Acot1	2.08353393367779e-06	-0.753696	0.764	0.872	0.0329344	RGC_2
Clu	0.00386178	-0.751885	0.079	0.233	1	RGC_2
Pdia3	1.70391688072917e-09	-0.745713	0.865	0.953	2.6933814133686e-05	RGC_2
P4hb	3.09631833429436e-10	-0.744293	0.562	0.884	4.8943503910191e-06	RGC_2
Rrbp1	2.77660052720398e-07	-0.737006	0.483	0.756	0.00438897	RGC_2
Ier3	0.0061885	-0.729155	0.067	0.209	1	RGC_2
Emp2	7.62847965642898e-09	-0.728958	0.146	0.57	0.000120583	RGC_2
Trib2	5.63876658757954e-08	-0.728172	0.416	0.779	0.00089132	RGC_2
Nr4a1	2.0310179766111e-07	-0.727999	0.101	0.453	0.00321043	RGC_2
Tuba1c	0.000958282	-0.727575	0.18	0.384	1	RGC_2
Ctsb	1.01943418089814e-06	-0.720432	0.393	0.721	0.0161142	RGC_2
Asrgl1	5.51774505353138e-06	-0.714341	0.663	0.826	0.087219	RGC_2
Snx3	1.81040590544304e-11	-0.713054	0.843	0.953	2.86170861473381e-07	RGC_2
Ckap2l	0.000216247	-0.7112	0.506	0.674	1	RGC_2
Nes	4.19910258947163e-06	-0.70129	0.742	0.872	0.0663752	RGC_2
Rasa3	3.59874226814264e-10	-0.701217	0.191	0.628	5.68853190325306e-06	RGC_2
Ndrg2	1.75994807187861e-05	-0.70066	0.618	0.791	0.278195	RGC_2
Fgfr3	1.28766310686031e-09	-0.698209	0.202	0.64	2.0354090730141e-05	RGC_2
Klf6	1.49268568543584e-06	-0.683183	0.483	0.767	0.0235949	RGC_2
Itgb1	4.72901948270008e-10	-0.681013	0.933	0.965	7.47516109630401e-06	RGC_2
Timp3	9.37477574996885e-09	-0.678591	0.09	0.477	0.000148187	RGC_2
Olig1	1.00112797284668e-05	-0.664523	0.36	0.779	0.158248	RGC_2
Fermt2	6.27951166247222e-06	-0.663662	0.596	0.826	0.0992602	RGC_2
Ddt	1.06698149309752e-06	-0.659724	0.438	0.767	0.0168658	RGC_2
Idh1	1.27400833373747e-05	-0.657718	0.629	0.849	0.201382	RGC_2
Ldlr	2.37352155365133e-08	-0.657332	0.146	0.512	0.000375183	RGC_2
Pnp	6.17615329904245e-08	-0.657122	0.292	0.674	0.000976265	RGC_2
Tmem30a	3.79438092079166e-08	-0.654378	0.562	0.884	0.000599778	RGC_2
Ccnb2	7.01041503884846e-05	-0.649195	0.393	0.64	1	RGC_2
Arap2	4.70149728455498e-08	-0.644892	0.169	0.547	0.000743166	RGC_2
Cks2	0.00485382	-0.643565	0.618	0.779	1	RGC_2
Dbi	9.06524707020924e-05	-0.640391	1	1	1	RGC_2
Tubb4b	0.00285152	-0.640187	0.775	0.86	1	RGC_2
Itgb5	2.14459165126039e-07	-0.637298	0.213	0.581	0.00338996	RGC_2
Aspm	0.00045949	-0.637062	0.382	0.651	1	RGC_2
Tagln2	2.68100946274064e-07	-0.636295	0.056	0.36	0.00423787	RGC_2
Cnn3	2.07006854124802e-06	-0.632643	0.798	0.942	0.0327216	RGC_2
Hmgcr	4.20652963054549e-05	-0.631687	0.775	0.907	0.664926	RGC_2
Cox8a	1.2728631895762e-10	-0.630843	1	1	2.0120148437631e-06	RGC_2
Fez1	5.85021035636807e-07	-0.630067	0.831	0.93	0.00924743	RGC_2
Plat	7.42402280224302e-09	-0.629193	0.112	0.5	0.000117352	RGC_2
Jun	0.00640828	-0.627018	0.73	0.802	1	RGC_2
Lamp1	3.57907923439469e-07	-0.624659	0.82	0.919	0.00565745	RGC_2
Bhlhe40	2.78597180406303e-07	-0.624084	0.09	0.419	0.00440379	RGC_2
Cyb5a	7.98624815965581e-07	-0.623877	0.685	0.907	0.0126239	RGC_2
Phgdh	3.37528011642685e-06	-0.62312	0.753	0.895	0.0533531	RGC_2
Ckb	4.31597116880373e-07	-0.622611	1	1	0.00682226	RGC_2
Scd1	5.81053459812046e-08	-0.619173	0.09	0.453	0.000918471	RGC_2
Mest	3.3688496266529e-05	-0.618283	0.573	0.791	0.532514	RGC_2
Nav1	3.21537593270248e-06	-0.618057	0.416	0.756	0.0508254	RGC_2
Glul	0.00159543	-0.616034	0.652	0.767	1	RGC_2
Dynll1	1.20494983478479e-06	-0.613648	0.921	0.977	0.0190466	RGC_2
Plpp3	3.44612243477664e-09	-0.613351	0.798	0.942	5.44728573265144e-05	RGC_2
Myo6	0.000269319	-0.609447	0.472	0.651	1	RGC_2
Ctnnbip1	0.00105037	-0.607477	0.618	0.779	1	RGC_2
Ttyh3	2.12645525999583e-05	-0.605498	0.674	0.826	0.336129	RGC_2
H2-Ke6	8.47051880640408e-07	-0.604258	0.461	0.756	0.0133893	RGC_2
Gclm	2.0664901240797e-07	-0.604048	0.326	0.698	0.0032665	RGC_2
Gpm6a	1.48226510154448e-07	-0.601006	0.742	0.942	0.00234302	RGC_2
1810037I17Rik	1.28230852036555e-07	-0.600341	0.978	0.965	0.00202695	RGC_2
Ier2	0.192106	-0.597766	0.73	0.721	1	RGC_2
Ccdc80	7.67568627078372e-05	-0.597196	0.348	0.628	1	RGC_2
Hepacam	2.9045166349752e-08	-0.595208	0.236	0.651	0.000459117	RGC_2
Clic1	2.34471531202784e-06	-0.594324	0.719	0.884	0.0370629	RGC_2
Tmem176a	2.01919674820467e-12	-0.589738	0.034	0.512	3.19174429988712e-08	RGC_2
Pcdh10	7.82121964305256e-06	-0.588625	0.787	0.93	0.12363	RGC_2
Dab1	1.99609670417012e-07	-0.588378	0.416	0.791	0.00315523	RGC_2
Ctsl	0.0027363	-0.588037	0.461	0.64	1	RGC_2
E2f5	2.05000050252935e-05	-0.584233	0.539	0.791	0.324044	RGC_2
Tnfaip8	8.76255199719855e-07	-0.581178	0.247	0.616	0.013851	RGC_2
Kcnk2	0.000498802	-0.580827	0.315	0.581	1	RGC_2
Fkbp2	2.00308387548866e-06	-0.580379	0.652	0.895	0.0316627	RGC_2
Ckap2	0.00334419	-0.579356	0.528	0.686	1	RGC_2
Mid1ip1	9.2006834232869e-05	-0.576961	0.438	0.698	1	RGC_2
Tacc3	0.000429755	-0.57338	0.562	0.744	1	RGC_2
Psap	3.53206962568623e-05	-0.573289	0.64	0.872	0.558314	RGC_2
Manf	1.76845678151793e-05	-0.57312	0.888	0.849	0.27954	RGC_2
Mlc1	0.000149032	-0.572098	0.315	0.581	1	RGC_2
Emp1	5.03161310888283e-05	-0.571828	0.101	0.349	0.795347	RGC_2
Ramp1	2.74359276500492e-07	-0.570319	0.124	0.477	0.0043368	RGC_2
1500009C09Rik	2.14925173364826e-07	-0.5698	0.169	0.523	0.00339732	RGC_2
Odf2	3.94796023970243e-07	-0.56562	0.258	0.605	0.00624054	RGC_2
Mtarc2	2.72216898882905e-07	-0.564669	0.303	0.698	0.00430293	RGC_2
Elovl6	2.25018647157011e-05	-0.562979	0.337	0.628	0.355687	RGC_2
Myl6	4.82892342260118e-08	-0.561948	0.933	1	0.000763308	RGC_2
Nusap1	0.00678553	-0.558785	0.562	0.767	1	RGC_2
Sema6d	1.89821983370705e-06	-0.558668	0.326	0.663	0.0300052	RGC_2
Rhoa	7.8262651078804e-08	-0.555376	0.933	0.977	0.0012371	RGC_2
Zfp36	0.00363481	-0.553592	0.079	0.233	1	RGC_2
Ccdc34	0.000142963	-0.552407	0.865	0.93	1	RGC_2
Tgfb2	2.19029018751712e-05	-0.551423	0.079	0.337	0.346219	RGC_2
Wwc2	4.72766764270874e-10	-0.546445	0.067	0.477	7.4730242428297e-06	RGC_2
Smpdl3a	0.00011125	-0.545682	0.236	0.5	1	RGC_2
Cdca3	0.000170127	-0.544078	0.449	0.686	1	RGC_2
Ntm	0.000129124	-0.542394	0.64	0.919	1	RGC_2
Sgo2a	0.00441312	-0.542281	0.438	0.628	1	RGC_2
Tpi1	2.53461461595338e-05	-0.540549	0.64	0.814	0.400647	RGC_2
Itm2b	7.2609621183026e-07	-0.540299	0.865	0.977	0.0114774	RGC_2
Rhoc	1.25222829671565e-06	-0.538891	0.292	0.628	0.019794	RGC_2
Txn1	1.93226597554346e-05	-0.537602	0.955	0.977	0.305433	RGC_2
Rpn1	1.81443673637258e-05	-0.535185	0.596	0.767	0.286808	RGC_2
Ldha	8.08038864329019e-05	-0.535091	0.91	0.942	1	RGC_2
Limch1	7.7426905196928e-07	-0.534029	0.427	0.767	0.0122389	RGC_2
Sptbn1	5.57363856735098e-05	-0.533793	0.618	0.802	0.881025	RGC_2
Hmmr	0.00507114	-0.532936	0.449	0.64	1	RGC_2
Kif1b	0.000159504	-0.531642	0.865	0.942	1	RGC_2
Ppp2r2b	2.64565409069311e-05	-0.531422	0.404	0.733	0.418199	RGC_2
Slc1a4	3.60558191299919e-07	-0.53078	0.124	0.465	0.00569934	RGC_2
Mvk	6.52039863179755e-07	-0.530184	0.258	0.628	0.0103068	RGC_2
Canx	5.18988805493692e-06	-0.527042	0.899	0.953	0.0820366	RGC_2
Nsdhl	3.24310090262008e-07	-0.525639	0.213	0.605	0.00512637	RGC_2
Arhgap31	3.61199160600741e-08	-0.525252	0.067	0.419	0.000570948	RGC_2
Tusc3	1.61961773391854e-07	-0.52463	0.427	0.791	0.00256013	RGC_2
Dclk1	0.000247179	-0.524438	0.798	0.884	1	RGC_2
Agpat3	1.30636958044977e-05	-0.524291	0.438	0.733	0.206498	RGC_2
Sdf2l1	1.15776908299987e-05	-0.522732	0.191	0.5	0.183009	RGC_2
Kcnmb4	7.85114492070562e-07	-0.52215	0.09	0.395	0.0124103	RGC_2
Slc1a2	0.000342619	-0.519474	0.427	0.698	1	RGC_2
Ccnb1	0.0236368	-0.519473	0.494	0.605	1	RGC_2
Tubb2b	2.25677539940464e-07	-0.518129	0.989	1	0.00356728	RGC_2
Mis18bp1	0.00909206	-0.518125	0.416	0.57	1	RGC_2
Cadm2	0.000156113	-0.518077	0.36	0.651	1	RGC_2
Dag1	7.41281204969615e-05	-0.517506	0.483	0.721	1	RGC_2
Agrn	4.17436883445163e-06	-0.513241	0.382	0.674	0.0659842	RGC_2
Knstrn	0.00111771	-0.512538	0.461	0.651	1	RGC_2
Papss1	2.70442233400899e-05	-0.511773	0.629	0.872	0.427488	RGC_2
Tnfrsf19	3.00901713846746e-05	-0.511497	0.303	0.605	0.475635	RGC_2
Atp1b2	1.36348588660781e-07	-0.509902	0.157	0.547	0.00215526	RGC_2
Hes1	0.000904624	-0.508221	0.438	0.686	1	RGC_2
Etv4	4.51828183874695e-08	-0.507006	0.169	0.57	0.000714205	RGC_2
Sptssa	3.41991130527566e-06	-0.50512	0.742	0.919	0.0540585	RGC_2
Bmpr1b	5.16287899800921e-06	-0.503664	0.157	0.488	0.0816096	RGC_2
Egr2	0.000565506	-0.503617	0.079	0.267	1	RGC_2
Ostf1	0.000230787	-0.503141	0.067	0.267	1	RGC_2
Cenpq	5.42311115476415e-05	-0.501908	0.708	0.907	0.857231	RGC_2
Ptms	0.000180026	-0.500823	0.854	0.919	1	RGC_2
