# Supplementary material for: Dual lineage origins contribute to neocortical astrocyte diversity
Source: Nat Commun. 2025 Jul 30;16:6992. doi: 10.1038/s41467-025-61829-4 (PMC12310952; doi:10.1038/s41467-025-61829-4)
Supplement: Supplementary file 8 — Supplementary Data 6 [file 41467_2025_61829_MOESM8_ESM.xlsx]

## Sheet: Progenitor_GRN
	source	target	coef_mean	coef_abs	p-value
77076	Aurkb	Hist1h2ap	0.199304	0.199304	2.597208386418807e-18
116486	Aurkb	Nusap1	0.180684	0.180684	6.9242626409378924e-18
74138	Aurkb	H2ac8	0.160231	0.160231	1.996710191176293e-20
121458	Ezh2	Pclaf	0.158487	0.158487	6.675157530202917e-12
133134	Aurkb	Prc1	0.147169	0.147169	3.5424362528367216e-18
30214	Lmnb1	Cenpf	0.139606	0.139606	1.6481611546460204e-13
55808	Aurkb	Esco2	0.139374	0.139374	5.329252204418212e-16
121481	Ncapd3	Pclaf	0.138008	0.138008	1.809434930247942e-13
81773	Plagl1	Igfbp5	0.137305	0.137305	1.2468533368530123e-09
166201	Aurkb	Spc25	0.136296	0.136296	3.688111033922812e-19
101926	Ezh2	Mki67	0.134063	0.134063	5.082409441766523e-12
33724	Aurkb	Ckap2l	0.127738	0.127738	8.338154338128501e-18
33915	Lmnb1	Cks2	0.127366	0.127366	6.913068219779979e-20
74090	Aurkb	H2ac7	0.124878	0.124878	4.3794224257119864e-17
74212	Ezh2	H2ax	0.124365	0.124365	1.9567290694019937e-15
73943	Aurkb	H2ac20	0.124219	0.124219	4.381717043629312e-17
74288	Aurkb	H2bc14	0.122479	0.122479	1.2934647570378567e-16
139848	Lmnb1	Racgap1	0.122336	0.122336	3.3308559354280726e-18
81805	Neurod2	Igfbpl1	0.1201	0.1201	1.225151484291305e-14
81775	Lmnb1	Igfbp5	-0.119554	0.119554	1.5046349542974643e-10
27815	Lmnb1	Cdca8	0.118661	0.118661	2.1237110851935637e-15
179751	Ezh2	Top2a	0.11852	0.11852	1.5445005614574277e-07
88926	Aurkb	Kif4	0.117357	0.117357	7.390237771530957e-15
14312	Ezh2	Aspm	0.113591	0.113591	1.7227045098059916e-15
138251	Ezh2	Pttg1	0.113562	0.113562	1.765690078643999e-13
117297	Olig2	Olig1	0.110337	0.110337	6.886611831767413e-17
81776	Pax6	Igfbp5	0.109639	0.109639	7.522113944771532e-11
27207	Ezh2	Cdc20	0.109465	0.109465	1.8201834652655423e-13
89777	Aurkb	Knl1	0.109329	0.109329	2.231312113833776e-17
14124	Zeb1	Ascl1	0.108471	0.108471	1.341399306464719e-15
120541	Lmnb1	Pbk	0.106615	0.106615	5.078615179066418e-13
26164	Lmnb1	Ccnb2	0.106316	0.106316	3.3079916912827457e-13
117379	Tfap2c	Olig2	-0.104278	0.104278	8.056587641102314e-12
164010	Ezh2	Smc2	0.103635	0.103635	4.6667588399242745e-11
158165	Fos	Sgo2a	-0.101892	0.101892	2.6910366659860013e-11
163579	Id3	Slco1c1	-0.101295	0.101295	2.0957995348142566e-13
138257	Prdm16	Pttg1	-0.100695	0.100695	5.568091482729883e-13
179792	Ncapd3	Top2a	0.100668	0.100668	7.477304306443313e-12
101941	Jund	Mki67	-0.0998679	0.0998679	1.0430754325161108e-13
73409	Lmnb1	H1f10	0.0996613	0.0996613	1.1460167209102466e-17
30213	Aurkb	Cenpf	0.0990988	0.0990988	9.284588269194155e-11
18951	Nucks1	Birc5	0.0981265	0.0981265	4.6262033342832815e-15
184212	Lmnb1	Tuba1c	0.0975512	0.0975512	2.7012490230265473e-10
126234	Ezh2	Pimreg	0.0971988	0.0971988	7.069366853261679e-14
111375	Tfap2c	Neurog2	0.0971621	0.0971621	2.0902227291606306e-14
99038	Chaf1b	Mcm3	0.0969377	0.0969377	8.974801403899084e-15
179762	Jund	Top2a	-0.0965821	0.0965821	3.8505313310240815e-15
179758	E2f2	Top2a	0.096514	0.096514	5.724443380259735e-14
29996	Lmnb1	Cenpa	0.096143	0.096143	7.629343530604505e-15
185842	Anp32e	Ube2c	0.0958261	0.0958261	7.811389863413924e-15
111311	Neurod2	Neurod6	0.0948066	0.0948066	2.9724835839446306e-15
88204	Aurkb	Kif11	0.094759	0.094759	1.3232263454150999e-14
26027	Nucks1	Ccna2	0.0947239	0.0947239	1.6186912964989052e-15
57346	E2f3	Fam111a	0.0946012	0.0946012	6.158266274083661e-16
138284	Hey2	Pttg1	-0.0945783	0.0945783	1.8437987080853475e-10
26049	Ezh2	Ccnb1	0.0941476	0.0941476	6.969471827029286e-13
28134	Lmnb1	Cdk1	0.0938183	0.0938183	3.145808223591264e-11
28133	Aurkb	Cdk1	0.0935852	0.0935852	1.0421936164744306e-13
179765	Tfdp1	Top2a	0.0928521	0.0928521	1.8389989125461273e-11
26453	Chaf1b	Ccne2	0.0924659	0.0924659	3.83493379807698e-19
155558	Egr1	Scrg1	-0.0923832	0.0923832	1.3520937909184894e-08
158166	Nfe2l2	Sgo2a	-0.0919751	0.0919751	4.660441508218678e-14
116492	Lmnb1	Nusap1	0.0915951	0.0915951	1.4635765871867013e-13
133136	Lmnb1	Prc1	0.0915433	0.0915433	1.255099276653564e-12
185769	Ezh2	Ube2c	0.0908698	0.0908698	7.919913289042595e-14
33612	Ezh2	Ckap2	0.090827	0.090827	3.4824505452243953e-13
33696	Ezh2	Ckap2l	0.0907986	0.0907986	3.863355803658509e-14
33909	Ezh2	Cks2	0.0904537	0.0904537	3.6049695178993377e-16
75747	E2f3	Hells	0.0895613	0.0895613	1.0881675118109568e-16
30204	Ezh2	Cenpf	0.0888631	0.0888631	4.754470485226211e-10
115452	Ezh2	Nt5dc2	0.0887824	0.0887824	2.0345713039344594e-14
163165	Mef2c	Slc8a1	0.088449	0.088449	8.255455788128661e-13
26136	Ezh2	Ccnb2	0.0882687	0.0882687	5.3364592208162636e-11
138254	Cebpb	Pttg1	-0.087264	0.087264	2.288523771226495e-13
121489	Top2b	Pclaf	-0.0865902	0.0865902	1.3858692173914435e-12
88211	Nucks1	Kif11	0.086106	0.086106	8.756029896171768e-16
179773	Anp32e	Top2a	0.0860934	0.0860934	2.0258559715343654e-08
73425	Tfap2c	H1f10	-0.0857167	0.0857167	2.719191295168047e-13
121478	E2f3	Pclaf	0.0857085	0.0857085	3.7626363081139e-10
138290	E2f3	Pttg1	-0.0855024	0.0855024	6.904331115367386e-13
121464	Jund	Pclaf	-0.0852369	0.0852369	2.628716520859797e-13
18946	Lmnb1	Birc5	0.0832317	0.0832317	6.797970362871934e-12
88709	Lmnb1	Kif22	0.0826939	0.0826939	1.0706299993915948e-12
88457	Aurkb	Kif18a	0.0824028	0.0824028	1.2118220330579807e-16
101964	Nfe2l2	Mki67	-0.0822408	0.0822408	1.6206795822624174e-09
99163	Chaf1b	Mcm6	0.0820748	0.0820748	1.646942328580739e-17
128464	Npas3	Plk1	0.081872	0.081872	5.317421902664553e-13
22851	Hey1	Car2	0.0818631	0.0818631	6.3252963207733256e-09
30125	Ezh2	Cenpe	0.0816669	0.0816669	1.3654565096278304e-11
17417	Olig2	Baalc	-0.0814852	0.0814852	9.159789402935455e-13
66344	Ascl1	Gas1	0.0811381	0.0811381	7.908218737000629e-14
89897	Lmnb1	Knstrn	0.0805268	0.0805268	9.025402276148187e-13
76167	Ezh2	Hes5	-0.0802614	0.0802614	2.6302716157121682e-14
43546	Neurod2	Dcx	0.080159	0.080159	1.4185669201033437e-10
121576	Chaf1b	Pcna	0.0801412	0.0801412	8.916101494414705e-23
88560	Aurkb	Kif20b	0.0800791	0.0800791	4.361263682946991e-13
20689	Aurkb	Bub1b	0.0797086	0.0797086	3.8822011745369636e-13
73897	Aurkb	H2ac15	0.0791712	0.0791712	7.668795022267178e-16
184177	Ezh2	Tuba1c	0.0791434	0.0791434	3.0019322871539814e-11
165922	Hey1	Sparc	0.0791152	0.0791152	2.0352946872324082e-13
33334	Nucks1	Cip2a	0.0790439	0.0790439	4.275982788574195e-14
81772	Anp32e	Igfbp5	-0.0790438	0.0790438	1.144593737792952e-05
101981	Ncapd3	Mki67	0.0788914	0.0788914	2.0122519795579796e-12
30943	Lmnb1	Cep55	0.0784408	0.0784408	3.81521255364696e-14
121466	Olig2	Pclaf	0.0781037	0.0781037	2.5795870414733913e-08
92484	Chaf1b	Lig1	0.0778839	0.0778839	1.172636396586602e-17
26013	Lmnb1	Ccna2	0.0778374	0.0778374	2.7761388178751538e-12
67886	Hey1	Gja1	0.0777946	0.0777946	1.2202635956636071e-11
163559	Ezh2	Slco1c1	-0.0776781	0.0776781	3.872170545077883e-09
74467	Aurkb	H3c2	0.0776753	0.0776753	6.1860530111969514e-12
88295	Lmnb1	Kif15	0.0773953	0.0773953	2.390419731474594e-10
81822	Tfap2c	Igfbpl1	0.0773088	0.0773088	2.3735108395123954e-13
30056	Anp32e	Cenpa	0.0772694	0.0772694	9.133754161091525e-12
77472	Lmnb1	Hmgb2	0.0766194	0.0766194	7.89666741191683e-13
69760	Ezh2	Gng3	-0.0766186	0.0766186	6.990452120659058e-16
155564	Hey2	Scrg1	0.0763051	0.0763051	5.036861588037399e-10
27621	Nucks1	Cdca3	0.0760442	0.0760442	9.000140390090267e-14
158168	Mxi1	Sgo2a	-0.0760285	0.0760285	1.5656700316933023e-12
85786	Bhlhe40	Jund	-0.0758421	0.0758421	1.4734246548630122e-11
69119	Ezh2	Gmnn	0.0758189	0.0758189	9.158241352352424e-11
109993	Lmnb1	Nde1	0.0757613	0.0757613	6.334586208704022e-11
11702	Rxrg	Aqp4	0.0757451	0.0757451	6.539082873096042e-11
189034	Egr1	Veph1	-0.0754802	0.0754802	1.7793766305776642e-12
152140	Ncapd3	Rrm2	0.0754207	0.0754207	1.7486445507572836e-12
101969	Hey2	Mki67	-0.0751762	0.0751762	9.340913879300399e-10
120520	Jund	Pbk	-0.0750772	0.0750772	1.2999625933540874e-14
152114	Chaf1b	Rrm2	0.0747922	0.0747922	4.133495917410554e-16
77900	Ezh2	Hmmr	0.0746923	0.0746923	1.9173443896476012e-10
178469	Nr3c1	Tnc	0.0746784	0.0746784	4.201470802103221e-13
185845	Nfe2l2	Ube2c	-0.0746537	0.0746537	2.10228667952396e-12
88934	Nfe2l2	Kif4	-0.0745379	0.0745379	1.111564738585356e-12
69151	Lmnb1	Gmnn	0.074488	0.074488	1.0821922377270655e-12
101962	Fos	Mki67	-0.0743048	0.0743048	2.5923671497911454e-10
165962	Hes5	Sparcl1	0.0742898	0.0742898	9.439152490779433e-14
158153	Hey1	Sgo2a	0.074276	0.074276	2.6805887689256024e-10
73985	Aurkb	H2ac4	0.0735515	0.0735515	1.5954105186497203e-19
81780	Ascl1	Igfbp5	0.0734984	0.0734984	4.350007953005114e-11
14145	Ncor2	Ascl1	0.0731475	0.0731475	2.429295290319007e-12
74260	Tfap2c	H2ax	-0.0729505	0.0729505	2.7601579285375916e-10
30197	Nfe2l2	Cenpe	-0.0728724	0.0728724	4.836798792410917e-12
180256	Nfe2l2	Tpx2	-0.0727377	0.0727377	1.354426877983499e-10
27284	Npas3	Cdc20	0.0726468	0.0726468	1.7385421047061672e-13
15410	E2f3	Atp1a2	-0.0725866	0.0725866	4.223214791434096e-11
117374	Fezf2	Olig2	-0.0723743	0.0723743	3.934579678214505e-09
165916	Egr1	Sparc	-0.0720889	0.0720889	1.8998784094301948e-10
22846	Egr1	Car2	0.0720084	0.0720084	4.983578870697201e-09
43549	Neurod6	Dcx	0.0720025	0.0720025	3.564982966036124e-09
85785	Ezh2	Jund	-0.0719727	0.0719727	1.3274156018329383e-10
51938	Ncor2	Egfr	0.0718743	0.0718743	4.491028275002537e-14
16692	Egr2	Aurkb	0.0718387	0.0718387	1.190034333147052e-13
180255	Fos	Tpx2	-0.0715994	0.0715994	5.1280623236470387e-08
54013	Ezh2	Emp2	-0.0715079	0.0715079	1.8847832790942595e-12
77101	Ncapd3	Hist1h2ap	0.0714249	0.0714249	2.5633651743019643e-09
187081	Chaf1b	Uhrf1	0.0713768	0.0713768	4.405393692046071e-20
146272	Tfdp1	Rpa2	0.0712699	0.0712699	1.0649288849069235e-10
34389	Chaf1b	Clspn	0.0710598	0.0710598	4.1903224866736516e-16
180228	Jund	Tpx2	-0.0710496	0.0710496	1.0637573387636607e-09
146286	E2f3	Rpa2	0.0710493	0.0710493	1.6022527586451443e-11
109026	Ascl1	Ncan	-0.0710375	0.0710375	2.6180859614218713e-12
76585	Egr1	Hgf	-0.0710147	0.0710147	1.192017637198287e-15
113321	Plagl1	Notch2	0.0709015	0.0709015	9.813798697657384e-18
55832	Ncapd3	Esco2	0.0707464	0.0707464	2.101925713643207e-10
14343	Fos	Aspm	-0.0707226	0.0707226	9.589427556070654e-12
185040	Tfdp1	Tyms	0.0706444	0.0706444	1.2503696456057343e-13
58422	Prdm16	Fam210b	0.0704514	0.0704514	2.2725849427410865e-17
117353	Zeb1	Olig2	0.0703638	0.0703638	3.725544521541827e-11
27811	Aurkb	Cdca8	0.0699502	0.0699502	1.8109312675441348e-12
189511	Srebf1	Vxn	-0.0699391	0.0699391	9.164249404303723e-12
114044	Fos	Nr3c1	0.0699387	0.0699387	2.3224517740180147e-15
57976	Bhlhe40	Fam181b	0.0698951	0.0698951	5.472854876254617e-13
166210	Lmnb1	Spc25	0.0698251	0.0698251	5.599892375026345e-10
117366	Ncor2	Olig2	0.0697522	0.0697522	8.630423680168893e-12
8365	Aurkb	Aldoc	-0.069747	0.069747	6.223323024081787e-14
92500	Dnmt1	Lig1	0.0696385	0.0696385	5.469717488984181e-16
136698	Lmnb1	Psrc1	0.0693878	0.0693878	1.573620662540767e-12
159272	Chaf1b	Siva1	0.0693033	0.0693033	4.0452060537410945e-16
179779	Nfe2l2	Top2a	-0.0692921	0.0692921	7.356869754212133e-09
159374	E2f3	Slbp	0.0691291	0.0691291	7.881807635869827e-17
14533	Chaf1b	Atad2	0.0686941	0.0686941	9.506896109994051e-15
158174	Tfap2c	Sgo2a	-0.0685374	0.0685374	3.275825835020259e-10
99085	Chaf1b	Mcm4	0.068421	0.068421	6.00185847503578e-15
27616	Lmnb1	Cdca3	0.068412	0.068412	4.195888088342265e-16
34556	Plagl1	Clu	0.0683714	0.0683714	8.581312215986277e-11
74165	Ncapd3	H2ac8	0.0680716	0.0680716	1.0136865626881392e-08
24972	Lmnb1	Ccdc34	0.0679877	0.0679877	1.7844237611717234e-10
116454	Ezh2	Nusap1	0.0679498	0.0679498	1.3950299533520885e-14
26855	Mef2c	Cd24a	0.067936	0.067936	7.014505196108037e-08
77906	Chaf1b	Hmmr	-0.0678997	0.0678997	2.9824299720410647e-13
171339	Ezh2	Tacc3	0.0678514	0.0678514	3.4672195538946564e-11
32321	Neurod2	Chl1	0.0678104	0.0678104	6.598875569844724e-14
28124	Ezh2	Cdk1	0.0674539	0.0674539	3.765428545545239e-13
30331	E2f3	Cenph	0.0674173	0.0674173	6.842387095728651e-12
171363	Jund	Tacc3	-0.067174	0.067174	5.868361331871663e-13
82335	Hes5	Il18	0.0670302	0.0670302	5.99146851720839e-13
99059	E2f3	Mcm3	0.0669984	0.0669984	2.5221311808933815e-10
163565	Zbtb7a	Slco1c1	0.0667471	0.0667471	5.825936415537283e-10
54818	Neurog2	Eomes	0.0667115	0.0667115	1.1028128509460202e-24
30231	Jund	Cenpf	-0.0666498	0.0666498	1.743730287824553e-08
30491	Ezh2	Cenpm	0.066585	0.066585	8.869131518937318e-13
33825	Ezh2	Cks1b	0.0665098	0.0665098	8.96234228891982e-14
126244	Prdm16	Pimreg	-0.0664874	0.0664874	2.013802854010784e-12
30003	E2f3	Cenpa	-0.0663226	0.0663226	8.36811237038464e-14
163786	Tfdp1	Slfn9	0.0660909	0.0660909	1.6518999087886803e-14
120507	Ezh2	Pbk	0.0660309	0.0660309	8.835789403738084e-12
179778	Fos	Top2a	-0.0658509	0.0658509	8.743890526329851e-11
138320	Plagl1	Ptx3	0.0658415	0.0658415	5.726289095042689e-13
189043	Olig2	Veph1	-0.0658075	0.0658075	2.552976586560415e-10
180247	Bach2	Tpx2	-0.0657849	0.0657849	1.874329636363343e-10
8340	Ezh2	Aldoc	-0.0657153	0.0657153	5.6553032189986e-12
61675	Hey2	Fgfbp3	0.0656002	0.0656002	2.2153560923166983e-10
33705	Prdm16	Ckap2l	-0.0655292	0.0655292	1.9034807138408278e-11
14560	Ncapd3	Atad2	0.0654993	0.0654993	1.276951865591616e-10
30064	Cebpd	Cenpa	-0.0654593	0.0654593	6.116869308801898e-11
184227	Cebpd	Tuba1c	-0.065419	0.065419	4.4578199184844195e-12
158919	Zeb1	Shtn1	-0.0654132	0.0654132	1.0975853351091085e-12
25978	Ezh2	Ccna2	0.0652936	0.0652936	2.848706705224774e-10
81808	Tfap2d	Igfbpl1	0.0651108	0.0651108	7.037222469707437e-11
33290	Ezh2	Cip2a	0.0648115	0.0648115	1.587250554539018e-10
128458	Fos	Plk1	-0.0646575	0.0646575	7.955864146780461e-10
30502	Jund	Cenpm	-0.064601	0.064601	3.2932674006213532e-18
76170	Bhlhe40	Hes5	0.06442	0.06442	3.951983458286167e-11
95820	Fosb	Luzp2	0.0642744	0.0642744	1.0235514267479252e-11
185793	Jund	Ube2c	-0.0640823	0.0640823	6.474522566411995e-07
88750	Lmnb1	Kif23	0.0640246	0.0640246	1.4127034562299104e-13
30203	Cdk6	Cenpf	-0.0639692	0.0639692	5.256590503020821e-11
163156	Klf5	Slc8a1	0.0639587	0.0639587	3.293179687543375e-10
128487	Top2b	Plk1	-0.0638269	0.0638269	2.7878387768583497e-13
58415	Ezh2	Fam210b	-0.063826	0.063826	2.3325421417844084e-09
115926	Hey2	Nucks1	-0.063763	0.063763	2.9203239668249498e-15
174954	Tfap2c	Thrsp	0.063707	0.063707	2.6125974694527396e-10
113303	Egr1	Notch2	-0.0636935	0.0636935	9.405117583034844e-14
48445	E2f3	Dtl	0.0636033	0.0636033	4.297807114121644e-18
30216	Hey2	Cenpf	-0.0635111	0.0635111	7.156876613682799e-13
180276	Tfap2c	Tpx2	-0.0634807	0.0634807	1.2204928793611975e-10
164018	Hey2	Smc2	-0.0634394	0.0634394	2.9473260116384437e-13
82481	Ncor2	Il1rapl1	-0.06335	0.06335	2.6268235756775034e-11
30178	Fos	Cenpe	-0.0633497	0.0633497	2.043310055939954e-12
16689	Pax6	Aurkb	0.0633179	0.0633179	1.2028060556640895e-13
187355	Aurkb	Upf3b	0.0632914	0.0632914	1.5680147753798598e-14
95818	Ezh2	Luzp2	-0.0631685	0.0631685	8.530141529381975e-16
128437	Jund	Plk1	-0.0631589	0.0631589	1.6044871167610723e-15
58449	Fos	Fam210b	0.0629814	0.0629814	1.470704232585691e-12
22848	Bhlhe40	Car2	0.0629525	0.0629525	1.5299818043901632e-11
61649	Hey1	Fgfbp3	0.062916	0.062916	2.933304362188862e-11
74235	Acss2	H2ax	-0.0628849	0.0628849	2.6512623592478133e-11
189053	Ascl1	Veph1	0.0628627	0.0628627	1.4921211701022244e-14
55789	E2f2	Esco2	0.0627906	0.0627906	2.144543647887751e-10
189035	Ezh2	Veph1	-0.0627004	0.0627004	3.671776351390522e-11
54042	Hey2	Emp2	0.0622582	0.0622582	3.816869559365259e-13
27781	Ezh2	Cdca8	0.0621807	0.0621807	8.287439524705244e-11
35706	Tfap2c	Col11a1	0.0621264	0.0621264	8.127496408490952e-12
157398	Npas3	Serpine2	0.0621214	0.0621214	1.5613653625499142e-11
159887	Pou3f1	Slc15a2	-0.062042	0.062042	1.1639821762158036e-13
74306	Ncapd3	H2bc14	0.0620196	0.0620196	1.286955923467359e-11
92161	Mafk	Lhfpl3	0.0620175	0.0620175	7.881771706002662e-17
81684	Id3	Igfbp2	0.0618135	0.0618135	3.955811107799835e-12
136668	Ezh2	Psrc1	0.0617929	0.0617929	1.2570333791495153e-09
104858	Osr2	Mt2	0.0617867	0.0617867	2.852688877468357e-11
76895	Aurkb	Hist1h2an	0.0616148	0.0616148	4.864965242704067e-19
81791	Ezh2	Igfbpl1	0.0615651	0.0615651	2.808817886892592e-10
185781	E2f3	Ube2c	-0.0615035	0.0615035	1.1519830839589404e-11
27211	Prdm16	Cdc20	-0.0614796	0.0614796	6.935612534104248e-09
22854	Zeb1	Car2	-0.0614521	0.0614521	7.77457013036346e-10
30163	Foxk2	Cenpe	-0.061405	0.061405	7.788208689053046e-12
14318	Hes5	Aspm	-0.0613301	0.0613301	2.0665929802467855e-10
30700	Ezh2	Cenpq	0.0613138	0.0613138	2.3265579828768276e-10
39802	Cebpb	Cspg5	-0.0611509	0.0611509	1.6947515142838475e-14
133123	Ezh2	Prc1	0.0611322	0.0611322	1.0148016931297612e-13
109959	Ezh2	Nde1	0.0610878	0.0610878	1.4236774149100977e-08
29127	Lmnb1	Cdkn3	0.0608893	0.0608893	3.9349368084540854e-13
138289	Nr1d2	Pttg1	-0.0608752	0.0608752	4.437630742762012e-12
31910	Pcna	Chaf1b	0.0607936	0.0607936	1.4895100901218789e-21
185824	Fos	Ube2c	-0.0607732	0.0607732	8.228300928103484e-11
101974	Npas3	Mki67	0.0605645	0.0605645	6.565410620244212e-11
123503	Ezh2	Pdzph1	-0.0605481	0.0605481	1.7858801562719535e-14
163810	E2f3	Slfn9	0.0605479	0.0605479	3.1261335094529223e-13
22925	Pax6	Car8	-0.0603836	0.0603836	4.287190144733849e-14
101934	E2f2	Mki67	0.0603805	0.0603805	1.356090318899512e-10
189516	Cebpb	Vxn	-0.0603727	0.0603727	5.23799701288957e-07
22865	Fos	Car2	0.0602512	0.0602512	9.952522537034301e-11
16664	Ezh2	Aurkb	0.0601282	0.0601282	7.559057399197405e-10
74221	Jund	H2ax	-0.060127	0.060127	2.114953368697404e-10
93110	Ezh2	Lmnb1	0.0599312	0.0599312	3.38211791016696e-13
174939	Olig2	Thrsp	-0.0599159	0.0599159	3.3829044436818747e-12
27277	Myb	Cdc20	-0.059892	0.059892	7.07650942352295e-14
33936	Jund	Cks2	-0.0598393	0.0598393	2.280822413112806e-14
121460	Bhlhe40	Pclaf	-0.0597772	0.0597772	1.4019009030316856e-09
30337	Ncapd3	Cenph	0.0597552	0.0597552	1.1488971469229607e-14
184204	Chaf1b	Tuba1c	-0.0597062	0.0597062	2.3313763703646216e-10
158066	Lmnb1	Sgo1	0.0596903	0.0596903	6.9095348652878744e-12
140504	Ezh2	Rangap1	0.0596498	0.0596498	1.4125129881180683e-10
88568	Lmnb1	Kif20b	0.0596187	0.0596187	4.623892195184521e-10
185792	Elob	Ube2c	-0.0596105	0.0596105	6.990769229772399e-10
189162	Bcl11a	Vit	-0.05958	0.05958	9.615948811710279e-12
74202	Npas3	H2ac8	-0.0595511	0.0595511	6.840864576632929e-11
67808	Chaf1b	Gins2	0.0594995	0.0594995	1.233491946374389e-13
67880	Egr1	Gja1	-0.0594721	0.0594721	8.634813692827589e-11
165958	Id1	Sparcl1	0.0594639	0.0594639	5.8962596531350544e-08
165977	Id2	Sparcl1	0.0594331	0.0594331	9.900339147595749e-12
33718	Myb	Ckap2l	-0.0593563	0.0593563	2.587453528019414e-11
165982	Nr2e1	Sparcl1	0.05931	0.05931	3.471891786628827e-07
138287	Mxi1	Pttg1	-0.0592711	0.0592711	6.386127575300662e-11
189517	Ncor2	Vxn	-0.0592637	0.0592637	1.5102550465229903e-08
14109	Egr1	Ascl1	0.0592416	0.0592416	1.2905407920781243e-12
16688	Lmnb1	Aurkb	0.0592336	0.0592336	2.728232869831003e-11
178456	Ascl1	Tnc	-0.0592164	0.0592164	2.001101728369329e-09
99027	Tfdp1	Mcm3	0.0590696	0.0590696	4.802015926843645e-12
165618	Mafk	Sox10	0.0589616	0.0589616	2.0227472178368525e-18
183900	Tfdp1	Ttyh1	-0.0588529	0.0588529	9.098338473352994e-16
88206	Lmnb1	Kif11	0.0588356	0.0588356	1.692747026595976e-12
20670	Ezh2	Bub1b	0.0587674	0.0587674	2.581245338722199e-10
39800	Ezh2	Cspg5	-0.0586476	0.0586476	1.862774757672346e-07
184098	Lmnb1	Tuba1b	0.0585654	0.0585654	3.076603607422393e-11
30710	Jund	Cenpq	-0.0585079	0.0585079	2.885214472386685e-15
71215	Rfx4	Gria2	-0.0585013	0.0585013	1.664082031262339e-14
15382	Bhlhe40	Atp1a2	0.058485	0.058485	2.3715060250933858e-11
138293	Fezf2	Pttg1	-0.0584058	0.0584058	3.896957125845442e-08
185800	Acss2	Ube2c	-0.0582296	0.0582296	5.226865848266115e-16
33968	Fos	Cks2	-0.0582212	0.0582212	1.8403690892534916e-09
139814	Ezh2	Racgap1	0.0582118	0.0582118	4.3855542133879704e-10
183939	Sinhcaf	Ttyh1	-0.0582043	0.0582043	7.380459075767453e-13
62825	Hey2	Fmo1	0.057878	0.057878	3.4402505391008484e-09
189142	Egr1	Vit	-0.0578457	0.0578457	1.3455134587222239e-09
30194	Myb	Cenpe	-0.0578029	0.0578029	1.8746353532762972e-10
58433	Mycn	Fam210b	0.0577833	0.0577833	1.4636621600819621e-12
73365	E2f2	H1f0	0.0577617	0.0577617	7.694601851257035e-16
180231	Thap1	Tpx2	0.0577602	0.0577602	3.368344580045939e-14
29990	Prdm16	Cenpa	-0.0577399	0.0577399	6.660222740972054e-10
74744	Chaf1b	Hat1	0.0577356	0.0577356	1.6004525897642542e-19
120515	E2f2	Pbk	0.057727	0.057727	2.286886664015243e-11
138333	Junb	Ptx3	-0.0577005	0.0577005	4.5537055743578675e-10
108291	Fos	Nap1l5	0.0576754	0.0576754	2.799551368345698e-12
99169	E2f3	Mcm6	0.0576487	0.0576487	1.1189703183717062e-11
26197	Cdk6	Ccnd1	0.0576244	0.0576244	1.3284618227399777e-08
80389	Ascl1	Id3	-0.0576118	0.0576118	3.765825553304338e-13
71926	Id3	Grm5	0.0576059	0.0576059	1.1463630472101192e-12
164088	Ezh2	Smc4	0.0575893	0.0575893	5.009274122279001e-13
152124	Lmnb1	Rrm2	0.057577	0.057577	1.9430203133053194e-12
75694	Ezh2	Hells	0.0574871	0.0574871	3.025736794284995e-11
101944	Thap1	Mki67	0.0574822	0.0574822	4.264042932408439e-12
14328	Foxk2	Aspm	-0.0574541	0.0574541	1.0874385642935057e-12
100408	Tfdp1	Metrn	0.057358	0.057358	1.321424027009746e-13
189047	Pax6	Veph1	0.0572925	0.0572925	3.291309436119389e-10
53172	Neurog2	Elavl2	0.0571947	0.0571947	9.35800214074997e-15
152135	E2f3	Rrm2	0.0571658	0.0571658	2.1744768714589317e-08
104568	Aurkb	Msmo1	-0.057097	0.057097	9.686760626516328e-14
74117	Ncapd3	H2ac7	0.0570624	0.0570624	1.907654223877075e-12
185775	Egr2	Ube2c	0.0570418	0.0570418	2.807560504945274e-10
22850	Hes5	Car2	0.0570097	0.0570097	2.904438633047334e-12
51894	Egr1	Egfr	0.0569938	0.0569938	1.3648171849122768e-12
25312	Jun	Ccdc80	0.0569823	0.0569823	8.370999094636122e-10
77463	Ezh2	Hmgb2	0.0569813	0.0569813	5.186026762373908e-11
139886	Chaf1b	Rad51ap1	0.056914	0.056914	7.497239503435711e-19
166176	Ezh2	Spc25	0.0568611	0.0568611	1.3067554721219702e-09
173365	Tfap2c	Tenm1	0.0567337	0.0567337	1.9239052242836883e-13
185768	Cdk6	Ube2c	-0.0566894	0.0566894	9.866025914205355e-08
33987	Nfe2l2	Cks2	-0.0566143	0.0566143	5.131695436705469e-12
168917	Mef2c	Stmn3	0.0565404	0.0565404	1.4496682680568713e-07
181140	Ezh2	Trim59	0.0564703	0.0564703	2.7280629808994886e-12
157400	Ascl1	Serpine2	-0.0564302	0.0564302	2.9757058405988303e-10
88832	Lmnb1	Kif2c	0.0564168	0.0564168	9.76434542854818e-19
184443	Ezh2	Tubb4b	0.0564151	0.0564151	3.753814723061916e-11
33685	Npas3	Ckap2	0.0562188	0.0562188	1.4751557865489678e-11
185809	Foxk2	Ube2c	-0.0561791	0.0561791	3.442653438184548e-09
188832	Hey1	Vcam1	0.0561651	0.0561651	2.0236418223196746e-07
77927	Jund	Hmmr	-0.0561322	0.0561322	9.791686731139047e-12
74256	Ncapd3	H2ax	0.0560582	0.0560582	2.6744821044110607e-12
133525	Chaf1b	Prim1	0.0560163	0.0560163	2.0621968011226744e-14
158099	Top2b	Sgo1	-0.0560054	0.0560054	1.9704652486256633e-16
8106	Hey1	Aldh1l1	0.0559197	0.0559197	2.9574734152516743e-12
89876	Jund	Knstrn	-0.0558775	0.0558775	2.3371173864466725e-12
74210	Cdk6	H2ax	-0.0558252	0.0558252	3.094089954808291e-12
165956	Ezh2	Sparcl1	-0.0557794	0.0557794	4.595692873285386e-09
77083	Egr2	Hist1h2ap	0.0557101	0.0557101	1.0641584838867673e-07
138306	Foxk2	Pttg1	-0.0556753	0.0556753	9.876789858887772e-11
30149	Jund	Cenpe	-0.0556552	0.0556552	1.70888422655003e-09
14158	Nfic	Ascl1	0.0556028	0.0556028	1.6615868635070144e-08
143335	Chaf1b	Rfc3	0.0555842	0.0555842	3.772552644164139e-12
26047	Top2b	Ccna2	-0.0555808	0.0555808	6.749812256135458e-10
46494	Dlx2	Dlx1	0.0555504	0.0555504	8.577413032517045e-11
27793	Jund	Cdca8	-0.0554809	0.0554809	2.261001512124235e-10
115960	Aurkb	Nuf2	0.0554457	0.0554457	1.7475543099865483e-14
77907	Bach2	Hmmr	-0.0554405	0.0554405	1.799229552952657e-13
18933	Ezh2	Birc5	0.0554379	0.0554379	1.6214225689702436e-11
51946	Ascl1	Egfr	0.0554188	0.0554188	3.621624845999312e-14
54010	Egr1	Emp2	-0.0554111	0.0554111	3.9398539893345244e-08
26167	Nfe2l2	Ccnb2	-0.0553979	0.0553979	3.555203761052655e-10
116498	Hey2	Nusap1	-0.0553825	0.0553825	1.274571710341704e-11
44859	E2f3	Dhfr	0.0552814	0.0552814	6.634728778391788e-14
88738	Ezh2	Kif23	0.0552104	0.0552104	2.2905465755442867e-12
61654	Thap1	Fgfbp3	-0.0551287	0.0551287	9.881088409717821e-17
68565	Lmnb1	Gm11627	-0.0551204	0.0551204	2.223813592856112e-16
1397	Bcl11a	9330159F19Rik	0.0550634	0.0550634	1.797984681967566e-14
51372	Hes5	Efhd2	0.0550483	0.0550483	5.4902994232745175e-11
178449	Nfe2l2	Tnc	0.0550163	0.0550163	3.3164986499751944e-09
117325	Jun	Olig1	-0.0550142	0.0550142	2.3503417365918664e-09
104792	Pbrm1	Mt2	-0.054941	0.054941	3.5687121910558324e-14
180223	Bhlhe40	Tpx2	-0.0549119	0.0549119	5.0024650386617155e-09
143178	Pcna	Rfc1	0.0549114	0.0549114	9.435928264537386e-16
153810	Nucks1	S100a16	-0.0547952	0.0547952	6.504314189378965e-12
163560	Id1	Slco1c1	-0.0547636	0.0547636	1.5228490688888253e-06
164034	Jund	Smc2	-0.054724	0.054724	6.013529768990619e-12
133138	Hey2	Prc1	-0.0546776	0.0546776	2.0320470067027387e-10
156311	Nucks1	Selenoh	0.0546475	0.0546475	9.41907169416381e-16
80414	Nr4a1	Id3	0.0546436	0.0546436	8.948421531593812e-12
164016	Pcna	Smc2	0.0546341	0.0546341	3.956429085306398e-12
26135	Cdk6	Ccnb2	-0.0546258	0.0546258	1.934441374316036e-09
25275	Egr1	Ccdc80	-0.0546234	0.0546234	9.344748376004355e-10
33617	Prdm16	Ckap2	-0.0546133	0.0546133	7.793975711254038e-10
61643	Ezh2	Fgfbp3	-0.0546004	0.0546004	4.631223647742642e-09
117312	Plagl1	Olig1	-0.0545429	0.0545429	3.276271620377117e-12
115880	Ezh2	Nucks1	0.0545329	0.0545329	2.7776382015013434e-11
14315	Cebpb	Aspm	-0.0545265	0.0545265	1.7776128405049835e-10
155559	Nr3c1	Scrg1	0.0545128	0.0545128	7.735155284667346e-14
47335	Ezh2	Dnajc9	0.0544996	0.0544996	1.838517294469471e-13
10348	Lmnb1	Anln	0.0544227	0.0544227	2.4135561039129582e-11
29191	Ncor2	Cdo1	-0.0544047	0.0544047	7.270891892857346e-10
11715	Nr4a1	Aqp4	0.0543925	0.0543925	3.765607214024451e-09
104943	Ncor2	Mt3	-0.0543846	0.0543846	2.7002629058229603e-10
157406	Nr4a1	Serpine2	0.0543619	0.0543619	3.39028651672632e-12
69765	Hey1	Gng3	-0.0542341	0.0542341	2.847586474965004e-14
178457	Jun	Tnc	0.0542023	0.0542023	3.4399979382488967e-09
101925	Cdk6	Mki67	-0.0541961	0.0541961	9.82174046711145e-11
44872	Tfdp1	Dhfr	0.0541528	0.0541528	2.5551148109716283e-15
57988	Olig2	Fam181b	0.0541503	0.0541503	3.60130249600243e-11
157656	Hes1	Sfrp1	0.0541079	0.0541079	5.853324918573815e-16
89771	Ezh2	Knl1	0.0539756	0.0539756	5.83371030885741e-14
17428	Jun	Baalc	0.0538849	0.0538849	1.678440933100732e-07
26066	Klf4	Ccnb1	-0.0538815	0.0538815	5.27145890969778e-11
34372	E2f2	Clspn	0.053834	0.053834	5.318077089248628e-18
180249	Acss2	Tpx2	-0.0538016	0.0538016	3.9986484978136416e-08
175586	Chaf1b	Tipin	0.0537899	0.0537899	1.6259310951186869e-15
171343	Prdm16	Tacc3	-0.0537794	0.0537794	6.636923548155775e-13
187474	Pcna	Usp1	0.053701	0.053701	7.886000523554845e-15
89292	Hey1	Klf6	0.0536883	0.0536883	2.7826677951434545e-10
34523	Egr1	Clu	-0.0536698	0.0536698	8.33467495853526e-12
77673	Lmnb1	Hmgn2	0.0536541	0.0536541	6.472628438524625e-15
108278	Neurod1	Nap1l5	-0.0536085	0.0536085	1.151074011926102e-11
47604	Tfdp1	Dnmt1	0.0534002	0.0534002	9.320667181764054e-15
81769	Cebpb	Igfbp5	-0.0533744	0.0533744	4.063022901191957e-08
159892	Ascl1	Slc15a2	-0.0533304	0.0533304	4.767099211712364e-12
111212	Bhlhe22	Neurod2	0.053244	0.053244	3.728883359274581e-11
165964	Prdm16	Sparcl1	0.0532191	0.0532191	3.0306008461916073e-12
16691	Nfe2l2	Aurkb	-0.0531719	0.0531719	1.8219168310554895e-09
139843	Aurkb	Racgap1	0.0531488	0.0531488	3.577151499975578e-11
81817	E2f3	Igfbpl1	0.0530855	0.0530855	8.043008501048418e-11
77924	Hes5	Hmmr	-0.053078	0.053078	8.445785088101956e-08
77975	Npas3	Hmmr	0.0530554	0.0530554	9.831372027220707e-11
25992	Jund	Ccna2	-0.0529943	0.0529943	6.64541235837757e-12
82469	Npas3	Il1rapl1	0.0529313	0.0529313	9.204688686080565e-15
158084	Jund	Sgo1	-0.052893	0.052893	5.970875618499964e-12
180261	Mxi1	Tpx2	-0.0528832	0.0528832	8.645861835913144e-09
27707	E2f3	Cdca7	0.0528665	0.0528665	1.1765746784550524e-13
76805	Aurkb	Hirip3	0.0528407	0.0528407	2.3113282434645403e-11
158154	E2f2	Sgo2a	0.0527731	0.0527731	3.311176864302612e-09
60505	Insm1	Fbxo5	0.0526925	0.0526925	4.7996345172112335e-11
107439	Neurod2	Myt1l	0.0526472	0.0526472	2.8168479160146016e-16
123728	Plagl1	Peli2	0.0526437	0.0526437	1.799283456018225e-18
11705	Nr2f2	Aqp4	0.0526401	0.0526401	6.656559757923892e-07
39823	Fos	Cspg5	0.0526304	0.0526304	5.362211767293773e-11
180258	Kmt2b	Tpx2	0.0526223	0.0526223	2.7130693237668743e-10
117376	Ncapd3	Olig2	0.0526165	0.0526165	6.000857910055185e-11
82722	Anp32e	Incenp	0.0526136	0.0526136	4.65390591082911e-11
46088	Ezh2	Dlgap5	0.0525965	0.0525965	1.0760669847106708e-15
105649	Cebpd	Mtss2	0.0525941	0.0525941	1.938410122224516e-15
30319	Lmnb1	Cenph	0.0525512	0.0525512	1.0107841122032206e-10
26102	Fos	Ccnb1	-0.0525302	0.0525302	6.028441018449891e-13
96573	Neurog2	Lzts1	0.0524974	0.0524974	3.0794645048767896e-12
189056	Tfap2c	Veph1	0.052393	0.052393	1.3469655291940406e-09
33623	Hey2	Ckap2	-0.0523743	0.0523743	6.76751439976308e-10
178423	Bhlhe40	Tnc	0.052363	0.052363	2.302280511742687e-09
26063	Tfap2c	Ccnb1	-0.0523592	0.0523592	2.861144323499069e-11
88817	Nfe2l2	Kif23	-0.0522931	0.0522931	1.2508676214812224e-09
42958	Egr2	Dbf4	0.0522806	0.0522806	2.3853919289115433e-12
138250	Cdk6	Pttg1	-0.0522664	0.0522664	1.2206492147493488e-09
121597	Tfdp1	Pcna	0.0522165	0.0522165	2.658201474790409e-13
163577	Nr1d2	Slco1c1	0.0521596	0.0521596	9.03213790630415e-12
185024	E2f3	Tyms	0.0521506	0.0521506	7.38246665476055e-12
138299	Tfap2c	Pttg1	-0.0521257	0.0521257	3.8040871805265343e-07
116522	Foxk2	Nusap1	-0.0520589	0.0520589	9.140623364583866e-12
194077	E2f3	Zfp367	0.0520271	0.0520271	5.996589369777242e-17
80548	Aurkb	Idi1	-0.0520093	0.0520093	2.922187476891516e-12
178447	Pou3f1	Tnc	-0.0519344	0.0519344	4.747876553057088e-09
111220	Neurod1	Neurod2	0.0519255	0.0519255	4.89381088389145e-10
179784	Npas3	Top2a	0.0517879	0.0517879	2.412247139373065e-08
81781	Nr1d2	Igfbp5	0.0517803	0.0517803	1.2314137644507868e-06
16697	Id2	Aurkb	-0.0517484	0.0517484	7.437994637414234e-13
30166	Cebpb	Cenpe	-0.0516775	0.0516775	1.6253603045799307e-09
183691	Egr2	Ttk	0.0516371	0.0516371	7.09269682992017e-18
185827	Fezf2	Ube2c	-0.0516243	0.0516243	6.1766804997367116e-12
156295	Anp32e	Selenoh	0.0516116	0.0516116	3.8381276582522556e-13
88224	Elob	Kif11	-0.0516099	0.0516099	3.909581525528146e-12
179753	Tfdp2	Top2a	0.0516056	0.0516056	3.8287382979382225e-11
171346	Bach2	Tacc3	-0.0515933	0.0515933	7.348229519836663e-14
138263	Zeb1	Pttg1	0.0515864	0.0515864	5.934818480922425e-09
14141	Fos	Ascl1	-0.0515824	0.0515824	2.720017577824583e-12
26156	Chaf1b	Ccnb2	-0.0515693	0.0515693	3.984440237366797e-10
176116	Cebpb	Tle5	0.0515526	0.0515526	7.882645886447431e-08
76226	Ascl1	Hes6	0.0515138	0.0515138	4.813999067108952e-15
128468	Mxi1	Plk1	-0.0515018	0.0515018	5.740493152565298e-09
133127	Prdm16	Prc1	-0.0514982	0.0514982	1.1477311073500781e-12
152098	Ezh2	Rrm2	0.051494	0.051494	3.7404331819885163e-10
184451	Bach2	Tubb4b	-0.0514672	0.0514672	3.2026785640601527e-10
158067	Egr2	Sgo1	0.0514505	0.0514505	7.814581949376904e-12
59705	Nfe2l2	Fbln2	0.0514154	0.0514154	3.531002740011095e-14
74240	Fos	H2ax	-0.0513783	0.0513783	1.2793919523951445e-09
89912	E2f3	Knstrn	-0.0513674	0.0513674	2.4092073735987974e-13
19599	Cdk6	Bpgm	-0.0512847	0.0512847	5.445347551073497e-14
17433	Neurog2	Baalc	-0.0512543	0.0512543	1.4347419380824372e-12
110126	Aurkb	Ndrg2	-0.0512245	0.0512245	6.921067161631999e-15
93116	Prdm16	Lmnb1	-0.0512113	0.0512113	2.028401411543204e-15
73389	Mef2c	H1f0	-0.0511349	0.0511349	8.321733516613054e-10
88531	Ezh2	Kif20b	0.0510967	0.0510967	4.754461240087858e-10
158057	Ezh2	Sgo1	0.0510928	0.0510928	1.755635893687567e-10
104879	E2f3	Mt3	-0.0510625	0.0510625	1.851696905206106e-11
178428	E2f2	Tnc	-0.0510028	0.0510028	3.659234519294942e-09
128448	Chaf1b	Plk1	-0.051002	0.051002	7.450986190056318e-10
117357	Creb5	Olig2	0.0509477	0.0509477	9.01984586954259e-12
15415	Nr3c1	Atp1a2	0.05094	0.05094	1.6556100738427018e-10
63179	Egr1	Fos	0.0509365	0.0509365	5.0053458295571256e-11
71909	Klf6	Grm5	0.0509033	0.0509033	1.5278333157119524e-13
30257	Plagl1	Cenpf	0.0508743	0.0508743	2.5891195996662253e-09
158161	Klf5	Sgo2a	-0.0508685	0.0508685	1.265757994307571e-07
128457	Pax6	Plk1	0.0508584	0.0508584	2.0861752704934181e-10
112597	Ezh2	Nkain4	-0.0508383	0.0508383	6.348047078758753e-16
109031	Nr4a1	Ncan	0.0508139	0.0508139	2.6839643112295744e-11
29180	Bach2	Cdo1	0.0507583	0.0507583	6.10076961808999e-13
11704	Cebpb	Aqp4	0.0507249	0.0507249	1.0364354282473307e-05
156382	Nr4a1	Selenom	0.0506705	0.0506705	8.564553564093191e-13
99092	E2f3	Mcm4	0.0506656	0.0506656	3.514502858871496e-14
22859	Mafk	Car2	-0.0506278	0.0506278	6.02913239057192e-16
184210	Plagl1	Tuba1c	0.0506209	0.0506209	2.395847283560518e-08
133154	Jund	Prc1	-0.0506157	0.0506157	8.525580552694002e-10
26520	E2f2	Ccne2	0.0506016	0.0506016	2.2661583254386004e-12
75693	Cdk6	Hells	0.0505852	0.0505852	2.2441336888887085e-11
180246	Capg	Tpx2	-0.0505625	0.0505625	1.0593548991044836e-06
26115	Prrx1	Ccnb1	-0.0505259	0.0505259	1.3152690626586724e-10
80411	Pax6	Id3	-0.0505027	0.0505027	1.3581139003121124e-11
50704	E2f3	Ednrb	-0.050454	0.050454	5.132527050540868e-10
122952	Ncor2	Pdgfra	-0.0504478	0.0504478	2.815900754625983e-13
77090	Npas3	Hist1h2ap	-0.0504147	0.0504147	7.350375586453686e-11
30129	Prdm16	Cenpe	-0.0504064	0.0504064	2.5157107652094177e-10
185049	Ncapd3	Tyms	0.0503174	0.0503174	4.757791822382404e-11
56954	Ezh2	Fabp7	-0.0502748	0.0502748	2.5940888199408028e-14
80439	Junb	Id3	0.0501617	0.0501617	1.15995165735078e-09
30108	Npas3	Cenpc1	0.050129	0.050129	2.0367665775581224e-11
85372	Mycn	Jag1	0.050068	0.050068	3.8235288270836176e-13
26462	E2f3	Ccne2	0.05005	0.05005	1.2453677779356192e-08
164089	Tfdp2	Smc4	0.0500308	0.0500308	9.495721328318638e-13
158162	Klf6	Sgo2a	0.0500034	0.0500034	2.4677176702511056e-09
30931	Ezh2	Cep55	0.0499712	0.0499712	2.57354405038001e-09
180266	Fezf2	Tpx2	-0.0499479	0.0499479	3.309035032368359e-09
74243	Hey2	H2ax	-0.0499436	0.0499436	9.81755197784779e-09
185773	Capg	Ube2c	-0.0499406	0.0499406	6.383995726212617e-09
8113	Tfdp1	Aldh1l1	-0.0499383	0.0499383	9.548098588077514e-12
163575	Jun	Slco1c1	0.049908	0.049908	6.09617696539108e-08
26157	Bach2	Ccnb2	-0.0498621	0.0498621	2.1236772564125997e-10
34412	Ncapd3	Clspn	0.049779	0.049779	6.446883051407583e-10
5372	Plagl1	Adamts18	0.0497732	0.0497732	1.0466810268963811e-09
139916	Ncapd3	Rad51ap1	0.0497718	0.0497718	1.6820258235736912e-14
29986	Ezh2	Cenpa	0.0497677	0.0497677	1.9731010104882257e-11
138272	Bach2	Pttg1	-0.0497323	0.0497323	3.699311056350138e-09
29088	Ezh2	Cdkn3	0.0496847	0.0496847	6.438223063804469e-11
26077	Acss2	Ccnb1	-0.0496627	0.0496627	3.750914075093406e-09
73412	Nfe2l2	H1f10	-0.0496512	0.0496512	1.3621572246033372e-07
88735	Nr3c1	Kif22	0.0496485	0.0496485	1.3278918493582651e-12
165963	Hey1	Sparcl1	0.0495909	0.0495909	1.1048409347273207e-10
89797	Jund	Knl1	-0.0495861	0.0495861	1.8563584891249366e-11
154183	Olig2	Sall3	0.0495824	0.0495824	8.641309155373191e-16
41892	E2f2	Cyp51	-0.0495484	0.0495484	1.312675540281708e-15
88286	Ezh2	Kif15	0.0495081	0.0495081	1.1499091932380108e-10
138283	Ncor2	Pttg1	0.049506	0.049506	7.065977440240911e-07
61044	Ascl1	Fdps	-0.0494773	0.0494773	2.340405086554935e-13
19016	Nfe2l2	Birc5	-0.0494268	0.0494268	2.6504516750166554e-10
27215	Bach2	Cdc20	-0.0494248	0.0494248	8.13247749445993e-09
71244	Ncor2	Gria2	-0.0494159	0.0494159	3.1380848909644383e-13
153920	Bhlhe40	S1pr1	0.0493997	0.0493997	2.505074863527518e-11
74172	Hes1	H2ac8	-0.0492985	0.0492985	5.3345745906491e-09
73966	Ncapd3	H2ac20	0.0492856	0.0492856	5.282811421651699e-07
178421	Ezh2	Tnc	-0.0492421	0.0492421	2.214893606160193e-10
86961	Nfatc4	Kcne1l	0.0492381	0.0492381	2.0801038354914618e-11
99241	Chaf1b	Mcm7	0.0492272	0.0492272	1.4459174091145544e-16
117337	Tfap2c	Olig1	-0.0492267	0.0492267	1.4374411026931707e-09
187089	E2f3	Uhrf1	0.049179	0.049179	4.234740874598341e-15
80440	Egr1	Id3	0.0491781	0.0491781	6.617097941497598e-10
184205	Bach2	Tuba1c	-0.0491679	0.0491679	3.6706763057861564e-12
171338	Cdk6	Tacc3	-0.0491658	0.0491658	2.0261450926852206e-11
158175	Bcl11a	Sgo2a	-0.0491524	0.0491524	1.8677890141334428e-09
75760	Zfp57	Hells	-0.0491303	0.0491303	4.646787181196881e-10
95861	Tfap2c	Luzp2	0.0491259	0.0491259	8.08727637725838e-08
138317	Pou2f1	Ptx3	0.0490058	0.0490058	1.2417671611055067e-08
166096	Lmnb1	Spc24	0.0489833	0.0489833	6.292599111797772e-14
157072	Neurod2	Septin3	0.0489626	0.0489626	3.158982015500179e-10
181271	Insm1	Trim9	-0.0489606	0.0489606	3.401493963127739e-13
11411	Srebf1	Apoe	0.0489522	0.0489522	2.0023829325475076e-12
51900	Id4	Egfr	-0.0489293	0.0489293	3.015427814908359e-12
30752	Ezh2	Cenpw	0.0489088	0.0489088	2.895705385865885e-16
73950	Egr2	H2ac20	0.0488967	0.0488967	7.145521809042146e-07
111366	Zbtb18	Neurog2	0.048882	0.048882	1.3635759856393177e-08
30212	Bach2	Cenpf	-0.0488667	0.0488667	5.910355411471734e-10
49385	Lmnb1	Dut	0.0488648	0.0488648	5.2005455273383583e-11
115477	Junb	Nt5dc2	-0.0488026	0.0488026	3.2315278047354135e-10
117370	Jun	Olig2	-0.0488025	0.0488025	1.9521233287542766e-09
164157	Nfe2l2	Smc4	-0.0487654	0.0487654	1.4886737500900566e-13
20635	Lmnb1	Bub1	0.0487354	0.0487354	5.9738806188970065e-12
24390	Tfap2c	Ccdc136	0.0487179	0.0487179	6.460406131916358e-15
69134	Tfdp1	Gmnn	0.0487005	0.0487005	2.9325149108557018e-09
1584	Egr1	AI413582	-0.0486998	0.0486998	5.379078254768009e-11
14587	E2f2	Atad2	0.0486643	0.0486643	2.261423765061647e-10
183890	Hey1	Ttyh1	0.048639	0.048639	1.686165768048862e-13
41900	Creb5	Cyp51	-0.0486151	0.0486151	2.5776022995330377e-14
32119	Fezf2	Chd3	0.0486138	0.0486138	1.2343547777742424e-13
85755	Fos	Junb	0.0486128	0.0486128	9.205236665821459e-12
44883	Ncapd3	Dhfr	0.0486115	0.0486115	2.9947156426780273e-11
119492	Neurog2	Pam	0.0486051	0.0486051	3.943225425612683e-18
52096	Fos	Egr1	0.0485954	0.0485954	1.2521227669909155e-14
185777	Mxi1	Ube2c	-0.0485931	0.0485931	2.006223883660016e-08
39822	Lmnb1	Cspg5	-0.0485463	0.0485463	2.262507301365525e-09
30288	Ezh2	Cenph	0.0485399	0.0485399	1.507527358879243e-08
56529	Lmnb1	Ezh2	0.0485258	0.0485258	2.4069148481769653e-12
76092	Hes5	Hes1	0.048523	0.048523	6.147067869741697e-10
74105	Npas3	H2ac7	-0.0484789	0.0484789	5.195859182731891e-13
16659	Egr1	Aurkb	0.0484556	0.0484556	3.844903439267797e-08
92173	Ncor2	Lhfpl3	-0.0484187	0.0484187	2.767798409541247e-11
30002	Nr1d2	Cenpa	-0.048387	0.048387	1.2786959858134007e-13
164079	Nfe2l2	Smc2	-0.0483818	0.0483818	8.110800098903706e-09
184194	Zkscan4	Tuba1c	-0.0483552	0.0483552	6.501250532809345e-10
185850	Cebpd	Ube2c	-0.0483464	0.0483464	2.3435061830300654e-09
57608	Tfdp1	Fam13c	-0.048341	0.048341	3.1133185271243375e-15
95843	Maf	Luzp2	-0.0482351	0.0482351	6.069332089886083e-10
77260	Aurkb	Hjurp	0.048212	0.048212	2.2855611185441116e-11
26068	Hnrnpk	Ccnb1	-0.0482106	0.0482106	2.64825740732324e-11
111240	Neurod6	Neurod2	0.0482016	0.0482016	6.109157578514232e-08
180242	Myb	Tpx2	-0.0481445	0.0481445	4.475461410059338e-09
39820	Neurod2	Cspg5	-0.0481198	0.0481198	3.1586687322527526e-10
152150	Top2b	Rrm2	-0.0480901	0.0480901	1.1642891353932818e-12
75712	Tfdp1	Hells	0.0480832	0.0480832	7.054907755206053e-09
102060	Hey1	Mlc1	0.0480565	0.0480565	6.112821132607414e-10
17410	Arid3a	Baalc	0.04804	0.04804	1.2740268581984272e-06
54021	Hey1	Emp2	0.0480301	0.0480301	4.293038296028008e-12
120463	Olig2	Pax6	-0.0480279	0.0480279	3.997039435224679e-14
27817	Nfe2l2	Cdca8	-0.0480241	0.0480241	1.13155155879167e-09
17757	Olig1	Basp1	0.0480007	0.0480007	6.728171292198276e-13
89831	Fos	Knl1	-0.0479899	0.0479899	3.019260601793127e-10
185802	Pax6	Ube2c	0.0479877	0.0479877	3.636371822009906e-07
123418	Tfap2c	Pdlim4	0.0479416	0.0479416	1.8846956402354448e-10
30211	Chaf1b	Cenpf	-0.0479368	0.0479368	5.076356341065463e-13
12444	Aurkb	Arhgap11a	0.0479195	0.0479195	1.3202165869940798e-10
14305	Klf4	Aspm	-0.047913	0.047913	2.473753814187733e-10
88680	Ezh2	Kif22	0.0478989	0.0478989	2.656399306849047e-10
30136	E2f3	Cenpe	-0.0478371	0.0478371	7.51589911740274e-12
116511	Ncapd3	Nusap1	0.0478323	0.0478323	4.120336987930584e-06
120531	Myb	Pbk	-0.047817	0.047817	2.9948000732219617e-12
26242	Ncor2	Ccnd1	0.0478132	0.0478132	1.7035334017113126e-10
80245	Junb	Id1	0.0478002	0.0478002	1.1898760845398243e-12
85400	Ascl1	Jag1	0.0477803	0.0477803	1.6922666761559382e-12
101918	Npas3	Mis18bp1	0.0477707	0.0477707	6.3950848245797064e-12
158949	Bcl11a	Shtn1	0.0477618	0.0477618	7.960127358228778e-11
30016	Tfdp1	Cenpa	-0.0477312	0.0477312	1.6607084458405588e-09
145835	E2f3	Rnf227	0.0477243	0.0477243	5.177115882766373e-12
122930	Fos	Pdgfra	0.047686	0.047686	1.79127636313461e-11
127101	Tfdp1	Pla2g7	-0.0476751	0.0476751	3.0880403808726714e-14
189038	Hes5	Veph1	0.0476526	0.0476526	1.4167102856095836e-11
32316	Zeb1	Chl1	-0.047625	0.047625	1.3627276224544585e-07
71228	Myt1l	Gria2	0.0476201	0.0476201	2.113061807621995e-13
41896	Zeb1	Cyp51	-0.0476174	0.0476174	1.5541465658614327e-11
27259	Fos	Cdc20	-0.0475528	0.0475528	4.459302279177921e-09
184514	Nfe2l2	Tubb4b	-0.0475198	0.0475198	2.6439882658223744e-09
95353	Sinhcaf	Lsamp	-0.047499	0.047499	4.643436915808348e-12
185789	Klf4	Ube2c	-0.0474978	0.0474978	4.418014519612981e-08
15395	Plagl1	Atp1a2	0.0474778	0.0474778	1.1655085386711696e-11
185774	Bach2	Ube2c	-0.047456	0.047456	1.228566998272974e-07
66304	Hes1	Gas1	0.04742	0.04742	2.7414485180504546e-14
121022	Ncor2	Pcdh17	-0.0474067	0.0474067	9.386659556666028e-14
184184	Hey1	Tuba1c	0.0474064	0.0474064	4.7511975112273705e-08
104847	Hey1	Mt2	0.0472977	0.0472977	5.775354455708342e-14
27604	Ezh2	Cdca3	0.0472934	0.0472934	2.7908970739144293e-18
127143	Nr3c1	Pla2g7	0.0472699	0.0472699	1.4231930580434484e-15
175843	Hey2	Tlcd1	0.0472638	0.0472638	3.308284258289805e-17
125596	Ascl1	Phyhipl	-0.04723	0.04723	1.4036846515715836e-12
183243	Neurod2	Ttc28	0.0471436	0.0471436	2.343417127959235e-12
101976	Nr1d2	Mki67	-0.0471303	0.0471303	1.1001851793663714e-08
27294	Ezh2	Cdc25c	0.0471244	0.0471244	3.58822887163022e-08
64825	E2f3	Fzd2	-0.0471026	0.0471026	6.039087251683779e-14
82690	Ezh2	Incenp	0.0470964	0.0470964	3.0263914204551696e-12
179772	Myb	Top2a	-0.0470825	0.0470825	1.0210825392023595e-06
155608	Npas3	Scrn1	-0.047072	0.047072	4.378900211229864e-10
159874	Bhlhe40	Slc15a2	0.0470622	0.0470622	3.305532992869642e-10
183886	Ezh2	Ttyh1	-0.0470487	0.0470487	8.526709643925926e-13
101851	Egr2	Mis18bp1	0.0470353	0.0470353	3.428077357170746e-11
132282	E2f3	Ppp1r1a	-0.0470081	0.0470081	1.5013230369250497e-12
15405	Jun	Atp1a2	0.0469764	0.0469764	4.744587252039239e-10
26160	Klf6	Ccnb2	-0.0469654	0.0469654	4.9155321531782966e-11
174952	Sinhcaf	Thrsp	0.0469525	0.0469525	1.721878319714702e-12
121476	Mxi1	Pclaf	-0.046949	0.046949	6.899523806569725e-08
76195	Hey2	Hes5	0.0469436	0.0469436	6.768631828040684e-11
168876	Mef2c	Stmn2	0.0468862	0.0468862	4.98698398009772e-10
11293	Mef2c	Aplp1	0.0468744	0.0468744	5.239379589040864e-08
82745	Ncapd3	Incenp	0.0468622	0.0468622	3.3188851453697596e-10
101842	Ezh2	Mis18bp1	0.0468479	0.0468479	5.6656986952417735e-11
31016	Npas3	Cep55	0.0468102	0.0468102	2.722436661101176e-15
139870	Tfap2c	Racgap1	-0.0467419	0.0467419	6.029980130326479e-14
92491	E2f3	Lig1	0.0467385	0.0467385	1.7383738061778902e-10
26211	Hes1	Ccnd1	0.0467156	0.0467156	2.336024301347086e-12
111329	Egr1	Neurog2	0.0467129	0.0467129	9.522532636659543e-08
185795	Thap1	Ube2c	0.046692	0.046692	6.429063987682721e-09
66415	E2f3	Gas2l3	-0.046689	0.046689	1.4763804277949757e-12
121585	E2f3	Pcna	0.0466743	0.0466743	1.773577533665574e-16
39832	E2f3	Cspg5	-0.0466359	0.0466359	1.8929943376386114e-10
47365	Pcna	Dnajc9	0.0466307	0.0466307	6.556335235947359e-10
29994	Bach2	Cenpa	-0.0466147	0.0466147	4.060970544829842e-10
33726	Plagl1	Ckap2l	0.0466145	0.0466145	2.0660795006812388e-08
104746	Nfe2l2	Mt1	0.0465738	0.0465738	3.934021053701511e-11
77054	Hes1	Hist1h2ap	-0.0465671	0.0465671	3.8195712903915246e-10
171962	Jun	Tafa2	-0.0465529	0.0465529	6.8189248492935564e-12
49392	E2f3	Dut	0.0465343	0.0465343	2.7651563244671256e-11
111009	E2f2	Nes	-0.0465311	0.0465311	1.7216788618560712e-17
165978	Npas3	Sparcl1	-0.0464934	0.0464934	3.424658054843819e-08
174076	Pcna	Tfdp1	0.0464912	0.0464912	2.870205622601311e-14
50676	Hes1	Ednrb	-0.0464894	0.0464894	1.0092581981847096e-12
117299	Mycn	Olig1	-0.0464565	0.0464565	1.1472896624850216e-09
99249	E2f3	Mcm7	0.0464549	0.0464549	2.4555486951591517e-12
50467	Lmnb1	Ect2	0.0463756	0.0463756	6.467051013666328e-11
150305	Pcgf6	Rps18-ps6	0.0463097	0.0463097	9.841982565384862e-10
184188	Cdk8	Tuba1c	-0.0462852	0.0462852	3.146987593816882e-11
33709	Jund	Ckap2l	-0.0462723	0.0462723	3.838352610195309e-11
26072	Thap1	Ccnb1	0.04627	0.04627	2.7345449610985493e-11
17411	Ezh2	Baalc	-0.0462624	0.0462624	3.7787128884422736e-08
33984	Myb	Cks2	-0.0462545	0.0462545	3.4169089382029804e-12
39826	Ncor2	Cspg5	-0.0462472	0.0462472	2.7827536126546743e-08
114043	Jun	Nr3c1	0.0462419	0.0462419	1.7595108653566104e-06
158151	Mef2a	Sgo2a	-0.0462324	0.0462324	3.6962919359317155e-09
75704	Prdm16	Hells	0.0462233	0.0462233	2.8121064175321276e-12
88313	Jund	Kif15	-0.0462224	0.0462224	2.071020341016997e-12
74069	Hes1	H2ac7	-0.0462034	0.0462034	3.050844091271284e-10
101928	Tfdp2	Mki67	0.0461916	0.0461916	5.3160410248011455e-09
179797	Pcgf6	Top2a	-0.0461759	0.0461759	2.1966608380890277e-07
14330	Olig2	Aspm	0.0461664	0.0461664	1.651727447107023e-09
14143	Olig1	Ascl1	-0.0461504	0.0461504	8.860025047915388e-08
138310	Ezh2	Ptx3	-0.0461441	0.0461441	1.501228134862939e-10
111326	Mef2c	Neurod6	0.0461376	0.0461376	3.409000804845198e-13
52094	Plagl1	Egr1	-0.0461375	0.0461375	5.121166732071166e-14
88831	Aurkb	Kif2c	0.0461128	0.0461128	5.169022515939504e-14
166185	Jund	Spc25	-0.0461081	0.0461081	2.971487993081145e-11
85763	Egr1	Junb	0.046105	0.046105	1.681796189440141e-10
10377	Ncapd3	Anln	0.046094	0.046094	3.61427760104934e-12
14142	Nfe2l2	Ascl1	-0.0460885	0.0460885	8.258487498340642e-10
120905	Olig2	Pcdh11x	0.0460652	0.0460652	4.3814435558054645e-12
128473	Fezf2	Plk1	-0.04606	0.04606	3.301431642945091e-08
109982	Chaf1b	Nde1	-0.0460523	0.0460523	3.750517906436828e-14
30533	Ncapd3	Cenpm	0.046034	0.046034	3.432759863950776e-10
101985	Tfap2c	Mki67	-0.0459983	0.0459983	1.6378541080028252e-08
88748	Chaf1b	Kif23	-0.0459635	0.0459635	2.4346777275473713e-11
109277	Pcna	Ncapg2	0.0459606	0.0459606	1.4968797760466146e-12
174936	Prdm16	Thrsp	0.0459221	0.0459221	2.4842706838283895e-06
154178	Zeb1	Sall3	0.0458875	0.0458875	7.001906977729632e-12
73804	Aurkb	H2ac13	0.0458711	0.0458711	8.19749400579153e-20
33990	Npas3	Cks2	0.04587	0.04587	5.477458134804765e-12
81630	Ascl1	Igfbp2	-0.0458462	0.0458462	1.6121329474253496e-11
69173	Ncapd3	Gmnn	0.0458421	0.0458421	7.436444595398606e-14
27279	Nr4a3	Cdc20	-0.0458275	0.0458275	3.8482441262846925e-10
115036	Hey2	Nsdhl	0.0458061	0.0458061	1.1785808967048668e-14
26478	Tfdp1	Ccne2	0.0457745	0.0457745	1.3871842618677175e-12
176119	Hes1	Tle5	-0.0457576	0.0457576	8.897079015614475e-10
194083	Tfap2c	Zfp367	0.045736	0.045736	1.1551930616349847e-09
98586	Sinhcaf	Matn4	-0.0457297	0.0457297	3.853521293248295e-10
123697	Egr1	Peli2	-0.0457281	0.0457281	2.5181100995216165e-10
14306	Bcl6b	Aspm	-0.0457237	0.0457237	2.2926554199248885e-07
66401	Lmnb1	Gas2l3	0.0456971	0.0456971	1.7852762097497901e-13
26214	Zeb1	Ccnd1	0.0456952	0.0456952	5.541999609692692e-10
18113	Nr4a1	Bcan	0.0456935	0.0456935	5.755637299048807e-14
108292	Insm1	Nap1l5	-0.0456931	0.0456931	1.5356126190477936e-17
7605	Hes5	Ak3	0.0456755	0.0456755	2.820109235868165e-14
178427	Hey1	Tnc	0.0456501	0.0456501	5.999737917555609e-09
69716	Jund	Gng2	0.0456349	0.0456349	4.2367531715657906e-15
14310	Cdk6	Aspm	-0.0456223	0.0456223	2.287139737821058e-09
165955	Nr3c1	Sparcl1	0.0455959	0.0455959	2.514143291026778e-08
188857	E2f3	Vcam1	-0.0455857	0.0455857	2.3182551600824077e-10
30958	Jund	Cep55	-0.0455756	0.0455756	2.967087182996577e-11
30134	Mxi1	Cenpe	-0.045553	0.045553	1.093946130278297e-06
117932	E2f3	Orc6	0.0455521	0.0455521	4.767289915345974e-13
20643	Npas3	Bub1	0.0455403	0.0455403	1.3936083394555342e-09
52103	Junb	Egr1	0.045538	0.045538	7.9748070580065e-14
74246	Mxi1	H2ax	-0.0455354	0.0455354	8.026980794154297e-09
80408	Klf6	Id3	0.0455339	0.0455339	1.3293540327124586e-12
95845	Fos	Luzp2	0.0454859	0.0454859	1.0210766265697294e-08
77910	Mxi1	Hmmr	-0.0454755	0.0454755	1.9154260637985137e-08
165985	Id3	Sparcl1	0.0454551	0.0454551	6.889397250360148e-08
69707	Ezh2	Gng2	-0.0454207	0.0454207	3.170695238554575e-10
51919	Creb3l2	Egfr	0.0454138	0.0454138	1.3891316754814851e-10
30147	Sap18	Cenpe	0.0454003	0.0454003	1.0239519533341286e-11
48222	Myt1l	Dpysl3	0.045305	0.045305	8.954508220822708e-15
21693	Lmnb1	Cadm2	-0.045283	0.045283	3.588307354802893e-11
49405	Tfdp1	Dut	0.0452075	0.0452075	6.617268210702194e-08
115456	Prdm16	Nt5dc2	-0.0451624	0.0451624	1.836864713393037e-11
8110	Jund	Aldh1l1	-0.0451552	0.0451552	6.989270905085209e-14
111371	E2f3	Neurog2	0.0451415	0.0451415	1.5650116260412285e-12
20710	Cebpd	Bub1b	-0.0451371	0.0451371	7.024361064505424e-09
157372	Egr3	Serpine2	0.0451283	0.0451283	1.0617052954905428e-14
108475	Lmnb1	Nasp	0.0451213	0.0451213	5.174061090634283e-16
33900	Nfe2l2	Cks1b	-0.0451097	0.0451097	5.366268640207893e-13
184497	Fos	Tubb4b	-0.0450881	0.0450881	1.9974613290961417e-12
120545	Nfe2l2	Pbk	-0.045086	0.045086	4.2614388696426944e-07
140345	Nr4a1	Ramp1	0.0450732	0.0450732	4.81832271661646e-16
81804	Klf6	Igfbpl1	-0.045059	0.045059	5.248004843209417e-09
138266	Rbfox2	Pttg1	-0.0450542	0.0450542	1.218093564405052e-08
164109	Jund	Smc4	-0.0450512	0.0450512	4.9717582124537105e-11
108235	Pcna	Nanp	0.0450272	0.0450272	3.0106266328712774e-13
58424	Jund	Fam210b	0.0450102	0.0450102	3.4204149168322653e-10
64513	Ezh2	Fxyd1	-0.0449892	0.0449892	1.0685601849555959e-11
116451	Cdk6	Nusap1	-0.0449751	0.0449751	2.282422140899956e-08
29201	Nr4a1	Cdo1	0.044946	0.044946	1.3928042299094308e-09
80409	Acss2	Id3	0.0449169	0.0449169	3.704437721176451e-08
81825	Zfp57	Igfbpl1	0.0449074	0.0449074	4.461164476320076e-11
145264	Lmnb1	Rnaseh2c	0.0449041	0.0449041	1.4606745220036072e-14
159870	Ezh2	Slc15a2	-0.0448801	0.0448801	4.464254857022348e-08
120963	Ncor2	Pcdh15	-0.0448682	0.0448682	1.2601497699999277e-11
33729	Fos	Ckap2l	-0.0448677	0.0448677	1.102212684871627e-07
89903	Hey2	Knstrn	-0.0448496	0.0448496	9.203617071900088e-12
41912	Hey2	Cyp51	0.0448367	0.0448367	3.735156481591609e-11
27281	Nfe2l2	Cdc20	-0.0448297	0.0448297	2.8638792005605197e-07
42975	Elob	Dbf4	-0.0448249	0.0448249	1.1049371709566396e-10
26841	Plagl1	Cd24a	-0.0448093	0.0448093	6.6853004280869315e-09
179764	Thap1	Top2a	0.044802	0.044802	6.62076525580455e-11
181240	Hey1	Trim9	0.0447858	0.0447858	4.4461129996936884e-14
39774	Cebpb	Cspg4	-0.0447616	0.0447616	5.066670889524627e-10
77112	Top2b	Hist1h2ap	-0.0447557	0.0447557	2.87297283059886e-07
157317	Mef2c	Serp2	0.0447485	0.0447485	2.0958074710504434e-09
185780	Nr1d2	Ube2c	-0.0447457	0.0447457	1.622989893923405e-07
162626	Plagl1	Slc6a11	-0.0447091	0.0447091	6.592475459630503e-12
63895	Jun	Fstl1	0.0446585	0.0446585	1.4122899376424563e-10
88721	E2f3	Kif22	-0.0446488	0.0446488	1.6340096295085408e-08
32092	Rbfox2	Chd3	0.0446429	0.0446429	4.69902222472126e-15
26056	Egr2	Ccnb1	0.044635	0.044635	5.4675215934540994e-11
80313	Bhlhe40	Id2	0.0446324	0.0446324	5.093446789665768e-13
114961	Tfdp1	Nrxn3	0.0446221	0.0446221	1.3732202139471033e-13
104865	Ezh2	Mt3	-0.044615	0.044615	5.677700327872817e-13
125569	Egr3	Phyhipl	0.0445986	0.0445986	3.69333918069581e-10
86938	Hey1	Kcne1l	0.0445864	0.0445864	2.084920833481313e-08
159390	Tfdp1	Slbp	0.0445851	0.0445851	3.2748792706562136e-09
77899	Cdk6	Hmmr	-0.0445821	0.0445821	8.723742553779174e-06
2383	Tfap2c	Abca1	0.0445532	0.0445532	6.726956398847143e-16
37747	Olig2	Cpe	-0.0445487	0.0445487	8.834722668990272e-11
179757	Hey1	Top2a	0.044535	0.044535	8.349991822055255e-10
138309	Arid3a	Ptx3	0.0445175	0.0445175	9.579497528601432e-12
63152	Nr4a1	Fos	0.0444908	0.0444908	1.1740968071414297e-12
26823	Hey1	Cd24a	-0.0444856	0.0444856	3.0516042900437574e-08
26105	Fezf2	Ccnb1	-0.0444853	0.0444853	5.090732318659741e-08
85796	Jun	Jund	0.0444763	0.0444763	7.613063496080468e-09
7975	Sox10	Alcam	0.0444446	0.0444446	1.540408324033873e-14
92505	Tfdp1	Lig1	0.044438	0.044438	8.750576134576899e-13
14539	E2f3	Atad2	0.0444281	0.0444281	8.936714341346531e-09
14550	Tfdp1	Atad2	0.0444031	0.0444031	2.550338433460204e-11
179782	Kmt2b	Top2a	0.0444001	0.0444001	1.924434752684505e-11
115892	Prdm16	Nucks1	-0.0443697	0.0443697	2.012769155229235e-16
77909	Hey2	Hmmr	-0.0443601	0.0443601	1.3601234638677403e-08
88693	Jund	Kif22	-0.0443601	0.0443601	3.076935496217676e-10
157375	Mycn	Serpine2	-0.0443025	0.0443025	2.7713437730992914e-11
26171	Kmt2b	Ccnb2	0.0442823	0.0442823	3.4263543920623562e-12
26838	Tfap2d	Cd24a	0.0442354	0.0442354	2.8678467897368096e-16
89861	Ezh2	Knstrn	0.0442147	0.0442147	2.3116507538103364e-10
120892	Cdk6	Pcdh11x	-0.0442095	0.0442095	8.497127983827823e-13
110002	Npas3	Nde1	0.0441919	0.0441919	4.45705143146803e-12
17429	Nr1d2	Baalc	0.0441645	0.0441645	4.574593636208522e-11
77487	Jund	Hmgb2	-0.0441406	0.0441406	4.029406393641137e-12
123379	Cebpb	Pdlim4	0.0441391	0.0441391	3.1697546309529166e-11
95830	Jund	Luzp2	0.0441251	0.0441251	3.8287067617436243e-10
58467	Tfap2c	Fam210b	0.0441074	0.0441074	4.5396033435321314e-09
139827	Jund	Racgap1	-0.0441037	0.0441037	3.5719358339695864e-10
171162	Nr3c1	Syt4	-0.0440669	0.0440669	1.8867047603477459e-13
71898	Junb	Grm5	0.044062	0.044062	1.4560165479629491e-12
89322	E2f3	Klf6	-0.0440319	0.0440319	1.3551229414370543e-09
88575	Hey2	Kif20b	-0.044012	0.044012	2.749804178646351e-10
74233	Bach2	H2ax	-0.0439939	0.0439939	1.1782823699050471e-09
30244	Top2b	Cenpf	-0.0439804	0.0439804	7.742327692016552e-09
40445	Hey2	Ctnnbip1	0.0439715	0.0439715	9.24056182799623e-14
91827	Klf6	Lgals1	0.043944	0.043944	1.2145099954579269e-12
33621	Bach2	Ckap2	-0.0439434	0.0439434	4.700876589913031e-08
14130	Egr3	Ascl1	-0.0439339	0.0439339	1.4198376115550191e-08
24973	Fos	Ccdc34	-0.0439274	0.0439274	2.668176318959618e-11
34399	Insm1	Clspn	0.0438988	0.0438988	1.6143637248517534e-11
138312	Cebpb	Ptx3	0.0438817	0.0438817	1.32562435541061e-10
174943	Plagl1	Thrsp	0.0438669	0.0438669	1.153623856901515e-09
114842	Cdk6	Nrxn1	-0.0438579	0.0438579	8.708066492536494e-18
82330	Rxrg	Il18	0.0438523	0.0438523	1.3529969257416849e-06
50666	Ezh2	Ednrb	-0.043837	0.043837	7.631667181464057e-12
184363	Neurod1	Tubb3	0.0438297	0.0438297	4.905481508685011e-13
66337	Ncor2	Gas1	0.0438188	0.0438188	1.684605827928647e-10
104767	Pbrm1	Mt1	-0.0437977	0.0437977	2.1567219045720744e-10
122959	Egr1	Pdgfrb	-0.0437976	0.0437976	9.519699670830106e-11
81619	Rfx4	Igfbp2	0.0437932	0.0437932	3.803031379986367e-12
81779	Npas3	Igfbp5	-0.0437828	0.0437828	1.3730397123868605e-08
82753	Top2b	Incenp	-0.0437766	0.0437766	2.104240205181367e-11
33917	Hey2	Cks2	-0.0437359	0.0437359	1.9529952834607885e-08
162564	Junb	Slc6a1	0.0437357	0.0437357	8.161381230819984e-12
47546	Lmnb1	Dner	-0.043685	0.043685	2.7016752711954304e-12
14353	E2f3	Aspm	-0.0436833	0.0436833	4.168207615918253e-11
101910	E2f2	Mis18bp1	0.043656	0.043656	1.3270318107701172e-11
27333	E2f3	Cdc25c	-0.043614	0.043614	1.2523379081926239e-11
57338	Rcor2	Fam111a	-0.0436127	0.0436127	2.8364542027744844e-11
61657	Olig2	Fgfbp3	-0.0436102	0.0436102	8.915838379385368e-14
189150	Olig2	Vit	-0.0435775	0.0435775	3.169690549080675e-10
46563	Sp9	Dlx2	0.0435713	0.0435713	1.799562802247543e-17
18742	Neurod2	Bhlhe22	0.0435325	0.0435325	8.415074531531882e-11
77091	Mxi1	Hist1h2ap	-0.0435263	0.0435263	1.488965184595962e-09
33898	Anp32e	Cks1b	0.0435256	0.0435256	2.2065236293526725e-11
154615	Hey2	Sat1	0.0434862	0.0434862	2.619953630934258e-09
59729	Mef2c	Fbln2	-0.0434808	0.0434808	3.3855118574973835e-10
125580	Acss2	Phyhipl	0.0434729	0.0434729	2.2722926210916703e-12
43476	Hey2	Dctpp1	-0.0434458	0.0434458	5.769763471017601e-13
99076	Cdk6	Mcm4	0.0434458	0.0434458	9.405029803999973e-11
88458	Lmnb1	Kif18a	0.0434244	0.0434244	2.1413720764659803e-10
114969	Kdm2b	Nrxn3	0.04341	0.04341	2.364035215823777e-12
157364	Prdm16	Serpine2	-0.0433983	0.0433983	2.359477111885176e-13
60476	Egr2	Fbxo5	0.0433814	0.0433814	4.73077259324807e-14
54292	Fos	Enho	0.0433808	0.0433808	1.1113927116235986e-12
42973	Hes5	Dbf4	-0.0433759	0.0433759	1.320124304481886e-09
159904	Nr3c1	Slc15a2	0.0433662	0.0433662	6.55675127041132e-08
50662	Egr1	Ednrb	-0.0433619	0.0433619	7.587760577684204e-07
164055	Klf5	Smc2	-0.0433067	0.0433067	1.1646588398286164e-11
16675	Olig2	Aurkb	0.0433048	0.0433048	5.5972731211439955e-11
160206	Hey1	Slc1a2	0.0432961	0.0432961	4.123446500984074e-12
26048	Cdk6	Ccnb1	-0.0432904	0.0432904	8.396773608850123e-08
113498	Id3	Npas3	0.04329	0.04329	2.375668774578983e-10
184217	Hey2	Tuba1c	-0.043284	0.043284	1.3168633903053861e-09
16653	Npas3	Aurka	0.0432727	0.0432727	4.469069512783425e-14
110989	Tfap2c	Neo1	0.0432691	0.0432691	3.7402098575334927e-10
138285	Kmt2b	Pttg1	0.0432625	0.0432625	4.403343947909321e-07
75914	Pbrm1	Hepacam	-0.0432545	0.0432545	2.811033650881918e-10
111352	Klf6	Neurog2	-0.0432415	0.0432415	2.353060088269123e-09
168983	Mef2c	Stmn4	0.0432386	0.0432386	6.630285635634291e-08
14317	Batf3	Aspm	-0.0432249	0.0432249	3.906917547972399e-11
138279	Fos	Pttg1	-0.0432157	0.0432157	2.574508343438374e-08
123547	Ncor2	Pdzrn4	0.0432135	0.0432135	1.5453032124397787e-11
44886	Zfp57	Dhfr	-0.0432127	0.0432127	3.1220622580078077e-12
20637	Nfe2l2	Bub1	-0.0432058	0.0432058	7.28372103540919e-11
63178	Junb	Fos	0.0431884	0.0431884	7.128062189361435e-11
159296	E2f3	Siva1	0.043188	0.043188	4.344557395414694e-09
33938	Thap1	Cks2	0.0431839	0.0431839	1.5015724645309935e-10
35665	Plag1	Col11a1	0.0431776	0.0431776	5.7888572835486936e-15
138274	Kdm2b	Pttg1	0.0431742	0.0431742	6.399231380640001e-09
44995	Tox	Dhrs1	0.0431615	0.0431615	2.780417148639346e-13
156682	Tfap2c	Sema5a	0.0431459	0.0431459	8.023899002556838e-18
50459	Ezh2	Ect2	0.0431034	0.0431034	4.186190320198671e-14
101942	Zbtb7a	Mki67	-0.043068	0.043068	1.494048387111855e-09
179774	Srebf1	Top2a	-0.0430457	0.0430457	4.782151886251307e-08
75900	Hes5	Hepacam	0.0430348	0.0430348	1.8106844583968932e-09
14352	Nr1d2	Aspm	-0.043025	0.043025	2.6257117848996617e-08
89889	Bach2	Knstrn	-0.0430224	0.0430224	4.170156402992913e-14
77961	Pcgf6	Hmmr	-0.0429994	0.0429994	6.449461469314446e-13
104724	Rbfox2	Mt1	-0.0429929	0.0429929	1.2468484136608942e-12
22058	Id3	Calr	0.0429857	0.0429857	3.1307860763197e-13
11405	Klf9	Apoe	0.0429787	0.0429787	1.1994848071841457e-09
117363	Plagl1	Olig2	-0.0429786	0.0429786	2.338134822567414e-09
98285	Neurod2	Mapt	0.0429671	0.0429671	1.0937696164163737e-11
80428	Plagl1	Id3	-0.0429548	0.0429548	1.670747403240053e-12
171348	Hey2	Tacc3	-0.0428974	0.0428974	1.9125139494769056e-08
76124	Plagl1	Hes1	0.0428849	0.0428849	1.1472673334389174e-10
11427	E2f3	Apoe	-0.0428627	0.0428627	1.1450840611836235e-09
85753	Plagl1	Junb	-0.0428494	0.0428494	3.665131274431797e-12
77972	Nfe2l2	Hmmr	-0.0428378	0.0428378	5.974015726633083e-11
153916	Ezh2	S1pr1	-0.0428185	0.0428185	5.480662478062866e-10
66405	Egr2	Gas2l3	0.0428116	0.0428116	2.1535188235033052e-11
179754	Bhlhe40	Top2a	-0.0427899	0.0427899	3.2790699888253537e-07
100436	Tfap2c	Metrn	-0.04276	0.04276	3.929852757244362e-09
126271	Fos	Pimreg	-0.0427554	0.0427554	3.68312492047776e-08
136699	Fos	Psrc1	-0.0427517	0.0427517	1.5783530361723023e-09
189090	Klf6	Vim	0.0427414	0.0427414	2.2713253891563557e-13
164456	Ncor2	Smpdl3a	-0.0426901	0.0426901	2.113097406887295e-14
155273	Hey2	Scd1	0.042658	0.042658	9.730466184920057e-15
109996	Nfe2l2	Nde1	-0.0426527	0.0426527	1.1642399329130487e-11
120561	Ncapd3	Pbk	0.0426477	0.0426477	1.1559627522402926e-07
56987	Ascl1	Fabp7	-0.0426347	0.0426347	1.6846332537794337e-09
117904	Tfdp1	Orc6	0.0426313	0.0426313	2.804961326177101e-10
99010	Cdk6	Mcm3	0.0426247	0.0426247	9.095589045038191e-10
140514	Nr1d2	Rangap1	-0.0426179	0.0426179	6.55216995482725e-08
29998	Hey2	Cenpa	-0.0426177	0.0426177	3.421436689766308e-10
93138	Jund	Lmnb1	-0.0426152	0.0426152	3.296199238783172e-12
30006	Tfap2c	Cenpa	-0.0425638	0.0425638	2.1496090320538882e-09
18111	Sinhcaf	Bcan	-0.0425631	0.0425631	3.884726997883259e-11
47385	Ncapd3	Dnajc9	0.0425587	0.0425587	5.071719242650355e-13
102076	Fos	Mlc1	0.0425299	0.0425299	3.169100012720372e-09
95921	Ascl1	Lxn	-0.0425279	0.0425279	2.855395299741201e-15
8369	Lmnb1	Aldoc	-0.0424908	0.0424908	2.7228719906981774e-09
80960	Nucks1	Ifitm2	-0.0424907	0.0424907	3.252209868089138e-12
30059	Nfe2l2	Cenpa	-0.0424781	0.0424781	3.5839367066158614e-07
153747	Srebf1	S100a13	0.0424168	0.0424168	1.0591486434852248e-14
31373	Zeb1	Cers4	-0.0423968	0.0423968	2.710615618731589e-16
163557	Ets1	Slco1c1	-0.04239	0.04239	2.9777646353699383e-10
13371	Mycn	Arl4c	0.04238	0.04238	1.8650164008402003e-14
27820	Hey2	Cdca8	-0.0423183	0.0423183	3.454130504880454e-09
12445	Lmnb1	Arhgap11a	0.0423118	0.0423118	1.2724421037424803e-12
16574	Aurkb	Aurka	0.0423055	0.0423055	1.3321494675344871e-14
29985	Cdk6	Cenpa	-0.0422718	0.0422718	3.4954341845069296e-08
187253	E2f3	Umps	0.0422612	0.0422612	7.887244060102059e-18
15393	Eomes	Atp1a2	-0.042259	0.042259	8.189776384671475e-12
20609	Ezh2	Bub1	0.0422579	0.0422579	3.4529948093765684e-10
109042	Ezh2	Ncapd2	0.0422162	0.0422162	5.597607089097261e-11
77111	Mef2c	Hist1h2ap	-0.0422132	0.0422132	5.518542681730401e-10
185840	Ncoa2	Ube2c	0.0422108	0.0422108	4.870879965373389e-10
85711	Egr2	Junb	0.0422078	0.0422078	9.401566146027212e-09
30023	Zfhx3	Cenpa	-0.0421659	0.0421659	4.912394933439909e-09
144579	E2f3	Rif1	0.0421482	0.0421482	8.175716232905466e-11
104737	Srebf1	Mt1	0.0421405	0.0421405	1.808989470746025e-08
28148	Jund	Cdk1	-0.0421264	0.0421264	1.7599983543625722e-07
90025	Lmnb1	Kpna2	0.0421168	0.0421168	4.646677026312305e-10
174948	Nr2e1	Thrsp	0.0421052	0.0421052	7.223688778441132e-14
6525	Hey2	Adhfe1	0.0421	0.0421	5.987619473625326e-12
20573	Ncor2	Btg2	0.0420975	0.0420975	7.83382720945504e-12
101952	Chaf1b	Mki67	-0.0420877	0.0420877	1.0801319124880914e-09
37744	Tfdp1	Cpe	-0.0420859	0.0420859	1.1432883479876513e-11
30744	Pcgf6	Cenpq	-0.0420787	0.0420787	4.232747342469849e-07
66764	Myt1l	Gdap1	0.0420783	0.0420783	7.621750715064636e-15
74174	Olig2	H2ac8	0.0420682	0.0420682	2.899287672203017e-09
27677	Myb	Cdca3	-0.0420291	0.0420291	6.901112216792251e-13
98973	Pcna	Mcm2	0.0420289	0.0420289	5.525648363869391e-10
76795	Ezh2	Hirip3	0.0420074	0.0420074	3.618766286488049e-15
84676	Id3	Itga6	0.0420013	0.0420013	8.320363344796969e-12
74497	Ncapd3	H3c2	0.0420003	0.0420003	8.688963661373097e-11
165941	Ascl1	Sparc	-0.0419976	0.0419976	2.32999336574477e-07
108999	Hey1	Ncan	0.0419913	0.0419913	2.584947804637258e-14
39835	Nr4a1	Cspg5	0.0419859	0.0419859	5.080454100272703e-09
77100	Cebpd	Hist1h2ap	0.0419851	0.0419851	7.662266147063942e-10
100431	Sinhcaf	Metrn	-0.0419828	0.0419828	7.050464122646428e-11
24964	Aurkb	Ccdc34	0.0419726	0.0419726	1.173561210045342e-09
189119	Neurog2	Vim	-0.0419682	0.0419682	8.541182672186573e-15
163904	Klf6	Slitrk2	-0.0419624	0.0419624	3.19073167188631e-10
37779	E2f3	Cpe	-0.0419474	0.0419474	1.1042891890458724e-10
11383	Ezh2	Apoe	-0.0419465	0.0419465	2.141405642883415e-07
39775	Hey1	Cspg4	-0.0419386	0.0419386	4.675668007583554e-11
136667	Cdk6	Psrc1	-0.0419307	0.0419307	1.3653925020886341e-14
174084	E2f3	Tfdp1	0.0418943	0.0418943	1.8005351818652578e-13
157394	Ncor2	Serpine2	-0.0418839	0.0418839	8.018451786334072e-14
11408	Aurkb	Apoe	-0.0418551	0.0418551	5.851713818179273e-09
81767	Ezh2	Igfbp5	-0.0418533	0.0418533	0.000245324
3851	Nr3c1	Acadl	0.0418473	0.0418473	1.0706144289412576e-10
24974	Insm1	Ccdc34	-0.041844	0.041844	6.642544950301557e-13
88712	Nfe2l2	Kif22	-0.0418343	0.0418343	6.636572498129739e-09
71631	Neurod2	Grin2b	0.0418092	0.0418092	3.831375245690191e-11
113493	Mxi1	Npas3	-0.0418039	0.0418039	2.57446748075881e-13
56978	Fos	Fabp7	0.0417988	0.0417988	6.940423993748408e-10
125546	Rxrg	Phyhipl	0.0417839	0.0417839	1.7041971070374047e-08
35689	Lmnb1	Col11a1	-0.041775	0.041775	2.605070101039304e-10
30265	Pcgf6	Cenpf	-0.0417739	0.0417739	7.443324921705149e-12
101866	Jund	Mis18bp1	-0.0417592	0.0417592	5.301018407442056e-10
120522	Thap1	Pbk	0.0417545	0.0417545	3.2104423043462317e-11
171382	Cebpb	Tacc3	-0.0417514	0.0417514	7.723555876175197e-11
2321	Ezh2	Abca1	-0.0417513	0.0417513	7.283987703016486e-12
179802	Foxk2	Top2a	-0.0417499	0.0417499	2.164945065625938e-09
110997	Rfx4	Nes	0.0417466	0.0417466	3.4981885706479493e-13
50698	Ncor2	Ednrb	-0.0417299	0.0417299	1.4111081372362165e-10
117356	Tfdp1	Olig2	0.0417269	0.0417269	1.6401297133665057e-09
136797	Hes1	Ptar1	0.0417248	0.0417248	1.4474398549824362e-13
128460	Ncor2	Plk1	0.0417234	0.0417234	2.302909833767106e-07
50441	Zeb1	Ecrg4	0.0417086	0.0417086	2.6759743092215022e-11
21573	Tfap2c	Cacng5	0.0417082	0.0417082	1.838241064459734e-10
19440	Lmnb1	Bora	0.0417049	0.0417049	4.366789750409376e-14
130087	Tfdp1	Pola1	0.041667	0.041667	1.4876752937514043e-10
26116	Zeb1	Ccnb1	0.0416653	0.0416653	3.402898147028145e-08
43007	Fos	Dbf4	-0.0416297	0.0416297	1.2713788722606254e-14
180260	Npas3	Tpx2	0.041623	0.041623	2.587772500329864e-07
184223	E2f3	Tuba1c	-0.0416152	0.0416152	3.120667417537382e-06
74201	Rcor2	H2ac8	-0.0416055	0.0416055	1.0976132366260147e-11
73973	Junb	H2ac20	0.0415958	0.0415958	3.988633340314078e-08
85358	Hes1	Jag1	0.0415846	0.0415846	7.997936945475155e-13
165959	Bhlhe40	Sparcl1	0.0415799	0.0415799	2.451275211096032e-07
19024	Klf4	Bmerb1	0.0415671	0.0415671	9.662909865977333e-12
8343	Hey1	Aldoc	0.0415515	0.0415515	3.489590035642157e-13
34381	Tfdp1	Clspn	0.0415455	0.0415455	1.6814925359171542e-11
39815	Klf5	Cspg5	0.041541	0.041541	9.997310461048809e-12
74115	Cebpd	H2ac7	0.0415225	0.0415225	1.1447322017865935e-10
49375	Ezh2	Dut	0.0415166	0.0415166	3.208205024270036e-08
44912	Zeb1	Dhfr	-0.0414857	0.0414857	5.096625276180123e-12
42957	Lmnb1	Dbf4	0.0414857	0.0414857	2.4558059657058426e-12
66374	Hey1	Gas2l3	0.0414673	0.0414673	9.811482502435482e-12
157693	Tfap2c	Sfrp1	0.0414645	0.0414645	1.1011471042029394e-08
62362	Zeb1	Fjx1	-0.0414624	0.0414624	2.2517320173265423e-11
92165	Klf6	Lhfpl3	-0.0414568	0.0414568	5.448755686887582e-10
69172	E2f3	Gmnn	0.0414308	0.0414308	6.423354781192444e-08
115379	Cdk6	Nt5c	0.0414181	0.0414181	6.527100348872323e-11
51359	Hey2	Efhd2	0.0414141	0.0414141	2.5994156711948713e-10
73385	E2f3	H1f0	-0.0414138	0.0414138	4.278865070348482e-08
74211	Arid3a	H2ax	-0.041386	0.041386	3.0114785256973486e-07
26216	Zbtb7a	Ccnd1	0.0413827	0.0413827	1.7817898095375122e-10
123404	Nfe2l2	Pdlim4	0.0413758	0.0413758	7.241862350746376e-13
179768	Olig2	Top2a	0.0413728	0.0413728	8.738645619729009e-07
138262	Jund	Pttg1	-0.0413722	0.0413722	1.176562378085248e-08
126263	Acss2	Pimreg	-0.0413671	0.0413671	4.936777973402568e-09
50450	Fezf2	Ecrg4	0.041366	0.041366	1.0571887628898861e-11
133182	Fos	Prc1	-0.0413594	0.0413594	6.150277403615578e-10
104710	Bhlhe40	Mt1	0.0413309	0.0413309	4.9270797952886406e-11
7915	Ascl1	Akap12	-0.0413255	0.0413255	2.6353887861835384e-10
27537	E2f3	Cdc6	0.041323	0.041323	1.5426960396816092e-13
35376	Ezh2	Cntrl	0.0413087	0.0413087	1.2362685796053179e-14
163574	Mxi1	Slco1c1	0.0412978	0.0412978	1.5201101948095604e-07
127090	Hey1	Pla2g7	0.0412957	0.0412957	2.7581260963013487e-08
163769	Ezh2	Slfn9	0.0412922	0.0412922	7.987001692867848e-10
98226	Mef2c	Mapt	0.041276	0.041276	1.7791856117212242e-11
49963	Tfdp1	E2f3	0.0412753	0.0412753	5.0542344269557835e-15
83263	Pax6	Insm1	0.0412724	0.0412724	1.1655514564409899e-11
113910	Nr4a1	Nr2c2ap	0.0412557	0.0412557	3.122769047858184e-10
93111	Tfdp2	Lmnb1	0.0412375	0.0412375	9.341864963994812e-13
156264	Ezh2	Selenoh	0.0412335	0.0412335	1.7350318018642999e-12
184474	Acss2	Tubb4b	-0.0412064	0.0412064	4.875556782222073e-12
54259	Ezh2	Enho	-0.0411791	0.0411791	2.132139394114515e-09
88678	Cdk6	Kif22	-0.0411773	0.0411773	2.696325053536935e-13
30726	Fos	Cenpq	-0.0411763	0.0411763	1.2266318471909715e-09
88916	Jund	Kif4	-0.041171	0.041171	2.222310115832441e-05
60544	E2f2	Fbxo5	0.0411697	0.0411697	2.7294294694961767e-11
66307	Zeb1	Gas1	0.0411509	0.0411509	4.725117562641147e-10
55830	Cebpd	Esco2	0.0411358	0.0411358	1.5952638988090076e-08
100403	Jund	Metrn	-0.0411276	0.0411276	5.800714520127329e-14
30073	Tfdp2	Cenpc1	0.0411131	0.0411131	5.789351848522023e-09
127107	Klf9	Pla2g7	0.0411063	0.0411063	2.449700755824162e-16
125130	Hey2	Phf10	-0.0411013	0.0411013	2.1308767506267786e-13
53975	Bach2	Emp1	-0.0411002	0.0411002	5.252101980587093e-12
88657	Sox10	Kif21a	-0.041089	0.041089	4.654948542054392e-17
92703	Nr4a1	Lipg	-0.0410887	0.0410887	4.914577350283021e-12
77939	Top2b	Hmmr	-0.0410836	0.0410836	3.927468466141863e-11
100428	Jun	Metrn	-0.0410738	0.0410738	1.8874073628438862e-10
127131	E2f3	Pla2g7	-0.0410559	0.0410559	1.2387280215653662e-11
165938	Ncor2	Sparc	-0.041048	0.041048	3.496229895338378e-09
185830	Neurog2	Ube2c	-0.0410471	0.0410471	2.669670835857398e-10
164012	Bhlhe40	Smc2	-0.041037	0.041037	1.2601112101639157e-10
74144	E2f3	H2ac8	0.041031	0.041031	1.9175560717505957e-08
16714	Pcgf6	Aurkb	-0.041029	0.041029	8.653518731649074e-10
75685	Mef2c	Hecw1	0.0410283	0.0410283	3.7092692379950504e-07
128434	Hey1	Plk1	0.0409995	0.0409995	4.753392598090451e-07
128589	Jund	Plk4	-0.0409849	0.0409849	4.305840179776922e-15
22855	Jund	Car2	-0.0409589	0.0409589	1.314191492160599e-11
173123	Tfdp1	Tcf19	0.0409449	0.0409449	1.0862962924904201e-13
155401	Lmnb1	Scg3	-0.0409349	0.0409349	8.73001097389165e-12
184197	Tfdp1	Tuba1c	-0.0409308	0.0409308	9.803461917132042e-08
16672	Jund	Aurkb	-0.0409273	0.0409273	3.3615839089514314e-10
150308	Nr3c1	Rps18-ps6	-0.0409207	0.0409207	6.74769595055786e-10
28823	Ncor2	Cdk6	0.0409052	0.0409052	3.8101955988362457e-14
24955	Jund	Ccdc34	-0.0408804	0.0408804	1.3486116464332698e-08
157373	Olig2	Serpine2	0.0408644	0.0408644	6.933471453214819e-14
163564	Bcl11b	Slco1c1	-0.0408542	0.0408542	1.0732820658789824e-05
101849	Chaf1b	Mis18bp1	-0.0408526	0.0408526	7.010830365870526e-13
68425	Tfdp1	Glul	-0.0408294	0.0408294	1.3074172315942563e-16
102058	Mef2a	Mlc1	0.0408064	0.0408064	2.386613200036669e-12
42984	Acss2	Dbf4	-0.0408063	0.0408063	2.1749905084636897e-11
52070	Nr4a1	Egr1	0.0407922	0.0407922	1.268249901226607e-10
159438	Cebpd	Slbp	0.040791	0.040791	5.654672707603063e-13
43471	Chaf1b	Dctpp1	0.04079	0.04079	1.4221721141549646e-12
117336	Neurog2	Olig1	-0.0407742	0.0407742	1.6457441212739877e-08
18098	Fos	Bcan	0.0407735	0.0407735	6.485078964190387e-09
8338	Rxrg	Aldoc	0.0407537	0.0407537	4.4778737472669853e-11
82707	Foxk2	Incenp	-0.0407527	0.0407527	4.5653562579936025e-12
88909	Bhlhe40	Kif4	-0.0407332	0.0407332	9.512119423957073e-08
30052	Zeb1	Cenpa	0.0407293	0.0407293	2.7103896389896435e-07
92146	Hey1	Lhfpl3	-0.040712	0.040712	8.543671035963294e-12
178470	Top2b	Tnc	-0.0407082	0.0407082	1.1393571713499638e-09
157497	Ascl1	Serpinh1	-0.0407019	0.0407019	5.075722617497254e-13
98236	Rbfox2	Mapt	0.0406971	0.0406971	2.101453562333666e-11
30223	Tfap2c	Cenpf	-0.0406762	0.0406762	1.3164364853241577e-07
114575	Kdm2b	Nrgn	0.0406724	0.0406724	3.3521190426213005e-12
95837	Mafk	Luzp2	0.0406538	0.0406538	6.124644288031988e-10
145841	Ncapd3	Rnf227	0.0406417	0.0406417	3.070315835335033e-13
51397	Olig2	Efhd2	-0.040636	0.040636	1.8333754948634384e-13
30260	Fos	Cenpf	-0.0406291	0.0406291	3.1473926681586758e-06
33992	Cebpd	Cks2	-0.0406229	0.0406229	1.967910120069111e-08
26015	Fos	Ccna2	-0.0406217	0.0406217	1.1168300276282466e-09
61669	Nrf1	Fgfbp3	-0.0406162	0.0406162	2.069280436193257e-09
113139	Tfdp1	Nop56	0.0406085	0.0406085	6.4077680167322485e-12
2374	E2f3	Abca1	-0.0405979	0.0405979	7.175099232079151e-13
100401	Prdm16	Metrn	-0.0405793	0.0405793	3.4918345114143953e-09
101971	Kmt2b	Mki67	0.0405655	0.0405655	3.832061780430075e-09
128452	Srebf1	Plk1	-0.0405503	0.0405503	2.551674920757399e-07
66316	Egr3	Gas1	-0.040546	0.040546	2.3207087528260876e-11
16702	Ascl1	Aurkb	0.0405409	0.0405409	1.4808314138320901e-10
29156	Dmrtb1	Cdo1	0.0405243	0.0405243	8.945626647227828e-13
25281	Bhlhe40	Ccdc80	0.0405219	0.0405219	2.658822406666225e-12
33320	Plagl1	Cip2a	0.0404616	0.0404616	7.60265923754293e-11
72621	Hey1	Gstm1	0.0404565	0.0404565	1.0449360389496091e-12
26108	Neurog2	Ccnb1	-0.0404403	0.0404403	1.8840125533995423e-09
138259	Bcl11b	Pttg1	-0.0404356	0.0404356	2.2439101023577013e-09
26051	Bhlhe40	Ccnb1	-0.0403958	0.0403958	9.001671024259407e-09
64517	Srebf1	Fxyd1	0.0403895	0.0403895	1.9172729579438913e-12
189051	Hey2	Veph1	-0.0403835	0.0403835	6.029724929342278e-10
30993	Fos	Cep55	-0.0403737	0.0403737	1.8649383834071886e-09
101915	Nfe2l2	Mis18bp1	-0.0403638	0.0403638	3.2163946379401573e-10
184090	Ezh2	Tuba1b	0.0403568	0.0403568	1.0081109501650851e-10
69798	Mef2c	Gng3	0.0403324	0.0403324	3.139356862271995e-08
26175	Nr1d2	Ccnb2	-0.0403267	0.0403267	4.147946645236885e-09
16663	Cdk6	Aurkb	-0.0403123	0.0403123	2.3810543031664394e-07
65006	Elob	G2e3	-0.0403048	0.0403048	6.5416298589590094e-18
53972	Olig2	Emp1	-0.0403037	0.0403037	3.1933668052612213e-10
158170	E2f3	Sgo2a	-0.0402917	0.0402917	1.6768333197882295e-07
37728	Ezh2	Cpe	-0.0402859	0.0402859	4.169864674503868e-09
73965	Cebpd	H2ac20	0.0402619	0.0402619	6.1514743427894875e-12
61106	Ncor2	Fdps	-0.0402581	0.0402581	4.966995332659891e-13
80240	Bhlhe40	Id1	0.0402549	0.0402549	3.2551945163563785e-11
109032	Ncapd3	Ncan	-0.0402333	0.0402333	1.4049744221770622e-09
88954	Foxk2	Kif4	-0.0401826	0.0401826	3.5501607490600987e-11
158094	Ncapd3	Sgo1	0.0401736	0.0401736	2.512429945200075e-12
96528	Rfx4	Lzts1	-0.040173	0.040173	3.3320250796968614e-13
13941	Ascl1	Arx	0.0401492	0.0401492	1.1960990736495916e-10
18102	Ncor2	Bcan	-0.0401476	0.0401476	3.5366462678870146e-13
139859	Npas3	Racgap1	0.04014	0.04014	2.3295128998558876e-11
163885	Cebpb	Slitrk2	-0.0401234	0.0401234	9.377444003643634e-11
14116	Bhlhe40	Ascl1	-0.0401135	0.0401135	3.917030106685798e-06
30783	Jund	Cenpw	-0.0401116	0.0401116	4.552354913343989e-13
75904	Tfdp1	Hepacam	-0.0401034	0.0401034	1.4402337885217218e-08
24992	Tfap2c	Ccdc34	-0.0400991	0.0400991	1.1320983579350646e-10
88948	Tfap2c	Kif4	-0.0400966	0.0400966	3.0161782531715515e-08
168888	Hey1	Stmn3	-0.0400953	0.0400953	5.59164860839932e-10
27823	Npas3	Cdca8	0.0400697	0.0400697	2.749757807698837e-11
71896	E2f2	Grm5	-0.0400503	0.0400503	2.6457057297444457e-11
179763	Pou2f1	Top2a	-0.0400463	0.0400463	5.416531084254562e-06
109990	Plagl1	Nde1	0.0400091	0.0400091	7.667874505317643e-10
57989	Mafk	Fam181b	-0.0400011	0.0400011	2.32156256136824e-12
20669	Arid3a	Bub1b	-0.0399759	0.0399759	1.5426418881719e-11
138265	Tfdp1	Pttg1	-0.0399722	0.0399722	8.923254555318096e-08
20672	Batf3	Bub1b	-0.0399632	0.0399632	9.778204967442846e-15
168918	Zfp57	Stmn3	0.0399517	0.0399517	2.0259123418925282e-10
82730	Egr2	Incenp	0.0399482	0.0399482	5.1452993270113554e-12
33619	Capg	Ckap2	-0.0399377	0.0399377	3.627647093120215e-11
117345	Ezh2	Olig2	-0.0399273	0.0399273	1.4236499506122757e-08
164094	Pou2f1	Smc4	-0.0399248	0.0399248	1.0667796288718953e-13
173109	E2f3	Tcf19	0.0399213	0.0399213	4.9992118619434637e-14
33647	Ncapd3	Ckap2	0.0399131	0.0399131	1.2953967693434108e-07
183928	Ncor2	Ttyh1	-0.0399073	0.0399073	1.5965266435523413e-12
39803	Hes5	Cspg5	0.0399062	0.0399062	5.775269956844552e-07
184104	Nucks1	Tuba1b	0.0398904	0.0398904	1.7487440502924435e-13
30156	Nfatc4	Cenpe	-0.0398791	0.0398791	3.4512533401241154e-08
89304	Olig2	Klf6	0.0398741	0.0398741	1.4018824925987421e-14
66366	Ezh2	Gas2l3	0.0398697	0.0398697	1.5160727866315998e-08
30523	Hey2	Cenpm	-0.0398658	0.0398658	1.8404841971616972e-09
108995	Ezh2	Ncan	-0.0398597	0.0398597	1.3046133496214326e-08
171351	Nr1d2	Tacc3	-0.0398526	0.0398526	6.853583552131917e-08
184214	Nfe2l2	Tuba1c	-0.0398415	0.0398415	1.4091405614496842e-07
177905	Rxrg	Tmem47	0.0398395	0.0398395	6.379815277773532e-11
22862	Plagl1	Car2	-0.0398353	0.0398353	2.1284155022955705e-07
163902	Klf9	Slitrk2	0.0398323	0.0398323	2.2017877462847578e-09
104929	Hey1	Mt3	0.0398227	0.0398227	7.745209676338174e-12
65212	Plagl1	Gabrb1	0.0398219	0.0398219	1.547333193822779e-10
88685	Hey1	Kif22	0.0398091	0.0398091	2.767009024615364e-11
179800	Mef2c	Top2a	-0.0398048	0.0398048	7.10587937239606e-05
73426	Pcgf6	H1f10	-0.039803	0.039803	6.684799770614508e-10
152105	Jund	Rrm2	-0.0397867	0.0397867	2.1283672966674853e-07
56659	Olig2	Ezr	-0.0397767	0.0397767	3.365289950717961e-14
185804	Kmt2b	Ube2c	0.039766	0.039766	9.144797523258182e-08
166125	Ncapd3	Spc24	0.0397594	0.0397594	2.630818039669354e-10
86966	E2f3	Kcne1l	-0.0397575	0.0397575	4.946513465500346e-10
185776	Hey2	Ube2c	-0.0397544	0.0397544	1.9170454832622567e-09
88194	Cdk6	Kif11	-0.0397268	0.0397268	9.125190900419154e-11
101951	Capg	Mki67	-0.0397191	0.0397191	5.509484451324709e-10
41883	Klf4	Cyp51	0.039719	0.039719	2.2521896770414534e-09
110998	Arid3a	Nes	-0.0397111	0.0397111	5.548634808213862e-12
80455	Neurod1	Id3	0.0397021	0.0397021	1.016112102434366e-09
14335	Klf9	Aspm	0.0397021	0.0397021	3.80705944499062e-07
20694	Fos	Bub1b	-0.0396999	0.0396999	8.192227546948618e-08
10021	Hes1	Ankrd12	-0.039677	0.039677	1.7329479656322674e-16
77047	Ezh2	Hist1h2ap	0.0396746	0.0396746	3.5588712035080255e-09
184467	Jund	Tubb4b	-0.0396703	0.0396703	3.1885814588194095e-07
184449	Prdm16	Tubb4b	-0.0396592	0.0396592	1.9334766765176612e-11
111379	Zfp57	Neurog2	0.0396215	0.0396215	6.715008113313216e-14
179780	Irf1	Top2a	0.0396158	0.0396158	6.8258367171340235e-06
26016	Nfe2l2	Ccna2	-0.0396145	0.0396145	2.861714998695014e-07
145693	Neurod2	Rnf182	0.0396129	0.0396129	5.4834336640431175e-11
75709	Zeb1	Hells	-0.0396052	0.0396052	5.275436015463224e-11
183567	E2f2	Ttc9b	0.0396044	0.0396044	2.901037081067114e-14
116495	Egr2	Nusap1	0.0396011	0.0396011	5.5631006697702746e-05
109899	Jund	Ndc80	-0.0395931	0.0395931	3.4845582168387342e-09
27824	Mxi1	Cdca8	-0.0395845	0.0395845	8.750528542322839e-13
82692	Tfdp2	Incenp	0.0395768	0.0395768	7.451896181966371e-13
26057	Hey2	Ccnb1	-0.0395592	0.0395592	3.213677681252665e-08
82605	Mef2c	Ina	0.0395505	0.0395505	2.705318567882907e-06
157413	Junb	Serpine2	0.0395462	0.0395462	5.572401833561456e-11
73357	Ets1	H1f0	-0.0395259	0.0395259	3.683734166052338e-10
26249	E2f3	Ccnd1	0.0395241	0.0395241	1.6822613126351223e-08
100390	Klf4	Metrn	0.0395063	0.0395063	6.452207845477758e-14
143416	Chaf1b	Rfc4	0.0395022	0.0395022	4.711724311083583e-16
117292	Zeb1	Olig1	0.0394999	0.0394999	2.574518997600986e-10
35698	Ascl1	Col11a1	0.0394894	0.0394894	3.2362787561332174e-08
73418	E2f3	H1f10	-0.039484	0.039484	2.343372864747785e-10
29189	Olig1	Cdo1	0.0394697	0.0394697	1.3754015803574643e-09
108906	Lmnb1	Ncald	-0.0394653	0.0394653	5.969955191618104e-10
128462	Kmt2b	Plk1	0.0394569	0.0394569	4.0797758374434635e-08
60492	Elob	Fbxo5	-0.0394436	0.0394436	2.3523111386695804e-12
18948	Hey2	Birc5	-0.0394409	0.0394409	4.195983581684013e-08
81626	Lmnb1	Igfbp2	0.0394359	0.0394359	2.5117787114014974e-14
111380	Nr3c1	Neurog2	-0.0394332	0.0394332	7.488560266797794e-10
26143	Jund	Ccnb2	-0.0394273	0.0394273	6.977516372607849e-08
55051	Neurog2	Epha3	0.0394144	0.0394144	8.003252639190947e-16
80252	Pou2f1	Id1	-0.0394043	0.0394043	1.3980946715005782e-11
47589	E2f3	Dnmt1	0.0393984	0.0393984	2.828762454418936e-11
194133	Olig2	Zfp36l1	0.0393939	0.0393939	6.881990970757379e-12
176126	Srebf1	Tle5	-0.03937	0.03937	9.545396076565723e-12
111296	Ezh2	Neurod6	-0.0393544	0.0393544	1.486057555217435e-11
109898	Elob	Ndc80	-0.0393541	0.0393541	3.2246508615905827e-14
14361	Pcgf6	Aspm	-0.0393532	0.0393532	5.106441024845939e-09
184359	Myt1l	Tubb3	0.0393442	0.0393442	2.2951750110565922e-10
21554	Olig2	Cacng5	-0.0393435	0.0393435	2.6120482076005803e-12
171352	E2f3	Tacc3	-0.0393428	0.0393428	1.344523821333153e-09
81810	Fos	Igfbpl1	-0.0393368	0.0393368	2.5921963319813277e-09
26146	Tfdp1	Ccnb2	-0.0393251	0.0393251	1.8321622137610671e-09
184222	Nr1d2	Tuba1c	-0.0393175	0.0393175	1.5501175074834664e-09
74286	Mafk	H2bc14	0.0393131	0.0393131	1.0968309264293476e-10
26221	Tfdp1	Ccnd1	0.03931	0.03931	2.9534017438053713e-08
16711	Id3	Aurkb	-0.0393065	0.0393065	8.601309737005027e-11
108265	Ezh2	Nap1l5	-0.0392984	0.0392984	1.1867503603097838e-11
173034	Ezh2	Tceal3	-0.0392954	0.0392954	2.3660064999896434e-16
126231	Klf4	Pimreg	-0.0392841	0.0392841	5.7405180951633295e-09
143437	Tfdp1	Rfc4	0.0392811	0.0392811	4.3026479897453945e-15
9024	Lmnb1	Alyref	0.0392673	0.0392673	8.443020549889607e-13
158149	Klf4	Sgo2a	-0.0392509	0.0392509	3.7156554108256776e-06
18763	Mef2c	Bhlhe22	0.0392472	0.0392472	2.1261912069433826e-09
30039	Fos	Cenpa	-0.0392335	0.0392335	2.0132340483783353e-07
88783	Foxk2	Kif23	-0.0392333	0.0392333	2.0954174424794292e-10
56685	Tox	Ezr	0.0392307	0.0392307	7.705877201661509e-15
71224	Hey1	Gria2	-0.0392301	0.0392301	1.1805995096727302e-13
14529	Batf3	Atad2	0.0392257	0.0392257	3.8171666843411925e-13
81778	Kmt2b	Igfbp5	-0.03922	0.03922	3.994200298072751e-09
74139	Egr2	H2ac8	0.0392142	0.0392142	2.2990589570138386e-10
76281	Sinhcaf	Hes6	0.0392035	0.0392035	3.456990681738833e-13
8381	Nr2e1	Aldoc	0.039199	0.039199	1.0072601562414674e-10
187125	Kdm2b	Uhrf1	0.0391961	0.0391961	1.17683312259179e-16
81807	Runx2	Igfbpl1	0.0391881	0.0391881	1.1699481617116823e-09
22909	Rxrg	Car8	0.0391851	0.0391851	1.5944041432998348e-10
77956	Fos	Hmmr	-0.0391808	0.0391808	4.267970456040466e-10
104895	Tfdp1	Mt3	-0.0391726	0.0391726	9.092204684255033e-09
26111	Arid3a	Ccnb1	-0.039165	0.039165	2.430976011972008e-06
66271	Neurod6	Gap43	0.0391635	0.0391635	8.00000722310122e-14
89849	Nfe2l2	Knl1	-0.0391573	0.0391573	5.596754430367927e-10
28163	Ncapd3	Cdk1	0.0391537	0.0391537	1.154983813171803e-08
88933	Fos	Kif4	-0.0391528	0.0391528	1.2301453120052085e-07
15525	Aurkb	Atp1b1	-0.039145	0.039145	1.580393707586391e-11
171968	Mef2c	Tafa2	0.0391264	0.0391264	3.0890999885916205e-08
168943	Jund	Stmn4	0.0391213	0.0391213	3.910340412009586e-15
80526	Zeb1	Id4	-0.0391083	0.0391083	4.333464296721048e-14
49441	E2f2	Dut	0.0391013	0.0391013	1.2305902502096742e-11
51897	Arid3a	Egfr	-0.0390874	0.0390874	8.945470601983727e-08
184355	Bcl11b	Tubb3	0.0390874	0.0390874	2.2297232559687675e-10
139844	Neurod2	Racgap1	-0.0390817	0.0390817	1.0236027275437748e-11
60501	Acss2	Fbxo5	-0.0390782	0.0390782	6.001060673781697e-10
121866	Klf9	Pcsk1n	0.0390779	0.0390779	1.1118466644334643e-11
176132	Hey2	Tle5	0.0390638	0.0390638	1.3914685768339698e-08
139825	Zbtb7a	Racgap1	-0.0390583	0.0390583	2.012679147801658e-11
137803	Egr3	Ptprd	-0.0390543	0.0390543	1.5124414971732871e-09
90029	Nucks1	Kpna2	0.0390467	0.0390467	8.732423030185668e-14
159365	Klf9	Slbp	-0.039045	0.039045	2.8139716295009427e-14
120552	Mxi1	Pbk	-0.0390385	0.0390385	3.1163018364354203e-09
80230	Egr1	Id1	0.0390353	0.0390353	5.961359745811478e-08
25323	Nr3c1	Ccdc80	0.0390322	0.0390322	5.991202015348201e-12
74143	Nr1d2	H2ac8	0.0390226	0.0390226	2.4985943701637813e-09
5042	Hes1	Actr3b	0.0390173	0.0390173	8.809056134936757e-14
30277	Nfe2l2	Cenpf	-0.0390151	0.0390151	1.6043346578393074e-06
17800	Plagl1	Basp1	-0.0390127	0.0390127	6.08579737793809e-14
18932	Cdk6	Birc5	-0.0389995	0.0389995	7.343318121187195e-11
162562	E2f2	Slc6a1	-0.0389994	0.0389994	3.908224437532508e-16
102068	Elk3	Mlc1	0.0389991	0.0389991	1.572982104032164e-11
165670	Plagl1	Sox5	-0.038997	0.038997	3.3275239791373823e-11
20175	Ezh2	Btbd17	-0.038992	0.038992	9.676676755305432e-10
56604	Cdk6	Ezr	0.0389906	0.0389906	2.0710233668851144e-12
8137	E2f3	Aldh1l1	-0.0389718	0.0389718	1.8340384111504983e-10
108271	Hey1	Nap1l5	-0.0389629	0.0389629	2.132027453075767e-08
180925	Olig2	Trim2	-0.03896	0.03896	2.465929392175494e-11
153734	Ezh2	S100a13	-0.0389559	0.0389559	2.0995842740134664e-11
39789	Nr4a1	Cspg4	0.0389409	0.0389409	5.611513792275717e-10
88331	Top2b	Kif15	-0.0389185	0.0389185	3.939336176695967e-11
116030	Anp32e	Nuf2	0.0389164	0.0389164	5.835722302122188e-14
27325	Nfe2l2	Cdc25c	-0.0389033	0.0389033	5.7916179600639046e-11
96541	Olig2	Lzts1	-0.0388928	0.0388928	1.5181535170532134e-11
166115	Jund	Spc24	-0.0388913	0.0388913	1.1459946601959e-13
14379	Lmnb1	Asrgl1	-0.0388882	0.0388882	1.977190562522376e-12
21502	Lmnb1	Cacna2d1	-0.0388746	0.0388746	6.219492789705736e-11
71613	Hes1	Grin2b	0.0388683	0.0388683	6.824710551119312e-13
6075	Rxrg	Adcyap1r1	0.0388663	0.0388663	5.273773968036125e-13
92177	Npas3	Lhfpl3	0.0388631	0.0388631	8.415912758124804e-08
176143	Tfap2c	Tle5	-0.0388627	0.0388627	1.1887791953436916e-07
59725	Id3	Fbln2	0.038862	0.038862	1.1242527230425963e-10
189052	Jun	Veph1	0.0388561	0.0388561	2.7793149780962982e-11
181150	Lmnb1	Trim59	0.0388542	0.0388542	1.4615939393535e-10
73553	Egr1	H2-Ke6	0.0388505	0.0388505	4.5404825853574323e-10
51950	Sinhcaf	Egfr	0.0388494	0.0388494	3.4364344536358373e-10
165937	Egr2	Sparc	-0.038846	0.038846	1.8468251607304483e-09
52041	Ascl1	Egr1	0.0388448	0.0388448	8.255699772292536e-14
133137	Egr2	Prc1	0.0388307	0.0388307	5.8751700222372686e-09
185831	Pcgf6	Ube2c	-0.0388217	0.0388217	2.6594652831517834e-08
71865	Hey2	Grm3	0.0388149	0.0388149	3.596528126286817e-12
16700	Mxi1	Aurkb	-0.0388077	0.0388077	9.383265302438653e-11
100911	Kmt2b	Mfap2	-0.0388062	0.0388062	2.9927106430329385e-12
126248	Jund	Pimreg	-0.0388026	0.0388026	3.5903688323127104e-10
30062	Npas3	Cenpa	0.0388022	0.0388022	5.6045840051413854e-08
35383	Lmnb1	Cntrl	0.0388015	0.0388015	3.2487431180404185e-12
108481	E2f3	Nasp	0.0387762	0.0387762	4.8828292909330426e-14
75696	Batf3	Hells	0.0387419	0.0387419	9.282472098526572e-19
154492	Hey1	Sap18	0.0387397	0.0387397	2.676762291186321e-10
34378	Jund	Clspn	-0.0387315	0.0387315	4.3884907402616035e-18
112639	Fezf2	Nkain4	0.0387096	0.0387096	6.104684699700826e-12
76163	Egr1	Hes5	0.0387057	0.0387057	1.6922968924765757e-05
104933	Zeb1	Mt3	-0.0387041	0.0387041	1.2845317771069122e-09
104926	Egr1	Mt3	-0.0387032	0.0387032	6.67177157174831e-11
143341	E2f3	Rfc3	0.0386895	0.0386895	9.914200132947389e-10
99106	Tfdp1	Mcm4	0.0386762	0.0386762	2.2658908897506927e-09
57345	Ascl1	Fam111a	-0.038627	0.038627	4.0266403137500117e-07
100262	Rbfox2	Mest	-0.0386143	0.0386143	7.0646461442044556e-12
81826	Nr3c1	Igfbpl1	-0.0386095	0.0386095	7.609351728075585e-09
184519	Cebpd	Tubb4b	-0.0385991	0.0385991	2.1901335363959866e-12
103436	Aurkb	Mras	-0.0385907	0.0385907	3.4272002461620825e-15
11415	Fos	Apoe	0.0385785	0.0385785	2.8373728238989827e-09
160476	Zfp57	Slc24a5	0.0385754	0.0385754	1.3552400622426832e-10
155563	Olig2	Scrg1	-0.0385658	0.0385658	6.140152128932502e-08
59698	Klf6	Fbln2	0.0385515	0.0385515	6.2176831976933286e-12
28090	Olig2	Cdh4	-0.0385502	0.0385502	1.1249935915429933e-15
143311	Ncapd3	Rfc2	0.0385313	0.0385313	1.8816173931345702e-13
27235	Acss2	Cdc20	-0.0385172	0.0385172	1.1069743278592394e-10
104934	Myt1l	Mt3	-0.0385114	0.0385114	3.4208392284680894e-10
60513	Top2b	Fbxo5	-0.0384989	0.0384989	7.206470191233273e-12
88715	Hey2	Kif22	-0.0384879	0.0384879	2.1073762972611202e-10
128583	Hey1	Plk4	0.0384708	0.0384708	1.7809256187273756e-12
77052	Hey1	Hist1h2ap	-0.038451	0.038451	5.175378413792064e-08
155239	Rxrg	Scd1	0.0384471	0.0384471	2.3129069828649128e-10
88780	Ncapd3	Kif23	0.0384346	0.0384346	6.997325601861254e-10
157095	Zfp57	Septin3	0.0384345	0.0384345	5.204495030814399e-09
95817	Arid3a	Luzp2	0.0384285	0.0384285	2.1657707785734497e-07
162606	E2f2	Slc6a11	-0.0383988	0.0383988	7.87366383081094e-09
88522	Npas3	Kif18a	0.0383684	0.0383684	2.247274651908022e-12
113485	Nfe2l2	Npas3	-0.038352	0.038352	7.095003496140549e-13
121608	Ncapd3	Pcna	0.0383497	0.0383497	5.82520584091057e-11
1381	Creb5	9330159F19Rik	0.0383467	0.0383467	6.040281675501385e-12
160176	Zfp57	Slc1a2	-0.03834	0.03834	6.482342867554003e-09
102309	Ascl1	Mmd2	-0.0383357	0.0383357	8.418944687518321e-13
63861	Cdk6	Fstl1	0.0383339	0.0383339	5.820546734569511e-11
125210	Tfap2c	Phf20l1	0.0383214	0.0383214	1.2959090672592584e-13
92512	Ncapd3	Lig1	0.0383174	0.0383174	4.5057620383834064e-10
185836	Hey1	Ube2c	0.0383143	0.0383143	2.8278185564717897e-07
33312	Chaf1b	Cip2a	-0.0383134	0.0383134	8.066444176670297e-10
33979	Hey1	Cks2	0.0382977	0.0382977	3.163678582456158e-10
138256	Hey1	Pttg1	0.0382971	0.0382971	1.0229254963744783e-06
164021	Nr1d2	Smc2	-0.0382904	0.0382904	9.464122588827341e-08
130179	Pcna	Pola2	0.0382753	0.0382753	9.567406250377906e-14
110801	Ezh2	Neil3	0.0382631	0.0382631	8.045260179276793e-08
187075	Ezh2	Uhrf1	0.0382345	0.0382345	6.475082840596334e-17
138267	Mafk	Pttg1	-0.0382253	0.0382253	6.49477463646951e-09
121483	Tfap2c	Pclaf	-0.0382249	0.0382249	1.406397080856148e-05
143275	Tfdp1	Rfc2	0.0382198	0.0382198	3.778936911108265e-11
156379	Fezf2	Selenom	-0.0382133	0.0382133	9.532357217454211e-09
43542	Cebpb	Dcx	-0.0382129	0.0382129	9.146463726385016e-10
184457	E2f3	Tubb4b	-0.0382053	0.0382053	2.522881006079318e-12
82583	Neurod2	Ina	0.0381939	0.0381939	9.100627749653785e-08
77078	Runx2	Hist1h2ap	0.0381939	0.0381939	5.877702908119549e-07
30133	Egr2	Cenpe	0.0381904	0.0381904	6.79666453059197e-11
51387	Zfp57	Efhd2	-0.0381833	0.0381833	1.7034508268411712e-10
115678	Egr1	Ntrk2	-0.0381772	0.0381772	7.371954197533183e-12
182498	Egr1	Tspan18	-0.0381626	0.0381626	1.1188410154778095e-11
33635	Sap18	Ckap2	0.0381613	0.0381613	1.1149898547357108e-09
177245	Ascl1	Tmem176b	-0.0381425	0.0381425	3.772372749223939e-11
41539	Osr2	Cybrd1	0.0381351	0.0381351	4.5661149140620294e-09
115681	Hey1	Ntrk2	0.038134	0.038134	3.983773440549302e-08
183707	Jund	Ttk	-0.0381306	0.0381306	1.6380087292932876e-12
20627	Myb	Bub1	-0.0381249	0.0381249	5.72807789090921e-13
18993	Fos	Birc5	-0.0381241	0.0381241	3.13488615789759e-09
128461	Hey2	Plk1	-0.0381122	0.0381122	5.24098157079058e-08
127084	Ezh2	Pla2g7	-0.0380787	0.0380787	2.1347725530746207e-12
9015	Aurkb	Alyref	0.0380712	0.0380712	1.6504032262252558e-12
122944	E2f2	Pdgfra	0.038063	0.038063	4.9151569056846534e-11
153800	Lmnb1	S100a16	-0.0380624	0.0380624	1.6185902165330216e-07
77552	Lmnb1	Hmgb3	0.0380618	0.0380618	5.447788004911578e-12
30182	Fezf2	Cenpe	-0.0380556	0.0380556	7.127060580631501e-09
135779	Plagl1	Psat1	0.0380498	0.0380498	2.063042132110091e-14
188823	Egr1	Vcam1	-0.038027	0.038027	8.425369402209783e-07
69125	E2f2	Gmnn	0.0380255	0.0380255	1.1932867438669127e-09
177234	Plagl1	Tmem176b	-0.0380241	0.0380241	5.451123215933598e-11
176127	Neurod2	Tle5	0.0380236	0.0380236	8.445896507632793e-09
30238	Kmt2b	Cenpf	0.0380184	0.0380184	1.4462501023658842e-06
18943	Chaf1b	Birc5	-0.0380165	0.0380165	1.676529908154227e-07
64341	Hey2	Fut9	0.038008	0.038008	9.530265578645644e-12
27318	Aurkb	Cdc25c	0.0379892	0.0379892	2.930468390358448e-10
74066	Cebpb	H2ac7	0.0379574	0.0379574	6.230782158957709e-09
123389	Zeb1	Pdlim4	-0.0379531	0.0379531	5.1660207321179055e-14
82918	Plagl1	Inka2	-0.0379504	0.0379504	1.836730969875344e-09
109110	E2f2	Ncapd2	0.0379457	0.0379457	1.1252800333467969e-13
109230	Top2b	Ncapg	-0.0379393	0.0379393	8.241830935744967e-14
85788	Prdm16	Jund	0.0379382	0.0379382	5.79846789265998e-07
95881	Hey1	Lxn	0.0379381	0.0379381	3.8531071188500663e-10
20655	Ncapd3	Bub1	0.0379376	0.0379376	1.1588986901016178e-08
180220	Cdk6	Tpx2	-0.0379313	0.0379313	1.350368617095258e-06
77398	Egr1	Hk2	0.0379224	0.0379224	2.25529401365229e-11
104912	Olig2	Mt3	-0.0379057	0.0379057	5.426356817237237e-09
183913	Srebf1	Ttyh1	0.0379029	0.0379029	3.6210649517112282e-12
173935	Mycn	Tfap2c	0.0378802	0.0378802	3.26376292256987e-12
74111	E2f3	H2ac7	0.0378759	0.0378759	8.389179335156014e-09
24365	Plagl1	Ccdc136	0.0378634	0.0378634	5.386493719386337e-08
98580	Nfe2l2	Matn4	-0.0378616	0.0378616	1.295403056265615e-10
22918	Egr3	Car8	0.0378585	0.0378585	7.120921185733761e-12
123532	Olig2	Pdzrn4	0.0378573	0.0378573	4.805220089508686e-11
102085	Nr2e1	Mlc1	0.0378516	0.0378516	8.64005475100142e-08
113334	Bcl11a	Notch2	-0.0378474	0.0378474	1.86186488149102e-10
74137	Bach2	H2ac8	0.037837	0.037837	1.3237323165141638e-11
109756	Top2b	Ncor2	0.0378329	0.0378329	6.3078399128878785e-12
87293	Plagl1	Kcnk1	0.0378315	0.0378315	1.987186301744647e-12
153943	Plagl1	S1pr1	0.0378274	0.0378274	2.135886578514336e-12
180271	Ncapd3	Tpx2	0.0378226	0.0378226	2.0247325700032194e-09
63949	Plagl1	Fstl5	0.037814	0.037814	8.976021253313346e-14
61686	Pbrm1	Fgfbp3	-0.0378071	0.0378071	2.4711824712264126e-07
102180	Neurod2	Mllt11	0.0378029	0.0378029	3.4453929229788494e-11
194103	E2f3	Zfp36l1	-0.0377986	0.0377986	1.0361266135862341e-10
177241	Ncor2	Tmem176b	-0.0377929	0.0377929	6.321867582572242e-11
164017	Egr2	Smc2	0.0377888	0.0377888	5.618844901821252e-12
8138	Sinhcaf	Aldh1l1	-0.0377623	0.0377623	3.9413682478821875e-11
180238	Dnmt3b	Tpx2	0.0377602	0.0377602	8.666377246299329e-11
163581	Mlxipl	Slco1c1	0.0377574	0.0377574	2.4482497896272382e-08
24362	Aurkb	Ccdc136	-0.0377474	0.0377474	3.1821568610817755e-12
46475	Sp9	Dlx1	0.0377452	0.0377452	4.152454581520005e-10
11436	Pbrm1	Apoe	-0.0377368	0.0377368	6.883455569031848e-11
158129	E2f2	Sgo1	0.0377105	0.0377105	1.0398942600776716e-09
132242	Ezh2	Ppp1r1a	-0.0376967	0.0376967	1.445894213299188e-09
30241	Ncapd3	Cenpf	0.0376939	0.0376939	1.4026557074836202e-05
24370	Lmnb1	Ccdc136	-0.0376916	0.0376916	1.3930775983631317e-12
165604	Egr1	Sox10	-0.0376902	0.0376902	1.4956996280895754e-10
120959	Fos	Pcdh15	0.0376792	0.0376792	4.915338453406974e-10
104709	Cebpb	Mt1	0.037673	0.037673	7.991149816222124e-11
43492	Tfdp1	Dctpp1	0.0376707	0.0376707	9.897950943951316e-11
162642	Nr4a1	Slc6a11	0.0376674	0.0376674	3.170121078834721e-11
27615	Aurkb	Cdca3	0.0376662	0.0376662	1.7301261065217644e-13
33695	Arid3a	Ckap2l	-0.0376642	0.0376642	4.032224783886109e-07
153934	Tfdp1	S1pr1	-0.0376632	0.0376632	7.493752101255635e-13
88226	Jund	Kif11	-0.0376534	0.0376534	1.642582017180882e-07
108747	Ascl1	Nav1	-0.037653	0.037653	1.8656167987020292e-10
20673	Cebpb	Bub1b	-0.0376511	0.0376511	1.0681597753789469e-07
49764	Hes1	E130114P18Rik	0.0376488	0.0376488	1.8508456600385634e-11
39808	Jund	Cspg5	0.0376467	0.0376467	2.9667736940300683e-12
178748	Insm1	Tnfrsf19	-0.0376372	0.0376372	1.0972501009866156e-10
33615	Batf3	Ckap2	-0.0376177	0.0376177	8.90689413112634e-09
82479	Egr3	Il1rapl1	-0.0376113	0.0376113	1.5918191522458705e-11
46114	Aurkb	Dlgap5	0.0375907	0.0375907	3.578242436725843e-11
88803	Pcgf6	Kif23	-0.0375821	0.0375821	7.031226490158738e-11
179793	Sp9	Top2a	-0.0375663	0.0375663	6.340766738665514e-07
82913	Bach2	Inka2	0.0375635	0.0375635	2.5205044694513853e-15
61674	Ncor2	Fgfbp3	-0.0375548	0.0375548	1.5881916835002723e-10
116462	E2f2	Nusap1	0.0375547	0.0375547	1.0523073730454008e-07
81699	Id2	Igfbp2	0.037544	0.037544	2.1847057110317555e-11
175480	Ascl1	Timp3	-0.0375286	0.0375286	2.8422964658626317e-13
73956	Npas3	H2ac20	-0.0375286	0.0375286	1.0138152900231798e-11
28129	Prdm16	Cdk1	-0.0375283	0.0375283	3.564639707741966e-10
61687	Tfap2c	Fgfbp3	-0.0375267	0.0375267	3.54545945985703e-06
185848	Rcor2	Ube2c	0.0375225	0.0375225	1.2210921364386282e-09
80452	Ncor2	Id3	-0.0375163	0.0375163	1.4496147287673606e-09
74241	Egr2	H2ax	0.0374907	0.0374907	1.3191372624834026e-06
63124	Lmnb1	Fos	-0.0374906	0.0374906	5.82635916543854e-15
99183	Tfdp1	Mcm6	0.0374838	0.0374838	1.0535220239205546e-12
185078	Zeb1	Tyms	-0.0374757	0.0374757	7.42051834861484e-10
65004	Hes5	G2e3	-0.0374748	0.0374748	4.307645982870033e-12
77087	Rcor2	Hist1h2ap	-0.0374722	0.0374722	1.126540041414631e-08
80339	Plagl1	Id2	-0.0374634	0.0374634	1.6726224887481652e-09
62922	Plagl1	Fnbp1	0.03745	0.03745	1.4676543536072066e-13
69861	Sinhcaf	Gnl3	0.0374338	0.0374338	4.98162457795353e-10
127341	Junb	Plagl1	-0.0374313	0.0374313	2.9708989016620906e-11
162509	Egr3	Slc4a4	0.0374305	0.0374305	4.61453179615365e-13
80766	Egr1	Ier2	0.0374224	0.0374224	1.7008698674308326e-12
88285	Cdk6	Kif15	-0.0374209	0.0374209	4.656626641138724e-08
171156	Neurog2	Syt4	0.0374203	0.0374203	5.853839464469657e-11
76620	Junb	Hgf	-0.037417	0.037417	8.938494934456996e-08
91835	Ncor2	Lgals1	0.0374132	0.0374132	1.3351828732287474e-09
132773	Ncor2	Ppp2r2b	-0.0374129	0.0374129	5.3346353445718066e-09
88327	Ncapd3	Kif15	0.037403	0.037403	7.581874777451003e-08
52038	Egr2	Egr1	0.037397	0.037397	1.0342604409422884e-12
8353	Olig2	Aldoc	-0.0373964	0.0373964	5.417152516626628e-11
159044	Hey1	Sinhcaf	-0.0373962	0.0373962	7.834376045222047e-13
165942	Jun	Sparc	0.0373889	0.0373889	6.233973156495146e-07
50681	Tfdp1	Ednrb	-0.0373881	0.0373881	2.918364426614217e-08
92183	Nr4a1	Lhfpl3	0.0373703	0.0373703	8.452554148536516e-09
121850	Egr1	Pcsk1n	-0.0373561	0.0373561	5.0773756947038665e-09
145820	Neurod2	Rnf227	0.0373438	0.0373438	4.272401741597212e-08
181183	Top2b	Trim59	-0.0373417	0.0373417	1.1949960872334548e-15
185828	Sinhcaf	Ube2c	-0.0373217	0.0373217	4.7063850250624505e-08
75735	Lmnb1	Hells	0.0373163	0.0373163	1.0380234063691651e-10
30699	Cdk6	Cenpq	-0.0373014	0.0373014	3.9422813647527875e-10
30217	Mxi1	Cenpf	-0.037298	0.037298	1.3285451354484208e-08
29909	Tfap2c	Celsr1	0.0372881	0.0372881	2.2320292755968194e-10
33639	Thap1	Ckap2	0.0372855	0.0372855	6.417553284468057e-08
66380	Jund	Gas2l3	-0.0372515	0.0372515	4.008301158526796e-11
133163	Kmt2b	Prc1	0.0372443	0.0372443	3.703224003876347e-08
48458	Tfdp1	Dtl	0.0372372	0.0372372	3.7437539658636356e-11
87319	Lmnb1	Kcnk2	-0.0372342	0.0372342	1.602343462560217e-11
11269	Neurod2	Aplp1	0.0372306	0.0372306	1.2339431414525066e-08
18963	Hes5	Birc5	-0.037203	0.037203	1.6345814026571372e-07
145847	Neurod1	Rnf227	0.0372025	0.0372025	5.232098191802446e-09
117467	Hey1	Opcml	-0.0372023	0.0372023	1.874803055959587e-12
101956	Neurod2	Mki67	-0.0371914	0.0371914	1.942896728425642e-07
162537	Nr4a1	Slc4a4	0.0371907	0.0371907	2.0333228956409544e-10
57350	Nr4a1	Fam111a	0.0371879	0.0371879	1.233353153876668e-09
29995	Aurkb	Cenpa	0.0371828	0.0371828	1.1672593918991384e-05
185037	Jund	Tyms	-0.0371793	0.0371793	1.8602224796500405e-09
21513	Neurod6	Cacna2d1	0.0371757	0.0371757	1.4691597377290527e-13
183747	E2f2	Ttk	0.0371622	0.0371622	5.484867562257025e-14
73941	Chaf1b	H2ac20	0.037148	0.037148	4.117515624362509e-10
178789	Npas3	Tnfrsf19	0.0371449	0.0371449	1.3601181558038823e-11
142062	Pbrm1	Rbp1	-0.0371297	0.0371297	1.392322164562519e-13
109922	Lmnb1	Ndc80	0.0371292	0.0371292	9.76539219173109e-10
79722	Ncor2	Hsph1	0.0371178	0.0371178	8.939988810299402e-13
178337	Anp32e	Tmpo	0.0371135	0.0371135	4.341394215545899e-11
88766	Jund	Kif23	-0.0371128	0.0371128	4.083620767302921e-08
168892	Zeb1	Stmn3	-0.0371072	0.0371072	3.8804322764208077e-10
57992	Ebf1	Fam181b	-0.0371071	0.0371071	5.902074572921996e-11
163563	Mef2a	Slco1c1	0.0371019	0.0371019	1.7125306305329722e-06
30071	Id1	Cenpc1	-0.0370975	0.0370975	6.478127879708863e-12
189066	Bhlhe40	Vim	0.0370959	0.0370959	5.107993754355111e-08
109715	Cdk6	Ncor2	0.0370909	0.0370909	1.6130296120337333e-15
789	Id4	2310022B05Rik	0.0370603	0.0370603	1.6214036391482772e-09
123372	Klf4	Pdlim4	-0.0370459	0.0370459	2.9567259349631406e-12
180904	Pax6	Trim2	0.0370453	0.0370453	1.0584008889410593e-09
153611	Arid3a	S100a1	0.0370436	0.0370436	6.522676594269629e-15
99011	Ezh2	Mcm3	0.0370434	0.0370434	4.398779865412055e-07
120506	Cdk6	Pbk	-0.0370423	0.0370423	1.0112080860732888e-07
29551	Hey2	Cebpd	0.0370327	0.0370327	2.283420724977795e-14
74287	Kdm2b	H2bc14	-0.0370309	0.0370309	6.893227080123691e-10
12518	Npas3	Arhgap11a	0.0370297	0.0370297	8.135817532721798e-14
121880	Ncor2	Pcsk1n	-0.0370264	0.0370264	1.6127357801043653e-11
98570	Hey1	Matn4	-0.0370206	0.0370206	6.821609237608892e-10
33913	Chaf1b	Cks2	-0.0370164	0.0370164	8.567551264690197e-08
33903	Npas3	Cks1b	0.037015	0.037015	1.4831493339680585e-09
157492	Ncor2	Serpinh1	-0.0369911	0.0369911	2.436053180806272e-07
193316	Ascl1	Zeb1	0.0369792	0.0369792	9.619650736550336e-13
71913	Pax6	Grm5	-0.0369734	0.0369734	3.28116854574266e-09
42949	Ezh2	Dbf4	0.0369726	0.0369726	5.899243021170977e-12
72531	Nfe2l2	Gsta4	0.0369677	0.0369677	2.0904654486822575e-11
30457	Lmnb1	Cenpk	0.0369525	0.0369525	9.769912888434388e-14
110807	E2f2	Neil3	0.0369493	0.0369493	8.824475420811432e-10
61642	Rxrg	Fgfbp3	0.0369482	0.0369482	4.024827927244371e-10
73373	Tfdp1	H1f0	-0.0369429	0.0369429	3.1413252175008675e-09
141423	E2f2	Rbbp8	0.0369333	0.0369333	3.2415208665890306e-15
33660	Plagl1	Ckap2	0.0369269	0.0369269	8.670567003182961e-06
18974	Kmt2b	Birc5	0.0369159	0.0369159	8.779740028386914e-10
158164	Pax6	Sgo2a	0.0369157	0.0369157	1.0707147999314713e-06
178262	Ezh2	Tmpo	0.0369107	0.0369107	4.932836091221584e-12
50684	Olig2	Ednrb	0.0369079	0.0369079	2.6320244598770143e-08
58419	Bhlhe40	Fam210b	0.0368943	0.0368943	1.6240999369401014e-08
81812	Hey2	Igfbpl1	0.0368941	0.0368941	2.5981654861298927e-09
165918	Ezh2	Sparc	-0.03688	0.03688	1.2127113062097193e-11
20700	Nfatc4	Bub1b	-0.0368763	0.0368763	4.758741576755578e-09
116478	Myb	Nusap1	-0.0368688	0.0368688	1.0542755356030267e-09
102327	Dmrtb1	Mmp16	0.0368645	0.0368645	1.0170542520818907e-11
80418	Top2b	Id3	-0.0368632	0.0368632	6.793711111217205e-14
129310	Nr2e1	Plxnc1	0.0368484	0.0368484	9.120660471515252e-14
77282	Acss2	Hjurp	-0.0368472	0.0368472	5.585077634348529e-12
36400	Klf9	Colec12	0.0368465	0.0368465	2.3979101850079165e-09
28180	Fos	Cdk1	-0.0368446	0.0368446	1.0125977277813644e-07
159084	Ascl1	Sinhcaf	0.0368336	0.0368336	5.023324831442301e-16
82915	Acss2	Inka2	0.036832	0.036832	1.710012628868642e-13
11424	Jun	Apoe	0.0368277	0.0368277	1.4510830271196603e-11
126275	Hey2	Pimreg	-0.0368241	0.0368241	7.888869836240866e-09
14360	Tfap2c	Aspm	-0.0368216	0.0368216	0.000292696
117330	Sinhcaf	Olig1	-0.0368201	0.0368201	1.9737882834992003e-08
120549	Hey2	Pbk	-0.0368198	0.0368198	7.594817378849717e-08
121457	Cdk6	Pclaf	-0.0368181	0.0368181	3.28407497201923e-07
14619	E2f3	Atad5	0.0368079	0.0368079	4.8429238077314524e-11
171970	Top2b	Tafa2	0.0367904	0.0367904	1.6373750090074398e-09
10338	Ezh2	Anln	0.0367863	0.0367863	1.9532792333564927e-12
167911	E2f2	St6galnac5	-0.0367605	0.0367605	5.936084926785229e-15
95351	Npas3	Lsamp	0.0367584	0.0367584	8.782349351618467e-13
171153	Sinhcaf	Syt4	0.0367536	0.0367536	5.945467287851436e-10
72530	Fos	Gsta4	0.0367437	0.0367437	9.841588383382217e-10
138319	Klf6	Ptx3	-0.0367435	0.0367435	1.9605334594601052e-08
33875	Klf5	Cks1b	-0.0367317	0.0367317	3.041811232956346e-10
125599	Sinhcaf	Phyhipl	-0.0367313	0.0367313	1.1135015494434903e-12
89886	Myb	Knstrn	-0.0367309	0.0367309	2.624767066519068e-14
101882	Ncapd3	Mis18bp1	0.0367266	0.0367266	8.328198835489664e-09
157676	Lmnb1	Sfrp1	-0.0367245	0.0367245	2.164934860072064e-08
69163	Ascl1	Gmnn	-0.0367102	0.0367102	9.760353207911214e-11
30127	Bhlhe40	Cenpe	-0.0367068	0.0367068	1.0767933395400024e-07
58009	Neurog2	Fam181b	-0.0367012	0.0367012	1.2674493738108918e-10
52117	Osr2	Egr1	-0.0366957	0.0366957	5.173194620357522e-07
15513	Olig2	Atp1b1	-0.0366855	0.0366855	4.789848360085339e-09
120528	Cbx8	Pbk	0.03668	0.03668	1.0786199310925725e-07
75887	Ascl1	Helt	0.0366652	0.0366652	3.9787937724663316e-13
151966	Nr4a1	Rrbp1	0.0366545	0.0366545	3.4870507563129846e-10
58464	Ncapd3	Fam210b	-0.0366524	0.0366524	2.817787111255031e-06
171355	Tfap2c	Tacc3	-0.0366519	0.0366519	8.1893463252473e-09
47381	E2f3	Dnajc9	0.0366507	0.0366507	3.526329065448256e-10
88749	Bach2	Kif23	-0.0366452	0.0366452	8.007518797676815e-13
30193	Ncoa2	Cenpe	0.0366422	0.0366422	1.446370615648995e-07
87389	Nfe2l2	Kcnk2	0.0366124	0.0366124	1.2884669333129512e-09
52107	Zeb1	Egr1	0.036609	0.036609	7.730826879484321e-13
174475	Hey2	Tgfb2	0.0366064	0.0366064	5.704664418934086e-14
90195	Cebpb	Krt10	-0.0366049	0.0366049	5.017178927097441e-09
108267	Bhlhe40	Nap1l5	-0.036593	0.036593	5.64317380679854e-10
139906	Tfdp1	Rad51ap1	0.0365922	0.0365922	6.116450515021586e-11
175617	Ncapd3	Tipin	0.0365839	0.0365839	1.602898357808115e-11
47613	Ncapd3	Dnmt1	0.0365831	0.0365831	2.50818067917245e-08
26041	Pcgf6	Ccna2	-0.0365818	0.0365818	3.1684257079531214e-09
80380	Pou2f1	Id3	-0.036576	0.036576	2.7921839212974293e-09
143819	Zeb1	Rgs16	0.0365727	0.0365727	2.717417186708837e-11
112631	Hey2	Nkain4	0.0365721	0.0365721	2.1596094147427495e-10
122417	Mxi1	Pdcd4	0.0365668	0.0365668	2.912653565922913e-14
154484	Klf4	Sap18	-0.036559	0.036559	1.685689579004163e-13
14160	Neurod4	Ascl1	-0.0365481	0.0365481	2.9505589387466237e-10
162499	Hey1	Slc4a4	0.0365431	0.0365431	7.825502993514413e-08
185794	Zbtb7a	Ube2c	-0.0365397	0.0365397	1.5682128391118266e-08
14633	Tfdp1	Atad5	0.0365306	0.0365306	8.284275001347652e-10
74254	Nr4a1	H2ax	0.036523	0.036523	8.283107850901606e-09
92573	Ascl1	Lima1	0.0364989	0.0364989	1.4400553027655872e-13
86956	Plagl1	Kcne1l	0.0364979	0.0364979	2.993913560497935e-09
98991	E2f3	Mcm2	0.0364952	0.0364952	1.1590480660992273e-10
20542	Mycn	Btg2	0.0364887	0.0364887	9.110375925928158e-11
36412	Insm1	Colec12	-0.0364798	0.0364798	4.974399804470508e-13
82928	Ascl1	Inka2	-0.0364676	0.0364676	3.7357058798055095e-09
64862	Pou2f1	Fzd8	0.0364675	0.0364675	1.799757622802512e-14
25278	Rxrg	Ccdc80	0.0364656	0.0364656	5.590004912604676e-09
22000	Ascl1	Calr	-0.0364589	0.0364589	1.1758023331529164e-17
180221	Hivep2	Tpx2	-0.0364476	0.0364476	2.0533650718778836e-05
71916	Id2	Grm5	0.0364349	0.0364349	1.2667288435383873e-10
11711	Nrf1	Aqp4	-0.0364337	0.0364337	5.332870269008546e-10
158177	Foxk2	Sgo2a	-0.0364335	0.0364335	1.913433113473855e-08
77762	Tfdp2	Hmgn5	0.0364146	0.0364146	7.433261310088012e-11
166216	Hey2	Spc25	-0.0363955	0.0363955	1.1735330710867021e-09
111333	Plag1	Neurog2	-0.0363923	0.0363923	2.987599619285643e-08
178430	Prdm16	Tnc	0.036389	0.036389	1.2326353309909641e-08
80608	Zeb1	Idi1	-0.0363836	0.0363836	3.310904669458862e-13
182724	Rxrg	Tspan7	0.0363797	0.0363797	4.941324929038238e-15
101874	Acss2	Mis18bp1	-0.0363722	0.0363722	2.1591321860953426e-07
18959	Mef2c	Birc5	-0.0363644	0.0363644	1.5217110880370363e-08
27225	Klf4	Cdc20	-0.0363632	0.0363632	1.421540438170195e-10
30199	Ncor2	Cenpe	0.0363627	0.0363627	9.150445971500725e-08
14342	Pax6	Aspm	0.0363492	0.0363492	1.0868835669097482e-05
14163	Zfp57	Ascl1	-0.0363461	0.0363461	2.053402691489463e-09
114578	Lmnb1	Nrgn	0.0363418	0.0363418	5.905935665484778e-12
14128	Neurod1	Ascl1	-0.0363385	0.0363385	4.9730067962654984e-08
77908	Egr2	Hmmr	0.0363289	0.0363289	6.244099873890828e-11
120566	Tfap2c	Pbk	-0.0363189	0.0363189	2.784629060255008e-10
77110	Neurod1	Hist1h2ap	0.0363095	0.0363095	2.2652062945456756e-08
63912	Egr1	Fstl5	-0.0362916	0.0362916	3.566359395282974e-11
180726	Ncor2	Tril	-0.0362858	0.0362858	1.9263283796098903e-14
95840	Klf6	Luzp2	-0.0362794	0.0362794	1.3376692359471728e-05
184499	Jun	Tubb4b	0.036274	0.036274	6.30513189723136e-08
138300	Pcgf6	Pttg1	-0.0362732	0.0362732	4.693472536898018e-05
33744	Cebpd	Ckap2l	-0.0362669	0.0362669	1.4836897231677682e-07
33719	Ebf1	Ckap2l	-0.0362569	0.0362569	7.09380619001071e-11
132745	Jund	Ppp2r2b	0.0362525	0.0362525	1.9315313137904837e-14
126245	Cdk8	Pimreg	-0.0362439	0.0362439	1.3302367978402516e-10
168966	Neurod6	Stmn4	0.0362297	0.0362297	1.1192351727998988e-08
27780	Cdk6	Cdca8	-0.0362203	0.0362203	3.5020050670143114e-07
151253	Hey1	Rps3a1	-0.0362201	0.0362201	8.80172451953572e-12
121468	Runx2	Pclaf	0.03621	0.03621	1.0446129673028971e-10
152014	Tfdp2	Rrm1	0.0362098	0.0362098	8.949794600373734e-16
186812	Fezf2	Ubxn6	-0.0362087	0.0362087	4.4536442753896414e-11
60493	Jund	Fbxo5	-0.0362066	0.0362066	5.7544293050184465e-11
42988	Kmt2b	Dbf4	0.0362017	0.0362017	2.4936083364366143e-12
14640	Ncapd3	Atad5	0.036198	0.036198	1.1973217851222938e-13
158157	Thap1	Sgo2a	0.0361912	0.0361912	2.718739502644315e-06
44895	Kdm2b	Dhfr	0.0361909	0.0361909	5.306974735820059e-16
180884	Pbrm1	Trim2	0.0361806	0.0361806	2.338328489714703e-16
26036	Ncapd3	Ccna2	0.0361779	0.0361779	1.0272239720179813e-08
80330	Mafk	Id2	-0.0361762	0.0361762	1.1287807717818687e-11
71263	Mef2c	Gria2	0.0361741	0.0361741	6.872257793728503e-11
15394	Aurkb	Atp1a2	-0.0361699	0.0361699	8.168707280941673e-10
26165	Fos	Ccnb2	-0.0361666	0.0361666	1.9575557912813706e-07
33881	Fos	Cks1b	-0.0361657	0.0361657	7.657357269967992e-11
77096	E2f3	Hist1h2ap	0.0361613	0.0361613	7.835416883469645e-06
14358	Neurog2	Aspm	-0.0361469	0.0361469	2.5220115099605268e-08
189105	Hes1	Vim	0.0361251	0.0361251	7.009127337628683e-12
120428	Pou2f1	Pax6	0.0361232	0.0361232	1.4827045183514568e-14
13381	Jun	Arl4c	0.0361168	0.0361168	3.5120799688631873e-09
81783	Pbrm1	Igfbp5	-0.0361022	0.0361022	6.332047541161934e-07
189109	Mafk	Vim	-0.0360997	0.0360997	1.3141075271453153e-12
189079	Nfatc1	Vim	0.0360922	0.0360922	4.570942051228294e-13
179771	Ebf1	Top2a	-0.0360905	0.0360905	1.0564128673016891e-09
117343	Egr1	Olig2	0.0360819	0.0360819	1.2964868416281853e-05
137791	E2f2	Ptprd	0.0360796	0.0360796	3.0071825281931027e-10
11400	Olig2	Apoe	-0.0360613	0.0360613	8.624637615518118e-11
77759	Arid3a	Hmgn5	-0.0360555	0.0360555	5.6522313069370293e-11
126254	Foxk2	Pimreg	-0.0360465	0.0360465	4.1619257705200525e-11
109185	Ezh2	Ncapg	0.0360426	0.0360426	1.672911914533074e-11
115949	Ezh2	Nuf2	0.0360257	0.0360257	5.962193415934296e-11
27274	Zeb1	Cdc20	0.0360253	0.0360253	6.606776388582022e-09
34407	E2f3	Clspn	0.0360227	0.0360227	1.8575091049239833e-07
175612	E2f3	Tipin	0.0360115	0.0360115	3.5118294109842956e-11
14115	Mef2a	Ascl1	0.035999	0.035999	3.2532043961217277e-10
88297	Hey2	Kif15	-0.0359968	0.0359968	2.0090678121483653e-08
14599	Cebpd	Atad2	0.0359931	0.0359931	9.680315533820548e-10
30438	Tfdp1	Cenpk	0.0359776	0.0359776	3.4087862911307242e-12
26109	Pcgf6	Ccnb1	-0.0359737	0.0359737	9.996417691445659e-09
89928	Zfp57	Knstrn	0.035972	0.035972	7.251120783541011e-12
3775	Cdk6	Acadl	-0.0359676	0.0359676	8.747996510071711e-10
128424	Klf4	Plk1	-0.035964	0.035964	2.622486306576232e-09
82727	Pax6	Incenp	0.0359615	0.0359615	1.004910531604728e-08
27807	Bach2	Cdca8	-0.0359381	0.0359381	1.0858477931196865e-10
188888	Prrx1	Vcan	0.0359339	0.0359339	3.730719658591618e-13
80266	Klf6	Id1	0.0359315	0.0359315	1.3485778723559376e-10
39771	Klf4	Cspg4	0.0359295	0.0359295	6.8140772003798e-10
104755	Ascl1	Mt1	-0.0359293	0.0359293	1.938581860121039e-09
121893	Tfap2c	Pcsk1n	0.0359286	0.0359286	6.944219074129242e-10
100889	Prdm16	Mfap2	0.035924	0.035924	3.7327916891134404e-15
35259	Mafk	Cntn1	0.0359185	0.0359185	1.332791757998278e-17
151934	Pou2f1	Rrbp1	-0.0359144	0.0359144	1.3407068817697119e-11
181259	Klf9	Trim9	0.0358993	0.0358993	7.758850512675612e-09
81774	Runx2	Igfbp5	-0.0358912	0.0358912	1.4777979481314621e-07
146266	Cebpb	Rpa2	0.0358802	0.0358802	1.461860780307206e-10
43033	Npas3	Dbf4	0.0358679	0.0358679	5.881632000021463e-12
153612	Ezh2	S100a1	-0.0358606	0.0358606	7.800710679126025e-08
57613	Creb3l2	Fam13c	0.0358602	0.0358602	1.098186197395546e-13
14421	Fos	Asrgl1	0.0358582	0.0358582	1.0814911694379396e-11
122918	Hes1	Pdgfra	-0.0358562	0.0358562	2.304231052797342e-09
82735	Npas3	Incenp	0.0358561	0.0358561	9.392201375923627e-12
186132	Fos	Ube2l3	-0.0358485	0.0358485	1.0020828423903456e-13
16674	Pou2f1	Aurkb	-0.0358428	0.0358428	1.2792454880025676e-10
103234	Nr3c1	Mphosph8	-0.0358388	0.0358388	2.836333492262345e-11
121853	Bhlhe40	Pcsk1n	-0.0358321	0.0358321	1.2834211433382133e-08
39983	Nr2e1	Cst3	0.035828	0.035828	1.3760617875254495e-12
115119	Mef2c	Nsg1	0.0358278	0.0358278	3.6710822294979062e-09
33637	Jund	Ckap2	-0.0358197	0.0358197	1.032907203576047e-06
163783	Zeb1	Slfn9	-0.0358136	0.0358136	1.2468883241215283e-14
62368	Creb3l2	Fjx1	0.0357983	0.0357983	1.5582246297205183e-12
178773	Id3	Tnfrsf19	0.0357953	0.0357953	6.154755740646021e-10
27623	E2f3	Cdca3	-0.0357931	0.0357931	6.98917343508074e-11
152148	Mef2c	Rrm2	-0.0357929	0.0357929	1.2813264373426598e-06
74247	Jun	H2ax	-0.0357923	0.0357923	1.73040307825963e-07
152013	Ezh2	Rrm1	0.0357771	0.0357771	3.5550139600546215e-12
32445	Aurkb	Chmp2a	-0.0357765	0.0357765	3.97994345313521e-13
130124	E2f2	Pola1	0.0357696	0.0357696	1.0051787435385825e-11
164235	Kdm2b	Smo	0.0357589	0.0357589	1.884713346649318e-15
95341	Insm1	Lsamp	-0.035756	0.035756	2.9022760865281865e-10
35456	Npas3	Cntrl	0.0357558	0.0357558	6.66990644322529e-13
44844	Ezh2	Dhfr	0.0357553	0.0357553	1.3643284316360065e-09
129068	Tfap2d	Plxna2	0.035753	0.035753	1.2548901018426043e-10
6425	Nfe2l2	Adgrl3	-0.0357504	0.0357504	6.413514552309366e-12
116806	Insm1	Oat	-0.0357266	0.0357266	1.2534547888247193e-11
76929	Hes1	Hist1h2an	-0.0357128	0.0357128	1.1288421366377015e-10
166594	Fos	Spon1	0.0357109	0.0357109	9.65388884472212e-13
178433	Jund	Tnc	-0.0357075	0.0357075	5.843337183207296e-08
109763	Olig2	Ncor2	0.0357068	0.0357068	6.515546560911044e-14
80334	Kdm2b	Id2	0.0357044	0.0357044	6.030903970054675e-12
74273	Hey1	H2bc14	-0.0357007	0.0357007	1.2164765053266329e-11
115689	Srebf1	Ntrk2	0.0357007	0.0357007	1.8547270752877265e-08
57591	Egr1	Fam13c	-0.0356931	0.0356931	1.9155883416392386e-08
125564	Zeb1	Phyhipl	-0.0356899	0.0356899	6.446322214381194e-10
168667	Hey2	Stk3	0.0356897	0.0356897	1.8091642210231004e-13
115468	Fos	Nt5dc2	-0.0356835	0.0356835	8.23865758133081e-06
165994	Id4	Sparcl1	0.035679	0.035679	6.541524700797082e-06
179885	Ncor2	Top2b	0.0356788	0.0356788	1.32733704137597e-12
45303	Ezh2	Diaph3	0.0356761	0.0356761	6.072154797501304e-11
49787	Ascl1	E130114P18Rik	0.0356714	0.0356714	3.335597693403044e-11
13911	Bhlhe40	Arx	0.0356702	0.0356702	3.850797305960609e-09
36407	Plagl1	Colec12	0.0356637	0.0356637	1.9614052215514674e-11
171387	Dnmt3b	Tacc3	0.0356597	0.0356597	1.3044297213125462e-09
143737	E2f3	Rgcc	-0.0356515	0.0356515	1.8451938696542217e-11
27262	Fezf2	Cdc20	-0.0356286	0.0356286	8.814617025237215e-09
88195	Ezh2	Kif11	0.0356234	0.0356234	9.443815801781507e-12
188864	Id3	Vcam1	0.0356134	0.0356134	3.660762323587458e-07
102271	Rxrg	Mmd2	0.0355919	0.0355919	2.629614348582321e-13
140330	Plagl1	Ramp1	-0.0355891	0.0355891	6.905260887301106e-11
14348	Mxi1	Aspm	-0.0355729	0.0355729	9.70231485992528e-06
171378	Foxk2	Tacc3	-0.0355683	0.0355683	9.008013639605679e-10
153970	Nr3c1	S1pr1	0.0355653	0.0355653	2.0325952496421673e-14
54255	Egr1	Enho	-0.0355617	0.0355617	2.503089002972702e-12
24379	Jun	Ccdc136	0.0355529	0.0355529	1.4911475704396054e-15
120932	Top2b	Pcdh15	0.0355471	0.0355471	1.6772532029742573e-12
27610	Prdm16	Cdca3	-0.0355447	0.0355447	2.3780380273337608e-12
88489	Foxk2	Kif18a	-0.0355403	0.0355403	1.0734927751175353e-11
182757	Pax6	Tspan7	-0.0355357	0.0355357	1.2956192585049134e-08
87379	Egr1	Kcnk2	-0.0355348	0.0355348	2.98792325870795e-10
19007	E2f2	Birc5	0.0355306	0.0355306	3.8324205661693385e-10
175391	Plagl1	Timp2	0.0355254	0.0355254	3.2150155760829023e-11
101375	Rfx4	Mgst1	0.0355086	0.0355086	5.528027636685259e-14
27816	Fos	Cdca8	-0.0355063	0.0355063	8.734501000142408e-08
96028	Bhlhe40	Ly6h	-0.035501	0.035501	3.3433152897902905e-11
115076	Bcl11b	Nsg1	0.0354999	0.0354999	1.3414460239961013e-11
127553	Tfap2c	Plce1	0.0354937	0.0354937	3.0710601911720694e-12
171955	Neurod2	Tafa2	0.0354936	0.0354936	7.265055418567974e-10
26087	Zfp57	Ccnb1	0.0354861	0.0354861	5.523499572708791e-06
57998	Ncor2	Fam181b	0.0354816	0.0354816	2.6204645645994694e-07
33932	Zbtb7c	Cks2	-0.0354808	0.0354808	2.4841484834037764e-08
5389	Nr4a1	Adamts18	-0.0354633	0.0354633	1.290396406415885e-11
36203	Egr1	Col4a5	-0.0354611	0.0354611	2.8158283007316843e-09
51913	Jund	Egfr	-0.0354565	0.0354565	1.8706093143716336e-11
153795	Kdm2b	S100a16	-0.0354513	0.0354513	3.4359432414986737e-13
152131	Mxi1	Rrm2	-0.0354449	0.0354449	8.512642203346273e-09
109926	Egr2	Ndc80	0.0354365	0.0354365	4.288597805267008e-11
74294	Egr2	H2bc14	0.0354352	0.0354352	9.652509737006253e-08
109147	Tfdp1	Ncapd3	0.0354325	0.0354325	1.1866915412476762e-09
101991	Zfp57	Mki67	0.0354234	0.0354234	7.664288470346825e-07
154511	Hey2	Sap18	-0.0354222	0.0354222	8.774085913848047e-08
3251	Arid3a	Abhd4	0.0354148	0.0354148	6.510793563268812e-10
30161	Zfp57	Cenpe	0.0354131	0.0354131	2.7391148405297163e-08
181282	Ascl1	Trim9	-0.0354084	0.0354084	2.5716228879197787e-10
164036	Tfdp1	Smc2	0.0353957	0.0353957	1.4789840520735801e-08
94250	Arid3a	Lpp	0.0353828	0.0353828	1.6029731955973275e-13
65441	Rcor2	Gadd45g	0.035369	0.035369	3.661086359483393e-13
94869	Neurog2	Lrp8	0.0353687	0.0353687	2.138768318408774e-09
27231	Thap1	Cdc20	0.0353681	0.0353681	1.5627230877447906e-07
18762	Bcl11a	Bhlhe22	0.0353622	0.0353622	1.6995876663380566e-07
6419	Myt1l	Adgrl3	0.0353612	0.0353612	9.551724717197259e-15
28059	Tfap2c	Cdh4	0.0353526	0.0353526	1.4933735980317974e-09
185818	Mycn	Ube2c	-0.0353482	0.0353482	2.744737630033516e-07
164059	Fos	Smc2	-0.0353429	0.0353429	9.707565539256742e-11
126261	Bach2	Pimreg	-0.0353399	0.0353399	3.475584305050994e-08
37877	Cdk6	Cplx2	0.0353183	0.0353183	7.69315323973047e-10
140558	Fos	Rangap1	-0.0353179	0.0353179	6.027827075293941e-11
165932	Kdm2b	Sparc	-0.0353177	0.0353177	7.005499354618926e-13
128621	Mxi1	Plk4	-0.0353135	0.0353135	2.120240015849856e-09
49437	Egr1	Dut	0.035306	0.035306	5.730960708208113e-09
50347	Ncor2	Echdc1	-0.0352951	0.0352951	1.6543049849379397e-13
116464	Zfp57	Nusap1	0.0352945	0.0352945	1.0455113348912325e-07
100071	Myt1l	Mef2c	0.0352879	0.0352879	1.057168320406606e-09
33856	Insm1	Cks1b	0.0352874	0.0352874	2.960721685271673e-13
35663	Ezh2	Col11a1	-0.035284	0.035284	1.1021805599504065e-10
57326	Aurkb	Fam111a	0.0352738	0.0352738	2.742966808502816e-10
157389	Lmnb1	Serpine2	0.0352706	0.0352706	8.271289874313149e-11
129604	Plagl1	Pmp22	0.03527	0.03527	2.5624821592845174e-12
61794	Klf6	Fgfr3	0.0352692	0.0352692	2.0102152153618153e-11
189135	Ncor2	Vim	0.0352673	0.0352673	2.4325316741905887e-11
51990	Olig2	Egln3	-0.035267	0.035267	1.4411411205703463e-11
143409	Ezh2	Rfc4	0.0352652	0.0352652	2.1286642687815076e-14
120443	Klf4	Pax6	-0.0352648	0.0352648	2.733049138293106e-13
121487	Mef2c	Pclaf	-0.0352616	0.0352616	2.004241823010402e-11
132133	Ncor2	Ppp1r14c	-0.0352557	0.0352557	1.9733536902265952e-10
50691	Eomes	Ednrb	-0.0352512	0.0352512	1.1854271903130487e-08
111679	Ascl1	Nfic	0.0352495	0.0352495	4.448684798538672e-15
120896	Cebpb	Pcdh11x	-0.0352483	0.0352483	1.3878436167508892e-12
172067	Lmnb1	Tagln2	0.0352469	0.0352469	1.4638091348244315e-15
152023	Aurkb	Rrm1	0.0352415	0.0352415	1.4110024614196222e-09
155237	Egr1	Scd1	0.0352335	0.0352335	3.321742427817226e-08
33742	Sox10	Ckap2l	0.0352295	0.0352295	9.669528400298217e-11
79833	Bhlhe40	Htra1	0.0352134	0.0352134	1.3982949875088677e-11
108280	Olig2	Nap1l5	0.0352079	0.0352079	1.1015946599774858e-10
84693	Id2	Itga6	0.0352027	0.0352027	1.4458856718190971e-13
33731	Egr2	Ckap2l	0.0351957	0.0351957	3.156149663968814e-08
71656	Pcgf6	Grin2b	0.035179	0.035179	5.05451073655062e-13
80569	Rbfox2	Idi1	-0.0351787	0.0351787	5.377862377657864e-09
139589	Aurkb	Rabac1	-0.0351641	0.0351641	2.81648485845427e-13
116499	Kmt2b	Nusap1	0.0351636	0.0351636	5.478148996882669e-09
30013	Jund	Cenpa	-0.0351622	0.0351622	5.13645072146192e-08
142506	Pcgf6	Rcn1	0.0351497	0.0351497	1.9403568326153456e-19
4266	Klf5	Acot1	-0.0351494	0.0351494	1.8451621046395573e-10
156278	Jund	Selenoh	-0.0351339	0.0351339	3.742776358693694e-14
11397	Thap1	Apoe	-0.0351339	0.0351339	1.8303452500815676e-09
164135	Klf5	Smc4	-0.0351276	0.0351276	2.413065068487549e-07
80524	Hey1	Id4	0.0351234	0.0351234	1.73139848998195e-12
76209	Zfp57	Hes5	-0.0351163	0.0351163	1.0787500740821194e-10
42902	Cdk6	Dazap2	0.0351136	0.0351136	1.0285398487991666e-11
85787	Cebpb	Jund	-0.0351088	0.0351088	9.412071406009711e-07
14419	Plagl1	Asrgl1	0.0351008	0.0351008	1.7749073781398824e-14
49376	Batf3	Dut	0.0350834	0.0350834	2.4105988975166233e-14
184517	Npas3	Tubb4b	0.0350724	0.0350724	5.746794026316222e-08
26070	Jund	Ccnb1	-0.0350708	0.0350708	3.1870844698085627e-07
85706	Bhlhe40	Junb	0.035069	0.035069	1.2442770269309282e-07
160152	Nr1d2	Slc1a2	0.0350655	0.0350655	6.69132314394623e-12
87520	Junb	Kcnmb4	0.0350487	0.0350487	3.0905781830996966e-11
189099	Nfic	Vim	-0.0350427	0.0350427	6.188817886271512e-12
182725	Ezh2	Tspan7	-0.0350408	0.0350408	3.1531212613727845e-10
167918	Thap1	St6galnac5	-0.0350347	0.0350347	2.5004303158163618e-17
88358	Nfe2l2	Kif15	-0.0350346	0.0350346	9.455111783786345e-10
77321	Nfe2l2	Hjurp	-0.0350331	0.0350331	5.34798043057152e-10
44669	Prdm16	Dgkb	0.0350323	0.0350323	3.5801133168541933e-13
3190	Aurkb	Abhd4	-0.0350304	0.0350304	1.485031024362131e-11
120995	Pou2f2	Pcdh17	0.0350299	0.0350299	4.519712247655804e-16
119303	Bcl11b	Pak3	0.0350286	0.0350286	9.30853814398924e-09
153828	Ezh2	S100a6	-0.0350138	0.0350138	9.316110024161329e-13
128480	Tfap2c	Plk1	-0.0350036	0.0350036	1.3041040361371849e-05
51355	Chaf1b	Efhd2	0.0349986	0.0349986	6.96057248101379e-09
28654	Aurkb	Cdk5rap2	0.0349983	0.0349983	5.231495664685491e-12
95344	Ncor2	Lsamp	-0.0349977	0.0349977	1.0138095055193509e-11
184226	Nr4a1	Tuba1c	0.0349977	0.0349977	1.1207001734545221e-06
57986	Thap1	Fam181b	-0.0349969	0.0349969	5.837695260835324e-13
46236	Ascl1	Dll1	0.0349944	0.0349944	8.621959767776301e-14
194043	Plag1	Zfp367	-0.034989	0.034989	1.2329819494277596e-09
26096	Cbx8	Ccnb1	0.0349852	0.0349852	1.1528840312598095e-08
156293	Klf6	Selenoh	-0.0349833	0.0349833	2.230514500824355e-13
54276	Tfdp1	Enho	-0.0349733	0.0349733	3.351800808041515e-12
139830	Tfdp1	Racgap1	-0.0349682	0.0349682	4.73785694029531e-07
59678	Id4	Fbln2	0.0349677	0.0349677	4.0335713243440374e-10
104770	Bcl11a	Mt1	-0.0349555	0.0349555	1.9907334675160633e-08
76871	E2f2	Hirip3	0.0349509	0.0349509	1.054192792517404e-09
168874	Bcl11a	Stmn2	0.034945	0.034945	8.001059395961536e-09
155595	Plagl1	Scrn1	0.0349442	0.0349442	7.191106867018159e-09
114983	E2f3	Nrxn3	0.0349367	0.0349367	4.3869954296566166e-10
51345	Rfx4	Efhd2	-0.03493	0.03493	4.5344380173768704e-08
99235	Ezh2	Mcm7	0.0349223	0.0349223	7.707729446984294e-13
145393	Mta1	Rnd3	0.0349148	0.0349148	9.36059783426848e-16
17793	Olig2	Basp1	0.0349142	0.0349142	1.4615615574898884e-12
11439	Bcl11a	Apoe	-0.0349019	0.0349019	1.892543134081641e-09
89296	Junb	Klf6	0.0348964	0.0348964	1.1599029357759467e-09
19429	Ezh2	Bora	0.0348797	0.0348797	7.413307424920488e-12
87366	Plagl1	Kcnk2	0.034865	0.034865	4.102644247581035e-11
109194	Lmnb1	Ncapg	0.0348574	0.0348574	5.6145213457577806e-12
30094	Nr4a3	Cenpc1	-0.0348494	0.0348494	1.2278083948771025e-11
143257	Ezh2	Rfc2	0.0348343	0.0348343	5.438163329865033e-11
187462	Ezh2	Usp1	0.0348339	0.0348339	3.4475609842472154e-10
176741	Ezh2	Tmem100	-0.0348282	0.0348282	6.426216016280311e-10
71827	Bhlhe40	Grm3	0.0348248	0.0348248	5.658347710520674e-14
57153	Zeb1	Fads2	-0.0348223	0.0348223	4.771861637861053e-13
53991	Nr1d2	Emp1	-0.0348198	0.0348198	1.897787116297817e-13
8989	Arid3a	Alyref	-0.0348185	0.0348185	4.912098108426308e-10
33928	Klf4	Cks2	-0.0348052	0.0348052	7.864688769186995e-12
146268	E2f2	Rpa2	0.0347952	0.0347952	1.9592837135247615e-12
27786	Cebpb	Cdca8	-0.0347927	0.0347927	4.280759390748796e-06
121484	Pcgf6	Pclaf	-0.0347903	0.0347903	7.334039745617549e-07
153636	Fos	S100a1	0.0347897	0.0347897	1.954240110910581e-11
152121	Plagl1	Rrm2	-0.0347823	0.0347823	1.3014480165989184e-10
166887	Hes1	Spry2	0.03478	0.03478	2.8496067371583945e-11
6401	Kdm2b	Adgrl3	-0.0347769	0.0347769	9.65360909658365e-14
30051	E2f2	Cenpa	-0.0347688	0.0347688	1.0327062925053839e-08
27783	Sap18	Cdca8	0.0347546	0.0347546	5.142797580546076e-14
100917	Tfap2c	Mfap2	0.0347545	0.0347545	2.300191570866202e-08
112236	Ncor2	Nim1k	-0.0347529	0.0347529	2.75422198298952e-12
[truncated: 1 more rows]
