# Supplementary material for: Dual lineage origins contribute to neocortical astrocyte diversity
Source: Nat Commun. 2025 Jul 30;16:6992. doi: 10.1038/s41467-025-61829-4 (PMC12310952; doi:10.1038/s41467-025-61829-4)
Supplement: Supplementary file 9 — Supplementary Data 7 [file 41467_2025_61829_MOESM9_ESM.xlsx]

## Sheet: sup_table_6_DEG_Olig2_Ctrl_KO_0
gene	p_val	avg_log2FC	pct.1	pct.2	p_val_adj	cluster
Rpl29	0	1.53012	0.791	0.612	0	Ctrl
Ntm	0	1.441	0.934	0.874	0	Ctrl
mt-Atp8	0	1.42012	0.693	0.489	0	Ctrl
mt-Nd4l	0	1.37122	0.906	0.822	0	Ctrl
Tmem100	0	1.17333	0.754	0.674	0	Ctrl
Ddx3y	0	1.01625	0.33	0	0	Ctrl
Eif2s3y	0	0.987439	0.301	0	0	Ctrl
Eif3j1	0	0.972247	0.728	0.692	0	Ctrl
Rps29	0	0.947279	0.997	0.997	0	Ctrl
Rps18	0	0.922945	0.885	0.895	0	Ctrl
Rpl35	0	0.877087	0.895	0.918	0	Ctrl
Mt3	0	0.868019	0.999	0.999	0	Ctrl
Prpf4b	0	0.833335	0.858	0.89	0	Ctrl
Rps2	0	0.822709	0.863	0.913	0	Ctrl
Rps28	0	0.820495	0.987	0.988	0	Ctrl
Dstn	0	0.800498	0.866	0.899	0	Ctrl
Rpl38	0	0.661312	0.985	0.992	0	Ctrl
Ptn	0	0.486464	1	1	0	Ctrl
Dync1i2	9.23996920887543e-292	0.777625	0.811	0.839	1.5816979291753e-287	Ctrl
Rpl26	1.53761067325936e-268	0.590285	0.912	0.957	2.63208195048537e-264	Ctrl
Nrxn1	2.08963038157431e-268	0.627702	0.976	0.987	3.57702928717891e-264	Ctrl
Nsa2	1.71888972308156e-265	0.82765	0.751	0.771	2.94239542797102e-261	Ctrl
Atp5k	6.48698656723187e-252	0.600463	0.897	0.947	1.11044236057875e-247	Ctrl
Tmem14c	2.30387910795079e-249	0.99755	0.459	0.242	3.94378025699016e-245	Ctrl
Hes1	3.89060782748776e-249	1.26055	0.78	0.737	6.65994247909354e-245	Ctrl
Paip2b	7.79197908133932e-226	1.19179	0.445	0.244	1.33383097914366e-221	Ctrl
Rpl24	3.37774434935096e-219	0.459403	0.962	0.988	5.78202277721897e-215	Ctrl
Brd9	9.92355870360199e-214	0.827967	0.659	0.633	1.69871477888259e-209	Ctrl
Pttg1	3.13353566181238e-207	0.727994	0.27	0.056	5.36398634589043e-203	Ctrl
Ndufb1-ps	1.66065254344572e-202	0.58338	0.853	0.918	2.84270502387039e-198	Ctrl
S1pr1	3.60436652574739e-194	0.617061	0.905	0.958	6.16995461877438e-190	Ctrl
Serbp1	2.09610082153841e-189	0.557331	0.847	0.922	3.58810538630945e-185	Ctrl
Pcdh17	1.77732464259205e-185	0.885467	0.677	0.626	3.04242432318907e-181	Ctrl
Cbx3	3.19380919427014e-180	0.596403	0.807	0.877	5.46716257875163e-176	Ctrl
Pdcd4	4.26662739367898e-170	0.766342	0.776	0.821	7.30361277249968e-166	Ctrl
mt-Nd5	8.18438601231662e-168	0.658581	0.802	0.852	1.40100319758836e-163	Ctrl
Rpl21	3.26552611466935e-161	0.458525	0.925	0.973	5.58992760309099e-157	Ctrl
Mt1	1.11758269339167e-158	0.58466	0.964	0.98	1.91307805454786e-154	Ctrl
Skp1a	1.33504298596262e-150	0.635327	0.758	0.82	2.28532658337081e-146	Ctrl
Ednrb	8.40989677736345e-140	0.559117	0.917	0.956	1.43960613034907e-135	Ctrl
1110004F10Rik	8.81486635645415e-138	0.64317	0.695	0.769	1.50892882289782e-133	Ctrl
Ywhae	9.23387621657658e-137	0.341906	0.974	0.991	1.58065493075358e-132	Ctrl
Rps21	2.06459684599544e-133	0.341571	0.981	0.992	3.534176880975e-129	Ctrl
Vcan	2.55495991304273e-132	0.854367	0.541	0.467	4.37358037914654e-128	Ctrl
Stmn1	7.25450359436967e-132	0.96446	0.556	0.499	1.2418259252842e-127	Ctrl
Slc1a3	2.17198901434207e-131	0.296223	1	1	3.71801079475076e-127	Ctrl
Nmt1	3.7476807923167e-130	0.759492	0.549	0.521	6.41527998028773e-126	Ctrl
Ramp1	1.15850577886819e-128	0.612327	0.735	0.742	1.98313019226657e-124	Ctrl
Clk1	1.0487245209249e-127	0.674818	0.687	0.753	1.79520663491925e-123	Ctrl
Rpl6	8.16137197782362e-120	0.355479	0.963	0.986	1.39706365516385e-115	Ctrl
Ndufa3	2.01394558467375e-117	0.468519	0.801	0.898	3.44747205184453e-113	Ctrl
Syt11	8.317074197341e-117	0.326999	0.981	0.991	1.42371676110083e-112	Ctrl
Rbp1	1.28022351136091e-114	0.821222	0.275	0.125	2.1914866067476e-110	Ctrl
mt-Nd2	1.31968104237603e-114	0.3713	0.988	0.991	2.25903000833928e-110	Ctrl
St13	1.21692885558615e-110	0.452943	0.842	0.929	2.08313881499237e-106	Ctrl
Dctn4	5.65090920470888e-105	0.625757	0.63	0.693	9.67322637662066e-101	Ctrl
Ndufb9	9.20911224372385e-105	0.414403	0.828	0.914	1.57641583388065e-100	Ctrl
Ccnd2	1.15717901527952e-104	0.553518	0.893	0.909	1.98085903835548e-100	Ctrl
Pfdn1	1.17600202487805e-104	0.53245	0.714	0.816	2.01308026618625e-100	Ctrl
Ktn1	3.77385091392878e-102	0.426282	0.857	0.948	6.46007799446328e-98	Ctrl
Calm2	3.49384147649226e-100	0.517292	0.722	0.832	5.98075783945946e-96	Ctrl
Rpl37	4.25221803917405e-95	0.304501	0.968	0.99	7.27894683945815e-91	Ctrl
Hmgn1	6.9104885570346e-94	0.424983	0.829	0.926	1.18293743119318e-89	Ctrl
Ptprz1	6.42933728592052e-91	0.385495	1	1	1.10057395660387e-86	Ctrl
Ccdc88a	8.15982143595913e-91	0.422184	0.898	0.972	1.39679823340748e-86	Ctrl
Dbi	1.05799948813752e-87	0.199004	1	0.999	1.81108352379381e-83	Ctrl
Alcam	4.30619883632341e-86	0.555346	0.712	0.796	7.37135116801841e-82	Ctrl
Ubb	7.150040353278e-83	0.304244	0.939	0.983	1.22394390767413e-78	Ctrl
Cdh2	2.83516642196573e-82	0.460674	0.811	0.915	4.85323788112093e-78	Ctrl
Crot	1.24329771078901e-80	0.554006	0.659	0.761	2.12827702132863e-76	Ctrl
Serf1	3.66597019920623e-78	0.651746	0.584	0.639	6.27540778700123e-74	Ctrl
Ap2b1	4.92658684062276e-78	0.652924	0.503	0.509	8.43333135377804e-74	Ctrl
Grm3	8.09220732734424e-77	0.595983	0.665	0.738	1.38522405029479e-72	Ctrl
Prxl2c	1.22357241944796e-73	0.12185	0.12	0.273	2.09451126761101e-69	Ctrl
Ncl	1.34798174609431e-73	0.408629	0.809	0.909	2.30747515296425e-69	Ctrl
mt-Co1	2.97171714348547e-73	0.285791	0.996	0.997	5.08698540621843e-69	Ctrl
Zc3h15	3.01066021414482e-71	0.486685	0.666	0.772	5.15364815457311e-67	Ctrl
Ap2a2	3.68706711399112e-69	0.650078	0.483	0.491	6.31152148573e-65	Ctrl
Meis2	3.52292844892475e-68	0.381167	0.876	0.969	6.03054891886938e-64	Ctrl
Ldhb	1.0822485437632e-66	0.325851	0.902	0.965	1.85259305721385e-62	Ctrl
Gstm5	5.10835731252935e-64	0.376282	0.85	0.946	8.74448604758774e-60	Ctrl
Rpl37a	1.22324336690747e-63	0.231537	0.98	0.992	2.0939479954722e-59	Ctrl
Glud1	2.08403568943794e-58	0.214214	0.982	0.996	3.56745229317987e-54	Ctrl
Slc4a4	3.45644893507633e-58	0.352678	0.915	0.963	5.91674928706366e-54	Ctrl
Fam171b	7.85583480811532e-58	0.346406	0.812	0.902	1.34476180245318e-53	Ctrl
Sh3bgrl	1.06225165654714e-57	0.47168	0.683	0.805	1.8183623856774e-53	Ctrl
Mt2	8.06365830065443e-57	0.49329	0.704	0.779	1.38033702790603e-52	Ctrl
Luzp2	9.62416779294717e-57	0.424152	0.846	0.902	1.6474650427967e-52	Ctrl
Eif2s2	1.44425578008126e-55	0.347063	0.805	0.917	2.4722770443431e-51	Ctrl
Son	5.5908282993887e-55	0.272919	0.969	0.995	9.57037988289358e-51	Ctrl
Rorb	6.33124181853505e-54	0.36022	0.825	0.922	1.08378197449683e-49	Ctrl
Trib2	2.02951706870489e-52	0.583674	0.611	0.691	3.47412731820903e-48	Ctrl
Nudcd3	2.91624041536527e-50	0.549146	0.537	0.613	4.99202034302228e-46	Ctrl
Cox7c	8.47455924074218e-46	0.225782	0.956	0.988	1.45067505083025e-41	Ctrl
Ndufa4	2.02421151557595e-45	0.251599	0.916	0.975	3.46504527236291e-41	Ctrl
Snrnp27	1.43451025031204e-43	0.493677	0.587	0.699	2.45559464648415e-39	Ctrl
Atp6v1e1	1.62148992967661e-43	0.452624	0.611	0.736	2.77566646162043e-39	Ctrl
Gria2	1.05563276046201e-42	0.341838	0.845	0.885	1.80703215935887e-38	Ctrl
Myef2	1.82971342789808e-42	0.549732	0.497	0.549	3.13210344587594e-38	Ctrl
Atp5md	3.02596940337483e-42	0.267578	0.869	0.954	5.17985442469703e-38	Ctrl
Pcdh10	5.34122800687676e-42	0.335801	0.829	0.946	9.14311410217164e-38	Ctrl
Fbln2	8.69721517965989e-42	0.150491	0.277	0.479	1.48878929445418e-37	Ctrl
Rps27	1.11936818947435e-41	0.245977	0.943	0.985	1.91613446674219e-37	Ctrl
Rab5a	1.44279997394948e-41	0.398865	0.654	0.794	2.46978499540671e-37	Ctrl
Zfp60	4.23447509295471e-41	0.123261	0.141	0.266	7.24857446411987e-37	Ctrl
Rpn1	5.54858486132188e-41	0.518049	0.632	0.776	9.49806756561079e-37	Ctrl
Phactr3	1.9433309433522e-40	0.643171	0.379	0.346	3.3265939088303e-36	Ctrl
mt-Nd4	3.38235863255629e-40	0.230184	0.988	0.992	5.78992150720985e-36	Ctrl
Rsrc2	4.51188298967254e-39	0.396962	0.684	0.831	7.72344130172146e-35	Ctrl
Tomm22	8.2097236945887e-39	0.542051	0.459	0.505	1.40534050203969e-34	Ctrl
Phgdh	2.45483128886633e-38	0.323314	0.859	0.95	4.20218020028138e-34	Ctrl
Slc7a11	4.03871571830292e-38	0.694233	0.467	0.502	6.91347356659094e-34	Ctrl
Vcp	1.32612787743555e-37	0.379161	0.665	0.818	2.27006570059418e-33	Ctrl
Serpine2	2.31150736576192e-35	0.31815	0.783	0.802	3.95683830871125e-31	Ctrl
Hmgb1	3.56809825465636e-35	0.278508	0.863	0.949	6.10787059232076e-31	Ctrl
Pcdh7	8.2615828644846e-35	0.573583	0.466	0.486	1.41421775474247e-30	Ctrl
Tmem126a	1.46011107247113e-34	0.100066	0.249	0.435	2.49941813385608e-30	Ctrl
Zbtb41	1.50821213048443e-34	0.103512	0.237	0.413	2.58175752496325e-30	Ctrl
Ptma	1.23745443166311e-33	0.275094	0.936	0.981	2.11827449612091e-29	Ctrl
mt-Nd3	2.13778049161267e-33	0.337763	0.783	0.892	3.65945264554257e-29	Ctrl
Marchf6	1.31967989696437e-32	0.101973	0.271	0.465	2.2590280476236e-28	Ctrl
Mfge8	2.07388373723066e-32	0.215019	0.953	0.986	3.55007418139145e-28	Ctrl
Cep350	6.07908388770281e-32	0.100191	0.273	0.461	1.04061757989697e-27	Ctrl
Rnf214	1.26188706907142e-31	0.104971	0.219	0.378	2.16009828483645e-27	Ctrl
Erlec1	1.71944008492925e-31	0.55878	0.533	0.645	2.9433375373819e-27	Ctrl
Fez1	1.93709957626319e-31	0.230875	0.894	0.978	3.31592705464734e-27	Ctrl
Hsf2	2.68653668858771e-31	0.109392	0.18	0.314	4.59881350352444e-27	Ctrl
Ube2w	3.38856492862053e-31	0.111175	0.184	0.321	5.80054544481262e-27	Ctrl
Abcd3	3.46351771097524e-31	0.355683	0.658	0.808	5.92884961764741e-27	Ctrl
Celf2	5.098513883482e-31	0.267857	0.818	0.941	8.72763606574449e-27	Ctrl
Grk3	1.14816922195191e-30	0.525909	0.544	0.63	1.96543607413728e-26	Ctrl
Klhdc2	2.00808014836361e-30	0.101786	0.289	0.49	3.43743159796882e-26	Ctrl
Lrp6	2.034879218714e-30	0.110676	0.262	0.443	3.48330624659463e-26	Ctrl
Zfp329	4.16439811939129e-30	0.10792	0.248	0.418	7.12861670077402e-26	Ctrl
Ppp3r1	4.38704445526613e-30	0.105974	0.2	0.342	7.50974269852456e-26	Ctrl
Dmrta2	4.57746813994044e-30	0.120622	0.243	0.412	7.83570996195005e-26	Ctrl
Ccnh	5.6213794708931e-30	0.103943	0.285	0.483	9.6226773782748e-26	Ctrl
Rev3l	7.75848041523175e-30	0.120846	0.269	0.454	1.32809667747937e-25	Ctrl
Egln1	2.14549982694134e-29	0.108555	0.267	0.455	3.67266660375819e-25	Ctrl
Mea1	3.17016999076554e-29	0.106436	0.234	0.398	5.42669699019245e-25	Ctrl
Metap2	4.13586600209672e-29	0.280256	0.734	0.891	7.07977542238916e-25	Ctrl
Fau	5.25815145235636e-29	0.177577	0.963	0.99	9.00090365614361e-25	Ctrl
Gphn	7.02138998484067e-29	0.105255	0.238	0.402	1.20192153760503e-24	Ctrl
Erlin2	7.42632650767798e-29	0.118568	0.231	0.391	1.27123857158432e-24	Ctrl
Aifm1	8.73811224671001e-29	0.104825	0.267	0.448	1.49579005439182e-24	Ctrl
Zfp445	1.04085444099327e-28	0.107351	0.312	0.526	1.78173463209228e-24	Ctrl
Hsd17b12	1.60791600574941e-28	0.356103	0.711	0.874	2.75243061864184e-24	Ctrl
Wdr6	1.7071924859641e-28	0.106714	0.193	0.329	2.92237209747334e-24	Ctrl
Pex7	3.20847226344501e-28	0.10859	0.272	0.46	5.49226282056517e-24	Ctrl
Fbxo9	3.28783010899949e-28	0.10514	0.18	0.307	5.62810758058532e-24	Ctrl
Nrbp1	3.4458502803695e-28	0.109934	0.309	0.519	5.89860650993652e-24	Ctrl
Creg1	5.15537733672576e-28	0.127533	0.218	0.368	8.82497492500716e-24	Ctrl
Lrp4	5.9317946104886e-28	0.115031	0.3	0.498	1.01540460142344e-23	Ctrl
Nfe2l2	7.17013635620182e-28	0.598425	0.437	0.485	1.22738394145463e-23	Ctrl
Zfp560	8.63088710175619e-28	0.101162	0.174	0.298	1.47743525407863e-23	Ctrl
M6pr	1.11284921898727e-27	0.116106	0.238	0.399	1.90497529306241e-23	Ctrl
Extl2	1.5952407100797e-27	0.102827	0.179	0.304	2.73073304751442e-23	Ctrl
Ufsp2	1.65790123928421e-27	0.110197	0.213	0.358	2.83799534140672e-23	Ctrl
Dnajb6	1.6614221212359e-27	0.376387	0.626	0.775	2.84402238713162e-23	Ctrl
Bag5	1.73036407516232e-27	0.106983	0.184	0.314	2.96203722386285e-23	Ctrl
Pdap1	1.82436504180992e-27	0.358919	0.647	0.801	3.12294807857023e-23	Ctrl
Snx4	2.75323134085901e-27	0.10846	0.328	0.55	4.71298140928245e-23	Ctrl
Arid1b	2.98279587701068e-27	0.109391	0.183	0.31	5.10594998226687e-23	Ctrl
Mcts1	3.15718064739864e-27	0.103305	0.203	0.342	5.40446183221699e-23	Ctrl
Uri1	4.12014697961899e-27	0.105565	0.191	0.323	7.05286759971178e-23	Ctrl
Pdzd8	4.67959147082395e-27	0.132131	0.211	0.355	8.01052467975643e-23	Ctrl
Rps5	6.03104712432464e-27	0.223671	0.894	0.968	1.03239464674189e-22	Ctrl
Glul	6.39616059564305e-27	0.181885	0.973	0.993	1.09489477076218e-22	Ctrl
Fgfr1op2	7.77502659744792e-27	0.108307	0.294	0.488	1.33092905295114e-22	Ctrl
Smchd1	1.18734465415837e-26	0.100717	0.335	0.552	2.0324965789883e-22	Ctrl
Naa35	1.23908741038545e-26	0.116511	0.278	0.462	2.12106982909781e-22	Ctrl
Ppp1r10	1.45406956674956e-26	0.102599	0.25	0.412	2.48907628436189e-22	Ctrl
Fbxw7	1.93893828950074e-26	0.1054	0.236	0.391	3.31907456396737e-22	Ctrl
Gtf2b	2.15293154953759e-26	0.138599	0.229	0.385	3.68538822649844e-22	Ctrl
Mrps12	2.84896398989499e-26	0.123647	0.27	0.452	4.87685655790224e-22	Ctrl
Rcbtb2	3.11819760798076e-26	0.118857	0.253	0.423	5.33773066534147e-22	Ctrl
Carmil1	3.29089730105289e-26	0.103307	0.212	0.352	5.63335799994233e-22	Ctrl
Ubr2	3.32047954207108e-26	0.10983	0.259	0.427	5.68399688011727e-22	Ctrl
Selenos	3.7600718097448e-26	0.367061	0.657	0.819	6.43649092392115e-22	Ctrl
Stx2	3.84032786939574e-26	0.127846	0.223	0.373	6.57387324683163e-22	Ctrl
Eif5b	3.99227824206224e-26	0.359898	0.664	0.812	6.83398189476214e-22	Ctrl
Dctn6	4.89223607662942e-26	0.111791	0.231	0.387	8.37452971597425e-22	Ctrl
Capza1	5.15325416246592e-26	0.131221	0.237	0.399	8.82134047530915e-22	Ctrl
Naf1	5.75411590324925e-26	0.100741	0.203	0.338	9.84989560318207e-22	Ctrl
Ccdc25	5.78987170339033e-26	0.1175	0.228	0.38	9.91110238186357e-22	Ctrl
Sdhaf4	6.23877520967684e-26	0.121925	0.253	0.42	1.06795354039248e-21	Ctrl
Pgm1	6.71052753386899e-26	0.116968	0.275	0.455	1.14870810324769e-21	Ctrl
Iscu	8.0774631587211e-26	0.106671	0.33	0.551	1.38270014350988e-21	Ctrl
Ppp1r9a	1.15185000076788e-25	0.116774	0.34	0.557	1.97173683131446e-21	Ctrl
Fabp5	1.33462136799996e-25	0.182642	0.986	0.995	2.28460485774233e-21	Ctrl
Lyrm2	1.47535759887984e-25	0.124145	0.231	0.385	2.52551713776251e-21	Ctrl
Leo1	1.73139212974026e-25	0.124652	0.207	0.346	2.96379704768937e-21	Ctrl
Hivep1	2.15596021346393e-25	0.113658	0.299	0.491	3.69057269340755e-21	Ctrl
Naa20	2.58380649175219e-25	0.114191	0.202	0.337	4.42295995258141e-21	Ctrl
Usp15	3.56658176113982e-25	0.126402	0.227	0.376	6.10527465871914e-21	Ctrl
Vamp4	4.92801323206614e-25	0.130896	0.28	0.464	8.43577305065083e-21	Ctrl
Wwp1	5.77158010079683e-25	0.106395	0.287	0.47	9.87979081654401e-21	Ctrl
Glmn	6.24264018318686e-25	0.121063	0.201	0.333	1.06861514655793e-20	Ctrl
Acadsb	7.03116680803975e-25	0.115004	0.303	0.499	1.20359513420024e-20	Ctrl
Clcn4	9.07450698795609e-25	0.138916	0.323	0.534	1.55337410619832e-20	Ctrl
Arih2	9.09120211582549e-25	0.125516	0.197	0.328	1.55623197818701e-20	Ctrl
Snapc5	9.2397049526398e-25	0.123722	0.289	0.476	1.58165269379288e-20	Ctrl
Mzt1	9.68695619985712e-25	0.123801	0.206	0.343	1.65821316229154e-20	Ctrl
Sars	1.02841274822394e-24	0.439594	0.527	0.65	1.76043694240975e-20	Ctrl
Cbx1	1.11198341322358e-24	0.380594	0.623	0.78	1.90349320675612e-20	Ctrl
Tars	1.13223449115186e-24	0.101327	0.175	0.292	1.93815900195376e-20	Ctrl
Fyttd1	1.9185483936757e-24	0.106232	0.327	0.541	3.28417114029407e-20	Ctrl
Pdcd5	2.42828189766981e-24	0.299577	0.694	0.85	4.15673295243118e-20	Ctrl
Mthfd2l	2.59373592886986e-24	0.1238	0.21	0.346	4.43995716303943e-20	Ctrl
Naxe	2.87946522840799e-24	0.104206	0.321	0.53	4.92906857798879e-20	Ctrl
Spock2	2.9556269213333e-24	0.108483	0.32	0.52	5.05944216393834e-20	Ctrl
Wasf1	3.03596271924922e-24	0.103882	0.18	0.298	5.19696098281081e-20	Ctrl
Prdx3	3.78521664128495e-24	0.112773	0.177	0.297	6.47953384655159e-20	Ctrl
Usp14	4.11847562597389e-24	0.12303	0.295	0.485	7.0500065765421e-20	Ctrl
Senp7	6.62889677328087e-24	0.145767	0.241	0.396	1.13473454965022e-19	Ctrl
Dynll2	8.10543500769513e-24	0.104419	0.33	0.538	1.38748836461725e-19	Ctrl
Dkc1	1.05423836967018e-23	0.103683	0.175	0.289	1.80464524120142e-19	Ctrl
Zmym4	1.08112701798065e-23	0.138011	0.307	0.507	1.85067322937928e-19	Ctrl
5730455P16Rik	1.16366921279275e-23	0.125629	0.176	0.292	1.99196895845863e-19	Ctrl
Proser1	1.40991693543526e-23	0.116579	0.2	0.328	2.41349581007808e-19	Ctrl
Mapk6	1.48179185192236e-23	0.116517	0.184	0.305	2.5365312921207e-19	Ctrl
Rps19bp1	1.51682422236674e-23	0.122608	0.269	0.444	2.59649970384739e-19	Ctrl
Htatsf1	1.58563614391984e-23	0.133648	0.206	0.339	2.71429195116199e-19	Ctrl
Gtf3c6	1.73057379518014e-23	0.118606	0.232	0.382	2.96239622258937e-19	Ctrl
Fip1l1	1.97188247079773e-23	0.102959	0.341	0.557	3.37546841351156e-19	Ctrl
Ammecr1l	2.11591944564852e-23	0.123291	0.181	0.299	3.62203090706113e-19	Ctrl
Csmd1	2.89261987189888e-23	0.106119	0.241	0.386	4.95158669671651e-19	Ctrl
Ybx1	2.91750906863275e-23	0.206444	0.856	0.953	4.99419202368555e-19	Ctrl
Lrrcc1	3.96060582458083e-23	0.11114	0.184	0.3	6.77976505051747e-19	Ctrl
Sbk1	4.07182877836734e-23	0.104672	0.163	0.27	6.97015650280921e-19	Ctrl
Ift74	4.13097980321185e-23	0.120128	0.318	0.512	7.07141122713805e-19	Ctrl
Mrpl19	4.35137888746405e-23	0.108111	0.187	0.307	7.44869037956097e-19	Ctrl
Thap2	5.03471680543183e-23	0.100275	0.196	0.321	8.6184282275382e-19	Ctrl
Rab4a	5.68941022641184e-23	0.140349	0.194	0.32	9.73913242557178e-19	Ctrl
Micu1	6.93415138825755e-23	0.147438	0.222	0.365	1.18698803464193e-18	Ctrl
Tmem263	7.08541242682734e-23	0.120863	0.228	0.374	1.2128808992243e-18	Ctrl
Ppme1	7.28483251607857e-23	0.118697	0.293	0.478	1.24701763010233e-18	Ctrl
Aamp	7.73713556118226e-23	0.353917	0.614	0.778	1.32444286536318e-18	Ctrl
Rassf2	8.07707516088671e-23	0.108456	0.186	0.304	1.38263372604059e-18	Ctrl
Dipk1c	8.38099800229504e-23	0.114041	0.154	0.255	1.43465923803287e-18	Ctrl
Smndc1	8.54573148908543e-23	0.11655	0.325	0.532	1.46285831630164e-18	Ctrl
Zfp512	8.76061167862398e-23	0.351269	0.159	0.265	1.49964150714685e-18	Ctrl
B3galt1	8.7948376810117e-23	0.123317	0.177	0.29	1.50550031423558e-18	Ctrl
Slc25a3	1.00671788823031e-22	0.187447	0.902	0.972	1.72329968107264e-18	Ctrl
Mrpl55	1.36331941681258e-22	0.119848	0.234	0.382	2.33373017769978e-18	Ctrl
Pja2	1.4444286105282e-22	0.107437	0.356	0.575	2.47257289550217e-18	Ctrl
Fnbp1l	1.47143096171843e-22	0.120685	0.265	0.428	2.5187955202696e-18	Ctrl
Cyth3	1.69953845856326e-22	0.115378	0.186	0.303	2.9092699333686e-18	Ctrl
1110032A03Rik	1.73183403107602e-22	0.131665	0.178	0.293	2.96455349439592e-18	Ctrl
Chmp4b	2.02088278695885e-22	0.280286	0.721	0.878	3.45934715471616e-18	Ctrl
Smdt1	2.42871565764054e-22	0.233519	0.781	0.912	4.15747546274907e-18	Ctrl
Tbc1d7	2.63908347127736e-22	0.120408	0.182	0.299	4.51758308613258e-18	Ctrl
Aldh6a1	2.86740045970031e-22	0.134822	0.292	0.476	4.90841610691499e-18	Ctrl
Morf4l1	2.93588767498996e-22	0.198343	0.894	0.977	5.02565252204781e-18	Ctrl
Eif4e2	2.96445587204355e-22	0.127221	0.304	0.498	5.07455556176416e-18	Ctrl
Zcchc8	3.05087927797596e-22	0.114599	0.171	0.28	5.22249514803926e-18	Ctrl
Map3k7	3.27351117656552e-22	0.127904	0.202	0.33	5.60359643204486e-18	Ctrl
Llph	3.31355308228765e-22	0.110161	0.341	0.555	5.67214016625999e-18	Ctrl
Fzd3	3.36833976056584e-22	0.373639	0.631	0.766	5.7659240021366e-18	Ctrl
Prkacb	3.47951092804959e-22	0.124053	0.257	0.419	5.95622680663528e-18	Ctrl
Tapbp	3.66907181661484e-22	0.122655	0.163	0.268	6.28071713568129e-18	Ctrl
Guf1	4.64437494377577e-22	0.122943	0.182	0.297	7.95024102875537e-18	Ctrl
Nop14	4.86642264122851e-22	0.1392	0.241	0.391	8.33034227725496e-18	Ctrl
B3glct	4.93435169463873e-22	0.14974	0.337	0.548	8.44662323088259e-18	Ctrl
Bicd1	5.17051697400322e-22	0.157586	0.231	0.376	8.85089095609871e-18	Ctrl
2610301B20Rik	5.83929500961815e-22	0.161776	0.255	0.417	9.99570519746435e-18	Ctrl
Fnbp4	6.39034057330034e-22	0.113034	0.241	0.388	1.09389849933755e-17	Ctrl
Ccdc174	6.61253382078887e-22	0.12956	0.279	0.453	1.13193353944264e-17	Ctrl
Bcl7b	7.91233823728726e-22	0.115805	0.279	0.448	1.35443405945883e-17	Ctrl
Ddx18	1.00523128443069e-21	0.146065	0.271	0.44	1.72075491268845e-17	Ctrl
Irf2bp1	1.24483978763605e-21	0.149617	0.234	0.381	2.13091674847539e-17	Ctrl
Ppa2	1.53059120327927e-21	0.14609	0.247	0.401	2.62006602177346e-17	Ctrl
Yae1d1	1.67642133079069e-21	0.205778	0.324	0.523	2.8696980340475e-17	Ctrl
Mtf2	1.89250758928729e-21	0.119296	0.159	0.26	3.23959449134199e-17	Ctrl
Nit1	1.93452960639563e-21	0.117308	0.177	0.29	3.31152778022803e-17	Ctrl
Hmgb3	2.35752054461591e-21	0.124153	0.314	0.506	4.03560366827352e-17	Ctrl
Acot13	2.44427998135773e-21	0.13067	0.222	0.36	4.18411847208817e-17	Ctrl
Abcf1	2.70343926267324e-21	0.124764	0.322	0.52	4.62774732984405e-17	Ctrl
Xrcc4	2.76419033175092e-21	0.122582	0.158	0.258	4.73174100989122e-17	Ctrl
Pfn2	6.32320331143782e-21	0.28995	0.699	0.867	1.08240594285193e-16	Ctrl
Chd9	7.23291282024069e-21	0.114037	0.357	0.563	1.2381300165688e-16	Ctrl
Larp7	7.26611192479515e-21	0.145871	0.185	0.3	1.24381303928643e-16	Ctrl
Mxd1	7.29429888384805e-21	0.114054	0.18	0.288	1.24863808293711e-16	Ctrl
Pex19	7.66299535597097e-21	0.118876	0.154	0.254	1.31175154503511e-16	Ctrl
Aldh9a1	8.14176367154642e-21	0.133433	0.23	0.371	1.39370710529532e-16	Ctrl
Rabgap1	8.28916662939053e-21	0.129676	0.313	0.503	1.41893954361907e-16	Ctrl
Mpc1	1.03606370323566e-20	0.230561	0.786	0.914	1.77353384719881e-16	Ctrl
Clk4	1.24538710041901e-20	0.113666	0.362	0.58	2.13185363849726e-16	Ctrl
Cst3	1.42245482962439e-20	0.127431	1	0.999	2.43495817735103e-16	Ctrl
Abcd2	1.46472222399147e-20	0.120641	0.264	0.414	2.5073115030286e-16	Ctrl
Lrp8	1.58681129900729e-20	0.128104	0.265	0.423	2.71630358164068e-16	Ctrl
Ifi27	1.68305474594395e-20	0.155015	0.224	0.356	2.88105311410685e-16	Ctrl
Nlgn1	1.81492345700488e-20	0.13717	0.294	0.469	3.10678597370096e-16	Ctrl
Nrd1	2.22708145342222e-20	0.107369	0.362	0.577	3.81231803196816e-16	Ctrl
Gulp1	2.39089623694924e-20	0.116733	0.172	0.278	4.09273617840971e-16	Ctrl
Bola3	2.69496638719156e-20	0.134099	0.331	0.535	4.61324346159452e-16	Ctrl
Ppp6r2	2.95281098018085e-20	0.129015	0.175	0.284	5.05462183587358e-16	Ctrl
Pls3	3.74219987759144e-20	0.124314	0.17	0.274	6.40589775046103e-16	Ctrl
Cnot2	3.86118426952792e-20	0.105995	0.161	0.26	6.6095752325779e-16	Ctrl
Impa1	4.26770272284216e-20	0.143369	0.32	0.521	7.30545352096121e-16	Ctrl
Ppp2r5c	5.01874802842724e-20	0.12823	0.344	0.554	8.59109287506175e-16	Ctrl
Wscd1	5.11375195278034e-20	0.116724	0.392	0.631	8.75372059276938e-16	Ctrl
Usp33	5.98598738458406e-20	0.13061	0.172	0.278	1.0246813204931e-15	Ctrl
Dennd6a	6.20011992470113e-20	0.140535	0.228	0.366	1.06133652871034e-15	Ctrl
H4c4	7.61226878184972e-20	0.137371	0.216	0.345	1.30306817007704e-15	Ctrl
Gpbp1	8.57189372403243e-20	0.14792	0.291	0.472	1.46733676767987e-15	Ctrl
Slc38a2	8.73209704012886e-20	0.557454	0.382	0.405	1.49476037132926e-15	Ctrl
Araf	1.02016692577273e-19	0.114699	0.373	0.598	1.74632174353776e-15	Ctrl
H2bc4	1.05145077360221e-19	0.529003	0.39	0.405	1.79987343425227e-15	Ctrl
Lsm5	1.34219449898149e-19	0.114449	0.339	0.543	2.29756854335652e-15	Ctrl
Shisa9	1.63599591585803e-19	0.123416	0.193	0.306	2.80049780876578e-15	Ctrl
Chrac1	2.27527947808695e-19	0.141832	0.199	0.32	3.89482341058924e-15	Ctrl
Uqcr11	2.64362157686171e-19	0.182239	0.884	0.965	4.52535141527187e-15	Ctrl
Smn1	3.15985991202817e-19	0.124895	0.208	0.331	5.40904819740982e-15	Ctrl
Casc4	3.45091622770324e-19	0.36868	0.598	0.76	5.9072783985824e-15	Ctrl
Rabep1	3.91296546417527e-19	0.135332	0.345	0.549	6.69821428157523e-15	Ctrl
Hsp90b1	4.11335324011801e-19	0.205427	0.897	0.977	7.04123807643401e-15	Ctrl
Akap6	4.2183439858607e-19	0.121518	0.218	0.343	7.22096123499634e-15	Ctrl
Zfp950	4.78890079166322e-19	0.128011	0.189	0.297	8.1976403751691e-15	Ctrl
Dcaf7	4.94672409632286e-19	0.130835	0.19	0.305	8.46780230808548e-15	Ctrl
Sgip1	5.16310020638764e-19	0.110862	0.386	0.613	8.83819493329437e-15	Ctrl
Wdr45b	5.59262987421518e-19	0.420684	0.504	0.623	9.57346381868155e-15	Ctrl
Trip11	6.71841116958032e-19	0.127075	0.378	0.601	1.15005762400876e-14	Ctrl
Mef2c	7.63039114431528e-19	0.138371	0.216	0.337	1.30617035608389e-14	Ctrl
Hmgn5	9.16109304845299e-19	0.121373	0.24	0.374	1.56819590803418e-14	Ctrl
Wasl	1.02270245778303e-18	0.153112	0.339	0.546	1.75066206723299e-14	Ctrl
Ntrk3	1.07981911477021e-18	0.108267	0.325	0.501	1.84843436066364e-14	Ctrl
Dtd1	1.15015034375423e-18	0.141902	0.17	0.273	1.96882735843849e-14	Ctrl
Cd2ap	1.183838246841e-18	0.129439	0.272	0.427	2.02649431094242e-14	Ctrl
Nsrp1	1.21157897648165e-18	0.138022	0.316	0.502	2.0739808919413e-14	Ctrl
Orc6	1.32763233074402e-18	0.142078	0.225	0.357	2.27264102376761e-14	Ctrl
Supt20	1.35173593270982e-18	0.124654	0.214	0.338	2.31390156961268e-14	Ctrl
Macrod2	1.66000579547336e-18	0.124097	0.183	0.29	2.84159792069129e-14	Ctrl
Gfpt1	1.86190317513035e-18	0.159941	0.265	0.423	3.18720585518814e-14	Ctrl
Ruvbl1	2.01259535006787e-18	0.144825	0.183	0.292	3.44516072024618e-14	Ctrl
Hdac1	2.07393979749211e-18	0.140537	0.217	0.345	3.55017014534699e-14	Ctrl
Zfp871	2.3980954131816e-18	0.140837	0.302	0.479	4.10505972828426e-14	Ctrl
Zfp639	2.41498211450013e-18	0.143397	0.245	0.386	4.13396638360132e-14	Ctrl
Sash1	3.94651217370854e-18	0.310896	0.671	0.84	6.75563953895427e-14	Ctrl
Rab3gap2	4.47439417399037e-18	0.132429	0.212	0.335	7.65926794703671e-14	Ctrl
Sf3b5	4.58225905058999e-18	0.126866	0.34	0.541	7.84391104279995e-14	Ctrl
Eif1a	4.92864997722813e-18	0.122399	0.309	0.484	8.4368630310191e-14	Ctrl
Ginm1	5.68504648376804e-18	0.160538	0.275	0.435	9.73166257091413e-14	Ctrl
Rab2b	7.08062100418852e-18	0.14696	0.205	0.325	1.21206070349699e-13	Ctrl
Zcchc7	7.09843386356119e-18	0.117176	0.411	0.647	1.2151099087644e-13	Ctrl
Atrx	7.11175205853973e-18	0.257422	0.755	0.906	1.21738971738083e-13	Ctrl
Clcc1	8.32848190911281e-18	0.156936	0.27	0.427	1.42566953320193e-13	Ctrl
Zfp292	9.72708402531484e-18	0.16205	0.327	0.518	1.66508224345339e-13	Ctrl
Dynlt3	1.04643030599315e-17	0.149919	0.297	0.472	1.79127939779907e-13	Ctrl
Srek1	1.13469474696618e-17	0.103367	0.428	0.67	1.9423704678567e-13	Ctrl
2810004N23Rik	1.19707819392746e-17	0.15604	0.295	0.468	2.04915845236502e-13	Ctrl
Arpc5l	1.26863015069466e-17	0.114575	0.378	0.61	2.17164109195911e-13	Ctrl
Fam234b	1.32150079425459e-17	0.120543	0.161	0.255	2.26214505960501e-13	Ctrl
Sall3	1.43342682480212e-17	0.116707	0.37	0.574	2.45374003869627e-13	Ctrl
Xpo5	1.45119805703731e-17	0.142683	0.189	0.297	2.48416083403647e-13	Ctrl
Appl1	1.77491083692246e-17	0.136704	0.346	0.549	3.03829237064387e-13	Ctrl
Mxd4	1.81046284198933e-17	0.114045	0.38	0.597	3.09915029291733e-13	Ctrl
Zc3h13	1.81381571231631e-17	0.133104	0.368	0.569	3.10488973634306e-13	Ctrl
Cadm2	1.83095174475406e-17	0.331838	0.69	0.85	3.13422319667001e-13	Ctrl
Arl5a	2.67370194535696e-17	0.154622	0.212	0.336	4.57684299006204e-13	Ctrl
Ppp1r15a	2.72607335097024e-17	0.137717	0.417	0.607	4.66649236219086e-13	Ctrl
Xiap	2.76523983599261e-17	0.124746	0.361	0.57	4.73353755125215e-13	Ctrl
Zfp354c	2.77318008425742e-17	0.16225	0.229	0.36	4.74712966823185e-13	Ctrl
Odc1	2.9174790795367e-17	0.122496	0.306	0.474	4.99414068835093e-13	Ctrl
Ufl1	2.96752436249073e-17	0.162864	0.269	0.423	5.07980820371163e-13	Ctrl
Arid4b	3.04336182189546e-17	0.110354	0.417	0.65	5.20962676672065e-13	Ctrl
Axin2	4.29556036538479e-17	0.142654	0.309	0.481	7.35314023346568e-13	Ctrl
Fut9	4.4026087829177e-17	0.459348	0.48	0.561	7.53638571459851e-13	Ctrl
Mrs2	4.75061637584134e-17	0.133337	0.173	0.27	8.1321051121652e-13	Ctrl
Nat8f1	5.74817279284336e-17	0.169489	0.32	0.501	9.83972218678926e-13	Ctrl
4833439L19Rik	6.81260168334315e-17	0.341058	0.564	0.722	1.16618115615468e-12	Ctrl
Plpp3	6.93098838397933e-17	0.126414	0.993	0.995	1.18644659156958e-12	Ctrl
Brd8	7.27759049172321e-17	0.158413	0.349	0.555	1.24577794037318e-12	Ctrl
Snapc1	1.01013157319232e-16	0.459344	0.333	0.345	1.72914322699061e-12	Ctrl
Ltn1	1.49593866920702e-16	0.143277	0.197	0.309	2.56074781394858e-12	Ctrl
Cntln	1.5139024159605e-16	0.167064	0.217	0.338	2.59149815564119e-12	Ctrl
Grpel1	1.76997604052581e-16	0.13262	0.354	0.564	3.02984498617208e-12	Ctrl
Rgs7bp	2.00222537319226e-16	0.128627	0.171	0.263	3.4274093938305e-12	Ctrl
Lbh	2.0855698806816e-16	0.125866	0.353	0.555	3.57007852175077e-12	Ctrl
Ckb	2.37058382630474e-16	0.13129	0.995	0.999	4.05796539386845e-12	Ctrl
Polr2m	2.54992673578114e-16	0.144561	0.312	0.493	4.36496458631016e-12	Ctrl
Mast4	2.56109968499574e-16	0.120502	0.191	0.293	4.38409044077572e-12	Ctrl
Wdr60	2.61752041947676e-16	0.176843	0.201	0.314	4.48067145406031e-12	Ctrl
Ssbp2	3.05837979578496e-16	0.128057	0.404	0.639	5.2353345344247e-12	Ctrl
Mmgt1	3.12588761244682e-16	0.158176	0.191	0.299	5.35089441498647e-12	Ctrl
Rrp8	3.18690559616747e-16	0.158285	0.214	0.332	5.45534499951948e-12	Ctrl
Pibf1	3.35999189801176e-16	0.15483	0.216	0.338	5.75163413101653e-12	Ctrl
Dcaf1	3.61078594333364e-16	0.120507	0.165	0.257	6.18094337779852e-12	Ctrl
Cript	4.31634456792922e-16	0.148001	0.354	0.565	7.38871863138123e-12	Ctrl
Phf14	5.69205038969433e-16	0.138689	0.379	0.598	9.74365185707876e-12	Ctrl
Sec11c	5.69387078549837e-16	0.104959	0.398	0.604	9.74676801061611e-12	Ctrl
Pclo	6.14382731840022e-16	0.118367	0.169	0.259	1.05170036036375e-11	Ctrl
Pdcd11	6.41706928816865e-16	0.163851	0.202	0.315	1.09847392074871e-11	Ctrl
Tbc1d20	6.86865062862458e-16	0.138746	0.2	0.31	1.17577561460796e-11	Ctrl
Rap2a	7.88354483170285e-16	0.148872	0.318	0.496	1.34950520429089e-11	Ctrl
Calm1	1.11640644447881e-15	0.16667	0.899	0.971	1.91106455165882e-11	Ctrl
Tril	1.25764581242904e-15	0.362885	0.658	0.757	2.15283810171603e-11	Ctrl
Eef1b2	1.41320883691552e-15	0.206639	0.817	0.944	2.41913088703199e-11	Ctrl
Fgd6	1.48253086939022e-15	0.172889	0.278	0.431	2.53779634222218e-11	Ctrl
Rnf13	1.49373436567956e-15	0.146641	0.374	0.59	2.55697448717027e-11	Ctrl
Ndufaf4	1.56374256513583e-15	0.168533	0.276	0.426	2.67681452299952e-11	Ctrl
Rdx	1.76275355278682e-15	0.199858	0.806	0.937	3.01748153166048e-11	Ctrl
Strbp	2.04628322783604e-15	0.430182	0.51	0.636	3.50282762940973e-11	Ctrl
Lyrm4	2.10015501545228e-15	0.167454	0.28	0.435	3.59504535545121e-11	Ctrl
Tomm7	2.1447638639837e-15	0.217591	0.782	0.917	3.6714067823673e-11	Ctrl
Esco1	2.35395739750765e-15	0.175672	0.225	0.347	4.0295042730536e-11	Ctrl
Gpcpd1	2.78321363522345e-15	0.159692	0.251	0.387	4.7643051007755e-11	Ctrl
Zfp322a	2.78750659430288e-15	0.141918	0.205	0.315	4.77165378812767e-11	Ctrl
Lcorl	3.62999540246745e-15	0.143749	0.179	0.275	6.21382612994378e-11	Ctrl
Pno1	3.87473575003502e-15	0.152351	0.179	0.278	6.63277265690994e-11	Ctrl
Tmem242	4.61337515720397e-15	0.150759	0.187	0.289	7.89717559410176e-11	Ctrl
Chl1	5.44513097341935e-15	0.129196	0.389	0.573	9.32097520029924e-11	Ctrl
Rpf1	5.76662613766924e-15	0.152302	0.186	0.286	9.87131062246221e-11	Ctrl
Nars	7.81602690164978e-15	0.366328	0.544	0.697	1.33794748502441e-10	Ctrl
Lgalsl	9.63613329772542e-15	0.112467	0.395	0.614	1.64951329790464e-10	Ctrl
AW549877	9.71628930193789e-15	0.169324	0.257	0.399	1.66323440270573e-10	Ctrl
Grin3a	1.05649657753816e-14	0.113578	0.204	0.3	1.80851084142982e-10	Ctrl
Por	1.09566073627456e-14	0.175081	0.333	0.519	1.87555204835478e-10	Ctrl
Clock	1.18117770911071e-14	0.1487	0.321	0.494	2.02194000245571e-10	Ctrl
Ccz1	1.22646629190818e-14	0.178077	0.25	0.388	2.09946499848843e-10	Ctrl
Chtop	1.23985132406648e-14	0.125134	0.408	0.638	2.12237749653699e-10	Ctrl
Pcmtd1	1.24442272856086e-14	0.147742	0.365	0.568	2.13020282675047e-10	Ctrl
Hgf	1.36216123932389e-14	0.555159	0.405	0.449	2.33174760947463e-10	Ctrl
St6galnac5	1.51852877357586e-14	0.387873	0.53	0.567	2.59941755460715e-10	Ctrl
Kif3a	1.58498689573731e-14	0.153992	0.358	0.562	2.71318056812312e-10	Ctrl
Phyhipl	1.85671822365157e-14	0.187592	0.866	0.959	3.17833025524676e-10	Ctrl
Notch2	1.86307203532543e-14	0.233564	0.333	0.519	3.18920671007007e-10	Ctrl
Slc35f1	1.97371504385226e-14	0.174782	0.225	0.345	3.37860541206629e-10	Ctrl
Cox8a	2.10874377362118e-14	0.133455	0.938	0.983	3.60974759168473e-10	Ctrl
Setd3	2.30374342809346e-14	0.172069	0.289	0.45	3.94354800021038e-10	Ctrl
Mia2	2.35610811915573e-14	0.192574	0.252	0.39	4.03318587837078e-10	Ctrl
Dhcr7	2.4218199985329e-14	0.131556	0.369	0.558	4.14567147348861e-10	Ctrl
Tef	2.57884683933993e-14	0.159508	0.337	0.527	4.41447001958209e-10	Ctrl
Dnm1l	3.70668771507545e-14	0.13803	0.402	0.63	6.34510803066615e-10	Ctrl
Atp8a1	4.43855576965908e-14	0.155567	0.337	0.518	7.59791976650242e-10	Ctrl
Dnajb2	4.4690472176824e-14	0.160574	0.327	0.509	7.65011502722874e-10	Ctrl
Kat6a	4.98015556286723e-14	0.143116	0.359	0.554	8.52503029251613e-10	Ctrl
Bnip3	6.27529588525366e-14	0.155355	0.183	0.279	1.07420514963772e-09	Ctrl
Pafah1b1	6.89024666988861e-14	0.187514	0.824	0.954	1.17947242495153e-09	Ctrl
Plod2	7.58078867625212e-14	0.169321	0.325	0.496	1.29767940560084e-09	Ctrl
Cnih4	7.66415162038374e-14	0.118979	0.419	0.656	1.31194947437729e-09	Ctrl
Vezt	8.48249612178413e-14	0.146824	0.202	0.305	1.45203368612701e-09	Ctrl
Phf20l1	9.23438079905814e-14	0.324943	0.604	0.765	1.58074130518277e-09	Ctrl
Ppid	1.08866032582538e-13	0.16578	0.325	0.508	1.86356874574788e-09	Ctrl
Ppp1r14c	1.15447773840606e-13	0.165172	0.219	0.332	1.97623499260350e-09	Ctrl
Sec61g	1.33618949206268e-13	0.183648	0.803	0.93	2.2872891725129e-09	Ctrl
Dnajb14	1.35948236302813e-13	0.149962	0.327	0.507	2.32716190903156e-09	Ctrl
Chpt1	1.56405882250869e-13	0.352718	0.571	0.728	2.67735589237038e-09	Ctrl
Tcaf1	1.70477734439152e-13	0.138807	0.39	0.607	2.9182378581294e-09	Ctrl
Gid8	2.16121858244214e-13	0.153107	0.201	0.306	3.69957396942446e-09	Ctrl
Trnt1	2.73073798452178e-13	0.173671	0.196	0.299	4.67447728190439e-09	Ctrl
Ywhab	3.23884962278908e-13	0.267767	0.683	0.858	5.54426278429035e-09	Ctrl
Hspd1	3.42267727448379e-13	0.262048	0.667	0.838	5.85893895846135e-09	Ctrl
Glg1	3.86344172461974e-13	0.112889	0.472	0.724	6.61343954420407e-09	Ctrl
Gabra2	4.87886738480084e-13	0.157039	0.263	0.388	8.35164518930208e-09	Ctrl
Rars	5.01352621617339e-13	0.176498	0.215	0.325	8.5821541768456e-09	Ctrl
Mrps5	5.82717795598218e-13	0.140475	0.392	0.614	9.97496322505029e-09	Ctrl
Dpy19l3	6.07851799143958e-13	0.13912	0.204	0.305	1.04052070977463e-08	Ctrl
Arl6ip1	6.32716624888705e-13	0.192724	0.777	0.922	1.08308431848449e-08	Ctrl
Dnajc18	6.54405055421512e-13	0.176572	0.251	0.384	1.12021057387054e-08	Ctrl
Atp5c1	1.35634100730432e-12	0.195354	0.762	0.907	2.32178453630354e-08	Ctrl
Zup1	1.3596885030025e-12	0.172513	0.188	0.282	2.32751477943967e-08	Ctrl
Ufc1	1.42167896708678e-12	0.145056	0.383	0.597	2.43363005585915e-08	Ctrl
Ggps1	1.77921318254782e-12	0.181048	0.208	0.315	3.04565712588536e-08	Ctrl
Bod1l	1.83502985328355e-12	0.127348	0.414	0.631	3.14120410285077e-08	Ctrl
Ubxn2a	1.83531457069655e-12	0.164316	0.263	0.397	3.14169148211835e-08	Ctrl
Pla2g7	1.94811373844663e-12	0.19258	0.923	0.981	3.33478109747293e-08	Ctrl
Nebl	2.05491862005613e-12	0.168752	0.243	0.36	3.51760969381209e-08	Ctrl
Vezf1	2.46628215534209e-12	0.137731	0.422	0.654	4.22178179351458e-08	Ctrl
Ccdc141	3.2411701081294e-12	0.136757	0.215	0.312	5.5482349910959e-08	Ctrl
mt-Nd6	3.96009323393336e-12	0.156401	0.267	0.397	6.77888759784713e-08	Ctrl
Taf1d	4.84666536123463e-12	0.190096	0.408	0.614	8.29652176536144e-08	Ctrl
Syne1	5.35591666520143e-12	0.417126	0.321	0.316	9.16825814749181e-08	Ctrl
Ankrd49	5.39069443549901e-12	0.161242	0.179	0.267	9.2277907346872e-08	Ctrl
Hnrnpk	6.41478208154224e-12	0.169001	0.856	0.966	1.0980823967184e-07	Ctrl
Zfp260	7.00325092350147e-12	0.179189	0.288	0.436	1.19881649308498e-07	Ctrl
Rb1cc1	7.55639468979607e-12	0.166327	0.396	0.611	1.29350364299929e-07	Ctrl
Nap1l1	8.67272640898838e-12	0.27604	0.662	0.833	1.48459730669063e-07	Ctrl
Utp11	9.17768931984608e-12	0.171327	0.346	0.529	1.57103685777125e-07	Ctrl
Gucy1a1	1.05057030138973e-11	0.153192	0.192	0.283	1.79836624191894e-07	Ctrl
Cirbp	1.28619960902824e-11	0.141504	0.402	0.617	2.20171649073454e-07	Ctrl
Nfe2l1	1.31707426372882e-11	0.41696	0.466	0.579	2.254567724651e-07	Ctrl
Phf6	1.35365512761453e-11	0.191618	0.219	0.33	2.31718684745055e-07	Ctrl
Cox20	1.37945244534899e-11	0.163948	0.361	0.553	2.3613466959484e-07	Ctrl
Mcee	1.42229682404673e-11	0.173203	0.343	0.528	2.43468770340319e-07	Ctrl
Txlna	1.42747974289834e-11	0.193497	0.253	0.382	2.44355982389338e-07	Ctrl
Apopt1	1.51644432028574e-11	0.184948	0.297	0.454	2.59584938746513e-07	Ctrl
Vldlr	1.58634647001993e-11	0.139644	0.271	0.384	2.71550788738012e-07	Ctrl
Stk38	1.66601851818421e-11	0.173249	0.376	0.582	2.85189049942773e-07	Ctrl
Mphosph8	2.19749657450401e-11	0.158348	0.392	0.594	3.76167463623597e-07	Ctrl
Myo18a	2.27748179818257e-11	0.411109	0.477	0.588	3.89859334212892e-07	Ctrl
Ube2e3	2.3176931130701e-11	0.167349	0.383	0.591	3.96742707095339e-07	Ctrl
Atp6v0a1	2.32170064785642e-11	0.196067	0.294	0.447	3.97428716900062e-07	Ctrl
Mtrex	2.3573690229871e-11	0.183066	0.194	0.29	4.03534429354931e-07	Ctrl
Gkap1	3.09776122867145e-11	0.139038	0.443	0.67	5.30274767123979e-07	Ctrl
Hmg20b	3.27531096104361e-11	0.108796	0.454	0.693	5.60667730311445e-07	Ctrl
Leng1	3.64200349590753e-11	0.160109	0.223	0.33	6.23438158429452e-07	Ctrl
Necap1	3.69127756126525e-11	0.163801	0.17	0.253	6.31872892937385e-07	Ctrl
Kctd5	4.00302102136335e-11	0.362623	0.556	0.718	6.85237138436979e-07	Ctrl
Clic4	4.04602944025491e-11	0.156826	0.39	0.59	6.92599319582836e-07	Ctrl
Pts	4.1454297531824e-11	0.168138	0.362	0.55	7.09614665149763e-07	Ctrl
Ikzf5	4.2985355383014e-11	0.182672	0.222	0.331	7.35823313446434e-07	Ctrl
Nap1l5	4.62389816553943e-11	0.152347	0.281	0.393	7.9151888797704e-07	Ctrl
Cetn2	4.75696538620102e-11	0.384834	0.5	0.627	8.1429733480989e-07	Ctrl
Gatm	4.84777736242622e-11	0.402865	0.404	0.438	8.29842528900121e-07	Ctrl
Slc25a4	5.38628089343587e-11	0.123335	0.929	0.986	9.22023563338352e-07	Ctrl
Gnptg	6.09225709828942e-11	0.187321	0.287	0.433	1.04287257008518e-06	Ctrl
Dpp8	6.36794874256327e-11	0.168429	0.365	0.56	1.09006546575198e-06	Ctrl
Dnajc8	7.02135323093615e-11	0.116332	0.448	0.68	1.20191524607165e-06	Ctrl
Cep162	7.04710844433093e-11	0.182699	0.175	0.258	1.20632402350057e-06	Ctrl
Ppp2r3c	8.80965032994095e-11	0.169894	0.195	0.289	1.50803594347929e-06	Ctrl
Ttc28	9.19216113205438e-11	0.139113	0.397	0.592	1.57351414258507e-06	Ctrl
Aqr	1.00091186977807e-10	0.429852	0.338	0.372	1.71336093868609e-06	Ctrl
Dbx2	1.0807805803323e-10	0.179518	0.353	0.515	1.85008019741282e-06	Ctrl
Chmp1b	1.089012980185e-10	0.165228	0.178	0.263	1.86417241948068e-06	Ctrl
E2f5	1.1215785613386e-10	0.182296	0.333	0.509	1.91991818129942e-06	Ctrl
Akap9	1.32427375787049e-10	0.371291	0.587	0.745	2.26689181872271e-06	Ctrl
Sarnp	1.3613219512581e-10	0.355769	0.529	0.687	2.33031091616361e-06	Ctrl
Psmd12	1.52045043575228e-10	0.135923	0.445	0.684	2.60270705592076e-06	Ctrl
Pnpla8	1.56535900783802e-10	0.10556	0.48	0.73	2.67958154961712e-06	Ctrl
Dap3	1.93871665733617e-10	0.1967	0.281	0.423	3.31869517402806e-06	Ctrl
Ik	2.49592847767317e-10	0.173886	0.379	0.585	4.27253036808093e-06	Ctrl
Sms	2.49760626570267e-10	0.174384	0.285	0.425	4.27540240562983e-06	Ctrl
Adhfe1	2.55943123624361e-10	0.202069	0.274	0.413	4.38123439020181e-06	Ctrl
Nagk	2.55967937432722e-10	0.180846	0.175	0.258	4.38165915297333e-06	Ctrl
mt-Atp6	2.94636120047977e-10	0.102764	0.996	0.997	5.04358110298127e-06	Ctrl
Snx6	3.47636381824361e-10	0.123086	0.439	0.665	5.95083958406941e-06	Ctrl
Tmed5	3.66495493991212e-10	0.103826	0.475	0.717	6.27366986614157e-06	Ctrl
Zfp945	3.91978975812975e-10	0.186659	0.231	0.338	6.7098961079665e-06	Ctrl
Jak1	4.02281153342783e-10	0.141549	0.449	0.687	6.88624878292177e-06	Ctrl
Rbm22	4.27411679640812e-10	0.205845	0.275	0.412	7.31643313209141e-06	Ctrl
Rpsa	4.44626457321923e-10	0.157485	0.914	0.976	7.61111569643667e-06	Ctrl
Dclk1	4.61591797709202e-10	0.114573	0.983	0.993	7.90152839318612e-06	Ctrl
Thoc2	6.25469077003674e-10	0.123074	0.463	0.698	1.07067796601489e-05	Ctrl
Cd302	6.48333678326912e-10	0.199738	0.327	0.494	1.10981759056001e-05	Ctrl
Echs1	6.55799857560393e-10	0.114439	0.458	0.697	1.12259819617188e-05	Ctrl
Gcsh	7.27243513868437e-10	0.228172	0.706	0.881	1.24489544703999e-05	Ctrl
Mageh1	7.56793817223857e-10	0.11065	0.456	0.68	1.2954796563238e-05	Ctrl
Pa2g4	8.47736233490148e-10	0.180444	0.331	0.502	1.45115488448844e-05	Ctrl
Atp5g3	8.63747944440622e-10	0.198002	0.745	0.903	1.47856373129346e-05	Ctrl
Eif3k	9.1779889576929e-10	0.122056	0.449	0.683	1.57108814977787e-05	Ctrl
Gas1	9.18416029067833e-10	0.133759	0.47	0.681	1.57214455855832e-05	Ctrl
Uchl3	1.19208120869487e-09	0.211497	0.27	0.405	2.04060461304388e-05	Ctrl
Eapp	1.3210081416084e-09	0.175307	0.377	0.571	2.26130173680526e-05	Ctrl
Pcyox1	1.54379247000869e-09	0.211315	0.236	0.347	2.64266395016087e-05	Ctrl
Rufy3	1.95562589541004e-09	0.20847	0.309	0.465	3.3476404077629e-05	Ctrl
Cttnbp2	1.99933002763519e-09	0.174625	0.348	0.514	3.42245314130591e-05	Ctrl
Eva1a	2.45413296378297e-09	0.213676	0.251	0.367	4.2009848074037e-05	Ctrl
Ctdspl2	2.60834162702819e-09	0.186775	0.252	0.371	4.46495919714685e-05	Ctrl
Smc3	2.66804668222504e-09	0.1254	0.485	0.721	4.56716231063282e-05	Ctrl
Hbegf	2.87100172783803e-09	0.158622	0.346	0.489	4.91458075771315e-05	Ctrl
Sucla2	2.87141176893584e-09	0.179892	0.337	0.508	4.91528266606437e-05	Ctrl
Kpna4	3.12468367661556e-09	0.191745	0.315	0.469	5.34883351763051e-05	Ctrl
Usp34	3.3823426571812e-09	0.125161	0.443	0.674	5.78989416056278e-05	Ctrl
Vcam1	4.08194216229838e-09	0.217338	0.749	0.913	6.98746859342236e-05	Ctrl
Pop4	4.36520599492059e-09	0.193521	0.186	0.272	7.47235962210506e-05	Ctrl
Ncbp2	5.23109709087712e-09	0.219171	0.273	0.406	8.95459200016346e-05	Ctrl
Fbxw11	5.29770991957561e-09	0.203997	0.226	0.331	9.06861984032952e-05	Ctrl
Cmpk1	5.49344455656084e-09	0.138023	0.427	0.643	9.40367839192085e-05	Ctrl
Ywhaz	5.83187082808378e-09	0.186239	0.818	0.95	9.98299648351381e-05	Ctrl
Ube2v2	5.88572223252682e-09	0.121836	0.466	0.712	0.000100752	Ctrl
Pcdh9	6.27412026316461e-09	0.196715	0.316	0.463	0.0001074	Ctrl
Usp46	8.53704271175816e-09	0.210703	0.287	0.425	0.000146137	Ctrl
Gabra4	9.9487993825366e-09	0.174349	0.195	0.28	0.000170304	Ctrl
B3gat2	1.041306631753e-08	0.183797	0.266	0.383	0.000178251	Ctrl
Romo1	1.15135347666563e-08	0.198069	0.704	0.872	0.000197089	Ctrl
Cacng4	1.17674743077681e-08	0.200687	0.286	0.419	0.000201436	Ctrl
Cxcl14	1.24980450445117e-08	0.104265	0.521	0.725	0.000213942	Ctrl
Acp1	1.2584869456609e-08	0.375082	0.488	0.63	0.000215428	Ctrl
Zfp266	1.39189139157864e-08	0.20106	0.355	0.535	0.000238264	Ctrl
Irf2bpl	1.42073391734788e-08	0.124687	0.461	0.675	0.000243201	Ctrl
Smim8	1.65356020530994e-08	0.206986	0.287	0.423	0.000283056	Ctrl
Selenop	1.81144483015474e-08	0.194235	0.362	0.529	0.000310083	Ctrl
Acsl3	1.88107390266421e-08	0.104051	0.525	0.747	0.000322002	Ctrl
Chmp3	2.0030390255587e-08	0.208861	0.295	0.44	0.00034288	Ctrl
Fundc1	2.07944460175406e-08	0.189893	0.21	0.302	0.000355959	Ctrl
Ddx52	2.0960302096846e-08	0.189433	0.216	0.311	0.000358798	Ctrl
Dnaja1	2.11704793849346e-08	0.155694	0.842	0.956	0.000362396	Ctrl
Ube2k	2.47728391049622e-08	0.141574	0.461	0.699	0.000424061	Ctrl
Tmco1	2.62333597058618e-08	0.290363	0.61	0.8	0.000449063	Ctrl
Tmf1	2.74624831077013e-08	0.18611	0.386	0.584	0.000470103	Ctrl
Zcrb1	2.95568641182019e-08	0.148811	0.441	0.664	0.000505954	Ctrl
Tnrc6a	3.21540469313279e-08	0.33881	0.52	0.671	0.000550413	Ctrl
Vti1b	3.35642247669956e-08	0.191587	0.317	0.472	0.000574552	Ctrl
Ist1	3.66674290660487e-08	0.207496	0.246	0.356	0.000627673	Ctrl
Ctnna2	3.78639884939314e-08	0.213756	0.308	0.455	0.000648156	Ctrl
Septin7	3.83678489519262e-08	0.147886	0.853	0.966	0.000656781	Ctrl
Cops6	4.25762073675162e-08	0.143204	0.438	0.665	0.00072882	Ctrl
Cwc15	4.81530468776979e-08	0.113771	0.477	0.711	0.000824284	Ctrl
Tm7sf2	5.29763743849865e-08	0.195062	0.394	0.577	0.00090685	Ctrl
Cox6c	5.64814337002403e-08	0.106965	0.94	0.985	0.000966849	Ctrl
Usp16	5.7703965348235e-08	0.215009	0.271	0.397	0.000987776	Ctrl
Rasa2	6.25451650580787e-08	0.251154	0.648	0.799	0.00107065	Ctrl
Mier1	8.35257024328304e-08	0.127851	0.496	0.744	0.00142979	Ctrl
Rpf2	8.4756191206947e-08	0.185157	0.193	0.275	0.00145086	Ctrl
Timp4	8.6240559904371e-08	0.400083	0.415	0.46	0.00147627	Ctrl
Fcho2	9.3211369995739e-08	0.137558	0.449	0.669	0.00159559	Ctrl
Supt5	9.57977804586846e-08	0.208778	0.284	0.419	0.00163987	Ctrl
Acbd5	9.65936458721166e-08	0.11421	0.485	0.72	0.00165349	Ctrl
Rbm28	1.00269290418454e-07	0.177517	0.383	0.572	0.00171641	Ctrl
Pik3c2a	1.2707276421539e-07	0.214427	0.294	0.429	0.00217523	Ctrl
Lrp1	1.59533876134074e-07	0.25584	0.734	0.911	0.0027309	Ctrl
Wdr43	1.68022022365407e-07	0.415082	0.398	0.483	0.0028762	Ctrl
Impad1	1.8532569126341e-07	0.152913	0.451	0.681	0.00317241	Ctrl
Tiparp	1.97862333064487e-07	0.109116	0.535	0.754	0.00338701	Ctrl
Mrpl20	2.17521506722079e-07	0.135616	0.445	0.668	0.00372353	Ctrl
Nifk	2.17876367295927e-07	0.180398	0.182	0.258	0.00372961	Ctrl
Lrpap1	2.29201004454491e-07	0.16144	0.452	0.681	0.00392346	Ctrl
Npm1	2.60404760314268e-07	0.184795	0.743	0.911	0.00445761	Ctrl
Spry2	3.02753544467898e-07	0.253469	0.652	0.821	0.00518254	Ctrl
Mfn1	3.08733676852277e-07	0.215975	0.278	0.401	0.0052849	Ctrl
Ccdc127	3.29644619883632e-07	0.20276	0.353	0.525	0.00564286	Ctrl
Gabarapl1	3.39066749937395e-07	0.167845	0.404	0.609	0.00580414	Ctrl
Pdhb	3.59481637316562e-07	0.181351	0.403	0.605	0.00615361	Ctrl
Psmc3	3.6418584451928e-07	0.268478	0.569	0.75	0.00623413	Ctrl
Camk2n1	3.79443386855912e-07	0.251754	0.628	0.798	0.00649531	Ctrl
Cpq	3.82557667531271e-07	0.436818	0.33	0.375	0.00654862	Ctrl
Smc6	3.98953871240057e-07	0.205857	0.386	0.575	0.00682929	Ctrl
Acin1	5.54477884636668e-07	0.125996	0.484	0.722	0.00949155	Ctrl
Fxr1	5.84770642814014e-07	0.350905	0.479	0.621	0.0100101	Ctrl
Cpxm1	6.20952464409156e-07	0.443477	0.351	0.406	0.0106295	Ctrl
Vit	6.56100498183084e-07	0.260722	0.247	0.353	0.0112311	Ctrl
Acss2	6.67471291066233e-07	0.221156	0.365	0.523	0.0114258	Ctrl
Gabbr2	6.98929249556266e-07	0.357347	0.324	0.322	0.0119643	Ctrl
Cfl2	7.11131926157317e-07	0.14658	0.459	0.691	0.0121732	Ctrl
Pfdn5	8.1343769813388e-07	0.203413	0.736	0.898	0.0139244	Ctrl
Ptpmt1	8.35468239680899e-07	0.194869	0.391	0.587	0.0143015	Ctrl
Itgb1	9.42351300402941e-07	0.1798	0.792	0.933	0.0161312	Ctrl
Pnrc2	1.02165605762814e-06	0.201387	0.382	0.567	0.0174887	Ctrl
Hsd17b10	1.0232317721208e-06	0.119416	0.499	0.74	0.0175157	Ctrl
Dusp11	1.16748500825959e-06	0.276178	0.58	0.764	0.019985	Ctrl
Cyfip1	1.29170914452637e-06	0.111354	0.508	0.754	0.0221115	Ctrl
Rbpj	1.36545094251136e-06	0.227372	0.316	0.459	0.0233738	Ctrl
Rab6b	1.57229191756768e-06	0.217814	0.255	0.36	0.0269145	Ctrl
Gabrg1	1.75616212250956e-06	0.226804	0.342	0.49	0.030062	Ctrl
Nap1l4	1.82312764544405e-06	0.115042	0.501	0.74	0.0312083	Ctrl
Itgb8	1.95395609390912e-06	0.17282	0.466	0.681	0.0334478	Ctrl
Rad23a	1.99478995375222e-06	0.213355	0.237	0.338	0.0341468	Ctrl
Colec12	0	2.7712	0.975	0.05	0	KO
Gm8797	0	1.34044	0.764	0.025	0	KO
C4b	0	1.25642	0.466	0.101	0	KO
Rps18-ps6	0	1.1805	0.659	0.004	0	KO
Fosb	0	1.00609	0.856	0.524	0	KO
BC004004	0	0.977225	0.784	0.172	0	KO
Pnp	0	0.930493	0.839	0.283	0	KO
Ifitm3	0	0.912595	0.643	0.275	0	KO
Hopx	0	0.90988	0.712	0.288	0	KO
Septin3	0	0.86157	0.672	0.182	0	KO
H2-D1	0	0.833243	0.599	0.175	0	KO
Gsr	0	0.798901	0.655	0.122	0	KO
Plat	0	0.783626	0.702	0.248	0	KO
Scd2	0	0.72759	0.998	0.984	0	KO
H2-K1	0	0.725761	0.719	0.235	0	KO
Maff	0	0.694314	0.506	0.154	0	KO
mt-Nd1	0	0.680333	0.995	0.975	0	KO
Sbno2	0	0.676435	0.452	0.104	0	KO
Islr	0	0.668831	0.449	0.098	0	KO
Rps10	0	0.657891	0.877	0.434	0	KO
Cd24a	0	0.636814	0.434	0.105	0	KO
Scg5	0	0.630515	0.728	0.253	0	KO
Sptbn1	0	0.613801	0.951	0.64	0	KO
Polr3h	0	0.602434	0.884	0.433	0	KO
Cwc22	0	0.601853	0.527	0.094	0	KO
Gng12	0	0.601527	0.974	0.751	0	KO
Gsn	0	0.594197	0.369	0.051	0	KO
Cd81	0	0.581104	0.996	0.945	0	KO
Hebp1	0	0.576127	0.691	0.223	0	KO
Ntng1	0	0.572066	0.572	0.156	0	KO
Eif3j2	0	0.566493	0.401	0.019	0	KO
Col16a1	0	0.562303	0.505	0.139	0	KO
Rpl7a	0	0.544288	0.975	0.779	0	KO
Ubc	0	0.540655	0.986	0.844	0	KO
Rnaset2a	0	0.518364	0.384	0.03	0	KO
Cbr3	0	0.515705	0.65	0.244	0	KO
mt-Co3	0	0.486493	0.998	0.996	0	KO
Tpm3-rs7	0	0.417373	0.289	0.007	0	KO
P4ha3	0	0.412194	0.47	0.116	0	KO
Adora1	0	0.403089	0.372	0.076	0	KO
Hddc3	0	0.392207	0.353	0.039	0	KO
Klf5	0	0.365753	0.258	0.027	0	KO
Creg2	0	0.358216	0.258	0.026	0	KO
Ncs1	0	0.348032	0.345	0.061	0	KO
Gstp1	0	0.309729	0.315	0.05	0	KO
Rpl23a	2.72151308066185e-307	0.585405	0.988	0.857	4.65868609147696e-303	KO
Dph6	1.1262807583818e-302	0.349323	0.486	0.138	1.92796740219797e-298	KO
Wwc1	1.22877630518562e-300	0.488675	0.719	0.293	2.10341927921675e-296	KO
Myl12a	2.36282312200478e-296	0.402549	0.612	0.213	4.04468062024778e-292	KO
Degs1	1.21050324284525e-295	0.487242	0.705	0.28	2.0721394511025e-291	KO
Trim2	1.68645420477372e-291	0.485182	0.803	0.366	2.88687230773165e-287	KO
Ucp2	1.02681046117306e-290	0.389005	0.256	0.035	1.75769414743605e-286	KO
Dbndd2	2.37460488819076e-287	0.422026	0.627	0.232	4.06484864760495e-283	KO
Ccdc74a	1.20342599634758e-286	0.531992	0.401	0.109	2.06002462054779e-282	KO
Alas1	2.8615478552655e-286	0.348901	0.441	0.122	4.89839761864349e-282	KO
Acat2	2.11766394522974e-284	0.560585	0.816	0.402	3.62501714144428e-280	KO
Asna1	1.0227532741882e-280	0.350866	0.553	0.182	1.75074905475536e-276	KO
Plin3	5.78688879925295e-275	0.308757	0.422	0.115	9.9059962465612e-271	KO
Mfap3l	3.6605472539136e-273	0.356729	0.516	0.167	6.2661247892493e-269	KO
Tagln3	1.44147905546924e-269	0.486888	0.687	0.293	2.46752384715225e-265	KO
Erbin	6.97182071341969e-269	0.462938	0.697	0.288	1.19343626972318e-264	KO
Rpl10a	5.7493672078805e-266	0.500192	0.975	0.81	9.84176678644984e-262	KO
Prrx2	2.00314984577822e-265	0.316451	0.317	0.067	3.42899190600315e-261	KO
Aldoc	1.65233837870547e-264	0.467085	0.995	0.965	2.82847283666803e-260	KO
Kifc3	2.31706625132148e-264	0.316262	0.392	0.104	3.96635400901211e-260	KO
Igfbp4	3.30653106202891e-264	0.318829	0.339	0.079	5.66011987198109e-260	KO
6330403K07Rik	1.0098075837437e-263	0.528926	0.74	0.339	1.72858862185246e-259	KO
Ifitm2	1.21488108703964e-262	0.532458	0.696	0.311	2.07963344479445e-258	KO
Cd44	5.0815279231526e-262	0.429969	0.421	0.126	8.69855949885262e-258	KO
Tex264	1.14528859074894e-261	0.285489	0.443	0.129	1.96050500964403e-257	KO
Sigmar1	2.20693446866233e-259	0.273845	0.394	0.104	3.77783042345618e-255	KO
Slc22a23	4.73554049698154e-258	0.356291	0.623	0.233	8.106298222733e-254	KO
Ogt	9.79625573366258e-258	0.429958	0.741	0.312	1.67692305648836e-253	KO
Crip2	1.06043223357933e-257	0.543325	0.824	0.436	1.8152478974411e-253	KO
Glo1	2.98501499891121e-257	0.507742	0.912	0.565	5.10974867513621e-253	KO
Stat3	3.14523654854659e-256	0.442657	0.716	0.314	5.38401592380205e-252	KO
Adgrb2	1.31699210549935e-253	0.361758	0.675	0.269	2.25442708619379e-249	KO
Tuba1a	1.18174469484817e-251	0.631149	0.994	0.937	2.0229105686411e-247	KO
Inppl1	1.10789633701196e-250	0.274677	0.398	0.11	1.89649694969708e-246	KO
Rnf121	2.20186337135054e-250	0.321256	0.408	0.117	3.76914971907785e-246	KO
Zfp36	6.27827792114574e-250	0.807078	0.669	0.337	1.07471561454173e-245	KO
Stk19	2.69245217436302e-249	0.327861	0.501	0.167	4.60893963207461e-245	KO
Asap1	3.7111110405695e-248	0.332547	0.584	0.213	6.35267987924688e-244	KO
Itih3	5.5309825856498e-248	0.297273	0.373	0.099	9.46793599011533e-244	KO
Rplp1	2.88094981019555e-247	0.419921	0.991	0.951	4.93160988509274e-243	KO
Prom1	3.83334769414508e-246	0.345978	0.448	0.142	6.56192458283754e-242	KO
Flot1	4.81358640560931e-246	0.340866	0.554	0.201	8.23989720912201e-242	KO
Ccn1	1.32689993107991e-245	0.859003	0.883	0.628	2.27138730202259e-241	KO
Szrd1	2.64950863777692e-245	0.30766	0.5	0.167	4.53542888614654e-241	KO
Hnrnph1	2.14193367472237e-244	0.397817	0.747	0.322	3.66656206438976e-240	KO
Snta1	2.6283115599212e-244	0.343033	0.641	0.25	4.49914372827312e-240	KO
Calr	6.15866529721603e-242	0.47548	0.964	0.716	1.05424032557744e-237	KO
Angptl4	1.63912896527816e-240	0.390217	0.606	0.239	2.80586096276316e-236	KO
Gbp7	5.74356044805365e-239	0.333851	0.478	0.162	9.83182677497823e-235	KO
Magt1	6.59776542605343e-238	0.442738	0.818	0.407	1.12940548563183e-233	KO
Pmp22	5.80915714178241e-237	0.309577	0.518	0.182	9.94411519530313e-233	KO
Lgals1	2.513254923742e-234	0.381493	0.274	0.058	4.30218977846156e-230	KO
Rpp25l	1.38805051227506e-233	0.295518	0.53	0.187	2.37606486691245e-229	KO
Ssbp4	8.39017828822597e-233	0.29803	0.541	0.194	1.43623071937852e-228	KO
Gfap	4.12251699387435e-232	1.41834	0.772	0.519	7.05692459011411e-228	KO
Hcfc1r1	1.81250011197412e-230	0.503162	0.746	0.357	3.1026376916773e-226	KO
Cox7b	1.00127264547071e-228	0.568465	0.948	0.712	1.71397851451677e-224	KO
Micu2	1.53681195759413e-226	0.242428	0.434	0.136	2.63071470900963e-222	KO
Dst	2.04143425440777e-224	0.562299	0.861	0.495	3.49452715669521e-220	KO
Churc1	1.58522121375151e-223	0.212295	0.402	0.12	2.71358167369983e-219	KO
Pisd	1.82503198243917e-223	0.262349	0.459	0.152	3.12408974753937e-219	KO
H13	3.27483674190489e-223	0.293462	0.6	0.231	5.6058655347928e-219	KO
Nsmf	1.65883358164332e-222	0.291463	0.515	0.183	2.83959132505704e-218	KO
Rnf122	4.5874992578514e-221	0.30681	0.281	0.065	7.85288122959003e-217	KO
S100a4	1.09952173778965e-219	0.802348	0.297	0.077	1.88216131074833e-215	KO
Adcy2	1.19754804691597e-219	0.227164	0.292	0.069	2.04996274671076e-215	KO
Pcbp4	1.34297571977073e-219	0.232913	0.415	0.129	2.29890583710354e-215	KO
Bloc1s1	1.9039538585891e-218	0.271608	0.501	0.178	3.25918821513283e-214	KO
Naxd	2.54554615916016e-218	0.379309	0.776	0.365	4.35746591525037e-214	KO
Leng8	5.78511203304211e-218	0.353767	0.708	0.306	9.90295477816149e-214	KO
Tmem259	3.33999447623414e-217	0.22414	0.393	0.118	5.7174025444176e-213	KO
Slc39a14	6.84051159965292e-217	0.262897	0.316	0.082	1.17095877562859e-212	KO
Ing1	6.96919402471637e-217	0.283956	0.577	0.221	1.19298663315095e-212	KO
Cltb	5.03253920471874e-215	0.380322	0.607	0.252	8.61470061063753e-211	KO
Entpd2	5.51385475582836e-215	0.360983	0.652	0.279	9.43861657102699e-211	KO
Cd63	3.21929658862089e-213	0.430573	0.99	0.887	5.51079190040125e-209	KO
Usp24	7.16691597077785e-213	0.299905	0.528	0.198	1.22683267587775e-208	KO
Dctn3	9.5130887897074e-212	0.403591	0.823	0.414	1.62845053902211e-207	KO
Sptan1	8.88883515236538e-211	0.33661	0.673	0.29	1.5215908013819e-206	KO
Iqgap1	3.88572837794282e-210	0.295303	0.535	0.203	6.65158983736252e-206	KO
Cap1	9.78593617215628e-209	0.221684	0.422	0.137	1.67515655394971e-204	KO
Rps15	1.03097350783161e-208	0.429354	0.98	0.835	1.76482045070615e-204	KO
Plekhb1	7.0405315691757e-208	0.225577	0.338	0.095	1.2051981940115e-203	KO
Kcnn2	2.53762257793988e-207	0.257629	0.447	0.153	4.34390232891749e-203	KO
Ctsa	5.49723107637359e-207	0.216068	0.438	0.146	9.41016015653631e-203	KO
Zfp771	7.60885382378216e-207	0.240312	0.487	0.173	1.30248359755503e-202	KO
Rac3	1.56843144740569e-206	0.239649	0.343	0.098	2.68484095166907e-202	KO
Sorbs1	3.12814975574857e-205	0.414263	0.586	0.254	5.3547667518904e-201	KO
Nek6	2.14754652976799e-204	0.259431	0.483	0.174	3.67617014965684e-200	KO
Dvl1	1.43165821987855e-203	0.217718	0.29	0.072	2.45071254078811e-199	KO
Arhgef4	1.13166523303323e-201	0.248439	0.499	0.184	1.93718454590628e-197	KO
Acyp2	1.39608285565982e-201	0.301052	0.644	0.274	2.38981463231848e-197	KO
Mtfr1l	3.00296751779417e-201	0.322817	0.652	0.28	5.14047979696006e-197	KO
Stk11	3.02609923811357e-200	0.229136	0.427	0.143	5.18007667580281e-196	KO
Lpar1	3.22118609151255e-200	0.338497	0.352	0.109	5.51402635145118e-196	KO
Ccl27a	4.44146136447052e-200	0.219298	0.297	0.077	7.60289356370063e-196	KO
Piga	5.44616980741817e-199	0.258006	0.268	0.064	9.32275347633842e-195	KO
Fam107a	1.22394416086597e-198	0.250801	0.427	0.146	2.09514761457037e-194	KO
Tmem33	3.97329483033689e-198	0.283526	0.696	0.301	6.80148609057069e-194	KO
Cebpd	1.3243049817252e-197	0.667342	0.678	0.368	2.2669452677172e-193	KO
Rack1	1.29952900546477e-196	0.448037	0.947	0.692	2.22453375155459e-192	KO
Litaf	3.74751539653274e-196	0.209069	0.411	0.136	6.41499685578475e-192	KO
Msrb1	6.0622021602708e-196	0.205827	0.36	0.11	1.03772776579516e-191	KO
Mbd2	1.31457286646307e-195	0.230102	0.517	0.194	2.25028583281149e-191	KO
Nr1d2	2.57567496308261e-195	0.239584	0.444	0.156	4.40904040180481e-191	KO
Fam49b	3.18023607599372e-195	0.329896	0.623	0.27	5.44392811488604e-191	KO
Lysmd2	3.51144522343387e-195	0.246733	0.513	0.196	6.01089193347411e-191	KO
Polr2l	4.3726127059132e-194	0.182939	0.304	0.082	7.48503842998222e-190	KO
Kdm1a	4.73420587220923e-193	0.295509	0.69	0.304	8.10401361204776e-189	KO
Cnn3	5.67871705422686e-192	0.613849	0.961	0.767	9.72082785342555e-188	KO
Smim3	8.59989854892089e-192	0.229771	0.252	0.059	1.47213063360428e-187	KO
Abr	1.01094664265874e-191	0.274112	0.55	0.22	1.73053846290323e-187	KO
Atp2c1	1.15545463562653e-191	0.251367	0.541	0.212	1.9779072452655e-187	KO
Atf5	1.08821572178056e-190	0.229417	0.315	0.09	1.86280767254396e-186	KO
Slc5a3	2.68848037334532e-190	0.325098	0.341	0.107	4.60214070309251e-186	KO
Rps27rt	9.91590572893366e-190	0.189411	0.263	0.064	1.69740474267886e-185	KO
Map7d1	1.54451972854867e-189	0.249755	0.587	0.24	2.64390887132962e-185	KO
Baalc	2.07547138658972e-189	0.422817	0.954	0.679	3.55279191956428e-185	KO
Fzd1	7.66521681819413e-189	0.223066	0.298	0.082	1.31213181493847e-184	KO
Psat1	2.18560772539669e-188	0.405233	0.857	0.476	3.74132330433406e-184	KO
Zcchc14	5.70684909349511e-188	0.195576	0.374	0.12	9.76898427824493e-184	KO
Plec	6.53880280568312e-188	0.308337	0.446	0.168	1.11931226427684e-183	KO
Plpp1	1.68031027948883e-187	0.211197	0.396	0.132	2.87635513642898e-183	KO
H2-Ke6	2.29732125207969e-187	0.234358	0.52	0.202	3.93255451931001e-183	KO
Myl12b	2.88939028212746e-187	0.207174	0.478	0.176	4.94605828494578e-183	KO
Rnh1	3.41764415284733e-187	0.244151	0.512	0.199	5.85032326084406e-183	KO
Adgrb1	3.95262314555004e-187	0.286114	0.707	0.32	6.76610030055256e-183	KO
Adipor2	4.17934398516641e-187	0.205381	0.428	0.149	7.15420103380787e-183	KO
Lypla2	2.44179510659075e-186	0.233702	0.349	0.11	4.17986486346204e-182	KO
Eva1b	5.06931681063381e-186	0.20906	0.263	0.065	8.67765651644295e-182	KO
Arid5a	5.5595011527672e-186	0.282012	0.395	0.137	9.5167540733069e-182	KO
Glmp	7.38085574310213e-186	0.186052	0.482	0.177	1.26345488610422e-181	KO
Clip3	1.4301917176315e-185	0.308634	0.672	0.303	2.4482021822416e-181	KO
B2m	1.9726017276753e-185	0.362516	0.68	0.321	3.37669963743457e-181	KO
Ptx3	2.89315648200964e-185	0.292169	0.53	0.216	4.9525052659041e-181	KO
Prex2	4.17419185818158e-185	0.366139	0.604	0.279	7.14538162283524e-181	KO
Gpx1	6.49242724761005e-185	0.247896	0.467	0.175	1.11137369624589e-180	KO
B9d1	9.59489979363524e-185	0.221568	0.459	0.168	1.64245494667448e-180	KO
Pld2	1.06619993147126e-184	0.204481	0.463	0.169	1.8251210426925e-180	KO
Kdsr	1.70182127684635e-184	0.186953	0.399	0.134	2.91317766170558e-180	KO
Slc35b2	3.11533782094059e-184	0.197769	0.395	0.133	5.3328352818861e-180	KO
Dkk3	4.22292826916381e-184	0.408184	0.808	0.437	7.22880861115461e-180	KO
Arsa	7.05383912925458e-184	0.201592	0.304	0.086	1.2074761821458e-179	KO
Arpc1b	9.78852462967681e-184	0.208395	0.341	0.106	1.67559964610808e-179	KO
Sfrp1	1.46251417270491e-183	0.300085	0.726	0.349	2.50353176083627e-179	KO
Ctxn1	3.76184240174157e-183	0.286783	0.611	0.267	6.43952182330121e-179	KO
Junb	5.63695254048337e-183	0.540214	0.958	0.763	9.64933535879944e-179	KO
Gnb2	6.96448901628814e-183	0.387268	0.954	0.703	1.1921812298082e-178	KO
Nfkbia	1.45527684721757e-182	0.323892	0.66	0.305	2.49114290706703e-178	KO
Ddx3x	3.1717711949059e-182	0.312186	0.692	0.32	5.42943793143992e-178	KO
Lmo3	4.39845274951422e-182	0.188262	0.256	0.063	7.52927141661845e-178	KO
Ttc5	1.55105765061782e-181	0.233748	0.479	0.182	2.65510048632759e-177	KO
Rpl12	2.89816223284255e-181	0.41107	0.954	0.732	4.96107411017987e-177	KO
1110008P14Rik	3.57598029550094e-181	0.211878	0.438	0.159	6.12136306983851e-177	KO
Anxa2	3.85870693869179e-181	0.25957	0.375	0.128	6.6053345376526e-177	KO
Scand1	1.11613766006609e-180	0.31735	0.759	0.368	1.91060444650113e-176	KO
Ppp1r12c	1.50557473967691e-180	0.195275	0.399	0.137	2.57724283937894e-176	KO
Pcna	1.54115793064448e-180	0.227168	0.457	0.169	2.63815414567723e-176	KO
Col9a3	2.07344662125119e-180	0.208051	0.429	0.155	3.54932592625779e-176	KO
Rcn1	5.51133937315742e-180	0.262781	0.64	0.278	9.43431073897086e-176	KO
Fstl1	5.82683240690264e-180	0.209477	0.53	0.209	9.97437171413594e-176	KO
Phpt1	8.71593609095369e-180	0.211934	0.535	0.211	1.49199394004945e-175	KO
Daam2	1.06591432380968e-179	0.347376	0.653	0.301	1.82463213949741e-175	KO
Pbxip1	1.25955432754446e-179	0.408076	0.889	0.53	2.15610509789061e-175	KO
Rnf10	1.26951705595122e-179	0.278557	0.698	0.317	2.1731592963773e-175	KO
Tbk1	2.44397532755345e-179	0.198584	0.293	0.082	4.183596965706e-175	KO
Pink1	3.13838966759997e-179	0.282897	0.626	0.277	5.37229543299764e-175	KO
Ngef	1.02884869553482e-178	0.239022	0.532	0.214	1.76118319701651e-174	KO
Actb	2.52632492919591e-178	0.346403	0.998	0.986	4.32456301379756e-174	KO
Naga	5.608310130343e-178	0.167636	0.284	0.077	9.60030528112114e-174	KO
Itm2b	1.02349379398992e-177	0.323499	0.996	0.953	1.75201667655194e-173	KO
Aplp1	1.19731357014718e-177	0.253298	0.598	0.258	2.04956136937795e-173	KO
Ppp2cb	3.74586874362653e-177	0.17342	0.362	0.117	6.4121781153399e-173	KO
Ctnnbip1	4.39042183945103e-177	0.521856	0.893	0.567	7.51552410477228e-173	KO
Mrpl14	5.5373382845487e-177	0.200743	0.535	0.212	9.47881567549046e-173	KO
Nphp3	2.16303707642947e-176	0.205991	0.291	0.083	3.70268686743197e-172	KO
Pkd1	4.33964236289319e-176	0.185213	0.346	0.11	7.42859979680056e-172	KO
Naaa	9.07452428451421e-176	0.186947	0.465	0.176	1.55337706702314e-171	KO
Fxyd1	9.09102991061691e-176	0.492996	0.715	0.38	1.5562025000994e-171	KO
Nrbp2	1.1876438370539e-175	0.22879	0.391	0.136	2.03300872026886e-171	KO
Btbd9	1.92396615193368e-175	0.188115	0.411	0.145	3.29344525888007e-171	KO
Mprip	4.98776287989185e-175	0.311492	0.771	0.379	8.53805249779888e-171	KO
Rpl10	1.21196707401154e-174	0.406202	0.94	0.697	2.07464523729296e-170	KO
Dclk2	1.41496773150866e-174	0.253132	0.577	0.243	2.42214176279652e-170	KO
Nrg1	8.19622532068191e-174	0.282505	0.406	0.15	1.40302985039433e-169	KO
Mrps6	3.33950023150332e-173	0.388885	0.662	0.319	5.71655649628739e-169	KO
Nop53	4.50703138363904e-173	0.248476	0.516	0.209	7.71513632251331e-169	KO
Mta2	5.85323041009575e-173	0.181331	0.376	0.127	1.00195598160019e-168	KO
Capn2	1.20003684901344e-172	0.192432	0.483	0.186	2.05422307814121e-168	KO
Fam168b	1.68538998082469e-172	0.226458	0.612	0.262	2.8850505691757e-168	KO
Ddit4l	2.56518968501003e-172	0.291903	0.427	0.162	4.39109170280016e-168	KO
Bckdha	4.34193290144839e-172	0.165697	0.4	0.14	7.43252074069935e-168	KO
Plce1	5.78200015668568e-172	0.273613	0.59	0.262	9.89762786821454e-168	KO
Pdlim4	1.18491710206589e-171	0.381556	0.719	0.373	2.0283410953164e-167	KO
Nhsl1	1.76037367225335e-171	0.263496	0.429	0.164	3.01340765216329e-167	KO
Cnp	1.81018656513797e-171	0.407075	0.838	0.489	3.09867736220317e-167	KO
Ralgds	5.77166157690544e-171	0.176447	0.374	0.127	9.87993028734673e-167	KO
Dlgap4	5.90894725028152e-171	0.180724	0.477	0.182	1.01149359030319e-166	KO
Rpl5	8.58240292651083e-171	0.389554	0.961	0.772	1.46913573296012e-166	KO
Mzt2	9.20815427285068e-171	0.235571	0.469	0.183	1.57625184842658e-166	KO
Oat	1.48977194934574e-170	0.458747	0.903	0.604	2.55019162289005e-166	KO
Paxbp1	1.5462722781622e-170	0.251424	0.601	0.26	2.64690888575805e-166	KO
Twf2	1.87045577137777e-170	0.162392	0.32	0.099	3.20184618944446e-166	KO
Rpl36al	2.63239680247338e-170	0.283317	0.677	0.314	4.50613684647392e-166	KO
Zbtb20	3.91084067309349e-170	0.451872	0.994	0.925	6.69457706420143e-166	KO
1810058I24Rik	8.48097656527708e-170	0.325693	0.749	0.379	1.45177356844413e-165	KO
Cab39	5.62871268335893e-169	0.199343	0.523	0.209	9.63523037137382e-165	KO
Smim14	5.81024463297725e-169	0.215787	0.601	0.255	9.94597676273045e-165	KO
Gpt2	6.58679177740116e-169	0.186636	0.396	0.141	1.12752701645553e-164	KO
Aup1	9.1142351425231e-169	0.157408	0.394	0.138	1.5601747716971e-164	KO
Scg3	1.14110565960883e-168	0.444965	0.994	0.923	1.9533446681184e-164	KO
Klf13	1.7928014890885e-168	0.215799	0.523	0.214	3.06891758902169e-164	KO
Slc4a3	2.36433672921625e-168	0.184733	0.437	0.162	4.04727161307237e-164	KO
Sap18	4.37714522221684e-168	0.190083	0.496	0.195	7.49279719139078e-164	KO
Snapc2	4.80163682900828e-168	0.163317	0.305	0.092	8.21944192389638e-164	KO
Smg5	6.34411148648756e-168	0.186661	0.314	0.098	1.08598500425694e-163	KO
Yif1a	6.82966573704004e-168	0.175725	0.467	0.178	1.16910218086651e-163	KO
Sirpa	7.79539116876107e-168	0.236408	0.67	0.306	1.33441506026852e-163	KO
Stx4a	9.83795833067515e-168	0.183095	0.472	0.181	1.68406170704497e-163	KO
Eogt	1.09341719354727e-167	0.304224	0.265	0.076	1.87171155191421e-163	KO
Efnb2	1.18470605758737e-167	0.186339	0.282	0.081	2.02797982937805e-163	KO
Tmem65	1.2806292521427e-167	0.212651	0.561	0.233	2.19218115381788e-163	KO
Trio	2.05762198963187e-167	0.197196	0.393	0.141	3.52223732185184e-163	KO
Mgst1	2.52252273441687e-167	0.32106	0.744	0.372	4.31805441677479e-163	KO
Capns1	6.15867023634143e-167	0.335289	0.738	0.371	1.05424117105693e-162	KO
Dexi	1.78644180559053e-166	0.161353	0.443	0.165	3.05803108280987e-162	KO
Wwtr1	3.22278568174411e-166	0.259832	0.607	0.27	5.51676453000957e-162	KO
Ngdn	9.48888191517637e-166	0.162302	0.341	0.111	1.62430680623989e-161	KO
Fbl	1.27303631610544e-165	0.185785	0.464	0.179	2.17918356590929e-161	KO
Rbmxl1	1.37808283894314e-165	0.174159	0.463	0.178	2.35900220370287e-161	KO
Spg21	1.82825053055115e-165	0.155316	0.34	0.11	3.12959925819746e-161	KO
Ak2	2.56554255287349e-164	0.209925	0.55	0.229	4.39169574200883e-160	KO
Eif2s3x	6.57244479644499e-164	0.18151	0.448	0.17	1.12507110025545e-159	KO
Cdk5rap2	8.16976989022378e-164	0.230786	0.545	0.23	1.39850120980851e-159	KO
Proca1	1.14633258394423e-163	0.205723	0.318	0.102	1.96229211719572e-159	KO
Neo1	1.26535732673813e-163	0.287038	0.742	0.361	2.16603867191033e-159	KO
Slc16a1	1.69733266536756e-163	0.211634	0.272	0.079	2.90549405657619e-159	KO
Lmna	3.00027352584756e-163	0.27856	0.361	0.129	5.13586822154586e-159	KO
Rgs9	3.50739407062492e-163	0.186302	0.377	0.133	6.00395717009574e-159	KO
Vwa5a	3.5320866506431e-163	0.186264	0.338	0.112	6.04622592857086e-159	KO
Derl2	6.11163862086097e-163	0.156236	0.452	0.173	1.04619029911898e-158	KO
Picalm	6.32910609699853e-163	0.215333	0.585	0.251	1.08341638168421e-158	KO
Phkg1	9.23260222132858e-163	0.243137	0.447	0.178	1.58043684824703e-158	KO
Srsf4	1.25300211500755e-161	0.175875	0.474	0.185	2.14488902046992e-157	KO
Sar1a	1.26804377390977e-161	0.202308	0.572	0.242	2.17063733217874e-157	KO
Tet3	1.86034790498227e-161	0.186474	0.481	0.192	3.18454354374865e-157	KO
Rps9	2.08483680850708e-161	0.345338	0.988	0.891	3.56882364880243e-157	KO
Sh3bgrl3	2.29452861417654e-161	0.253408	0.672	0.317	3.9277740817474e-157	KO
Kdm6a	6.68029770580067e-161	0.166054	0.284	0.084	1.14353336127896e-156	KO
Mmd	8.1128503397139e-161	0.185124	0.477	0.189	1.38875772115222e-156	KO
Wdr1	8.90126760293902e-161	0.256907	0.671	0.311	1.5237189882711e-156	KO
Aspscr1	1.5336879139686e-160	0.15274	0.389	0.139	2.62536697113145e-156	KO
Bex4	1.85362607103426e-160	0.181001	0.354	0.122	3.17303710839645e-156	KO
Cic	2.0135600586861e-160	0.177821	0.432	0.163	3.44681210845886e-156	KO
Ap1s1	4.06855811180517e-160	0.173906	0.454	0.175	6.96455777578809e-156	KO
Itgb1bp1	3.32539219919065e-159	0.158793	0.398	0.144	5.69240636657455e-155	KO
Pacrg	3.79906048290703e-159	0.171504	0.365	0.128	6.50323173464025e-155	KO
Igsf10	4.63382814081932e-159	0.19729	0.303	0.096	7.93218701145451e-155	KO
Rps6kb2	1.03147541803976e-158	0.161917	0.299	0.093	1.76567962060046e-154	KO
Pepd	1.23208168553336e-158	0.154023	0.294	0.09	2.10907742929601e-154	KO
Man2a2	1.88011611531592e-158	0.186732	0.501	0.204	3.2183827661978e-154	KO
Mrps11	1.95535737856214e-158	0.152272	0.455	0.175	3.34718076062267e-154	KO
Rpl17	2.1273122525075e-158	0.367089	0.97	0.819	3.64153311384234e-154	KO
Rpl31	3.98082594139975e-158	0.36914	0.961	0.77	6.81437784648809e-154	KO
Cenpb	5.77556511514023e-158	0.215287	0.621	0.278	9.88661236409705e-154	KO
Ctsd	1.32985043865911e-157	0.353899	0.818	0.451	2.27643798089667e-153	KO
Mmadhc	5.0035636780788e-157	0.154147	0.428	0.162	8.5651003041353e-153	KO
Xrn1	5.01158042582201e-157	0.158632	0.439	0.168	8.57882337292212e-153	KO
Cdk2ap1	7.68034693100086e-157	0.238124	0.613	0.279	1.31472178764873e-152	KO
Psmd3	8.01203130347069e-157	0.157337	0.467	0.182	1.37149951852811e-152	KO
Sh3pxd2b	1.04694156736016e-156	0.182558	0.504	0.207	1.79215457500713e-152	KO
Myl9	1.45270792521347e-156	0.243581	0.351	0.125	2.48674542638042e-152	KO
Il6st	1.50724197774261e-156	0.262408	0.618	0.287	2.5800968174998e-152	KO
Acss1	1.58376723051338e-156	0.212478	0.578	0.253	2.71109274519281e-152	KO
Atp9a	3.05864570911239e-156	0.158111	0.357	0.125	5.2357897248586e-152	KO
Pdgfrl	3.26882494127381e-156	0.151645	0.365	0.128	5.59557453447251e-152	KO
Ezr	3.31175408755913e-156	0.34714	0.931	0.618	5.66906064708371e-152	KO
Rragd	3.35672908084042e-156	0.224157	0.594	0.266	5.74604884058263e-152	KO
Srrt	5.89127028189905e-156	0.187517	0.469	0.188	1.00846764685548e-151	KO
Cstb	6.87481646585334e-156	0.2448	0.553	0.242	1.17683108262477e-151	KO
Rcan1	1.00298769668537e-155	0.175602	0.275	0.082	1.71691433918601e-151	KO
Thrsp	1.01009143954813e-155	0.266728	0.461	0.19	1.72907452621849e-151	KO
Akt1	1.05240167900863e-155	0.171031	0.433	0.166	1.80150119412697e-151	KO
Glrx2	1.80358721214308e-155	0.290325	0.779	0.407	3.08738058974653e-151	KO
Srsf6	2.27065913364293e-155	0.259922	0.695	0.33	3.88691430496996e-151	KO
H1f10	4.80969158131111e-155	0.234386	0.463	0.189	8.23323004888836e-151	KO
Sypl	5.44476439437827e-155	0.139262	0.486	0.194	9.32034769029672e-151	KO
Oaf	6.22500011656757e-155	0.163	0.347	0.121	1.06559551995404e-150	KO
Itga7	1.13235328848858e-154	0.187725	0.266	0.079	1.93836235923474e-150	KO
Trappc5	1.51875647781777e-154	0.148629	0.404	0.15	2.59980733872846e-150	KO
Snrpa1	4.75304475915944e-154	0.193832	0.553	0.238	8.13626201872913e-150	KO
Kcnj10	5.89273020850536e-154	0.41043	0.945	0.679	1.00871755709195e-149	KO
Dot1l	6.48938432646711e-154	0.213668	0.469	0.191	1.11085280900464e-149	KO
Tspan12	7.72415783666205e-154	0.231637	0.586	0.264	1.32222133847981e-149	KO
Sf3b4	9.75542750811504e-154	0.137262	0.377	0.135	1.66993408083913e-149	KO
Mex3c	3.21546958928006e-153	0.144477	0.373	0.133	5.5042408429296e-149	KO
Slc39a12	4.12305890570269e-153	0.21672	0.507	0.216	7.05785223478186e-149	KO
Serpinf1	4.7564168728479e-153	0.721	0.322	0.124	8.14203440294103e-149	KO
Efemp2	8.16024908569165e-153	0.154354	0.315	0.104	1.3968714384887e-148	KO
Maf1	8.83109155421591e-153	0.147013	0.441	0.171	1.51170625225068e-148	KO
Cntfr	9.14546789670736e-153	0.177479	0.491	0.201	1.56552119455837e-148	KO
Adgrl1	1.44048624984245e-152	0.189433	0.515	0.216	2.46582436248031e-148	KO
Kdm5c	2.33787307471727e-152	0.151357	0.322	0.107	4.00197112930102e-148	KO
Sdc4	5.24257366938669e-152	0.355037	0.782	0.435	8.97423760725614e-148	KO
Grina	5.83697193190601e-152	0.198513	0.624	0.281	9.9917285530367e-148	KO
Septin8	6.90655432626525e-152	0.201126	0.587	0.26	1.18226396957009e-147	KO
Zfp612	7.00668618321794e-152	0.173618	0.283	0.088	1.19940454084325e-147	KO
Arhgef25	1.38223775652691e-151	0.153093	0.333	0.113	2.36611459162277e-147	KO
Eef2k	1.65775594763711e-151	0.141257	0.384	0.14	2.8377466311652e-147	KO
Gdpd2	1.77266135565718e-151	0.169302	0.503	0.209	3.03444170861397e-147	KO
Mrpl4	2.01984860880324e-151	0.155742	0.422	0.161	3.45757684854938e-147	KO
Naprt	2.39755566523575e-151	0.161765	0.333	0.114	4.10413578775057e-147	KO
Arhgap17	2.47174229130691e-151	0.162069	0.324	0.109	4.23112845425917e-147	KO
Chst11	2.65536108166325e-151	0.153909	0.315	0.105	4.54544709959115e-147	KO
Eif4a2	3.24903977388047e-151	0.277621	0.754	0.382	5.56170628492859e-147	KO
Tmem165	3.93892079612737e-151	0.21662	0.715	0.339	6.74264461881083e-147	KO
Mfap3	6.65478328250788e-151	0.151116	0.395	0.148	1.1391658022997e-146	KO
Rps12	6.74768132968611e-151	0.357824	0.99	0.924	1.15506809001567e-146	KO
Med25	7.94455204695557e-151	0.232186	0.653	0.303	1.35994841939785e-146	KO
Amotl1	1.09961601176455e-150	0.172889	0.498	0.208	1.88232268893855e-146	KO
Guk1	1.72314765150648e-150	0.227573	0.649	0.303	2.9496841498488e-146	KO
Ctbp2	3.83083904548315e-150	0.165795	0.515	0.214	6.55763027805806e-146	KO
Cpsf6	4.68257234805859e-150	0.200318	0.599	0.265	8.01562734540669e-146	KO
Purb	4.81442411655535e-150	0.370036	0.96	0.722	8.24133120271945e-146	KO
Tubb2a	7.3863571575627e-150	0.396118	0.977	0.828	1.26439661823158e-145	KO
Hnrnpa2b1	8.11117170890359e-150	0.32994	0.997	0.902	1.38847037313012e-145	KO
Mapk1ip1l	8.53273794561812e-150	0.147325	0.393	0.147	1.46063408153091e-145	KO
Ulk2	1.01324330921352e-149	0.174498	0.468	0.19	1.73446989671171e-145	KO
Necap2	1.0656456849036e-149	0.155988	0.528	0.223	1.82417228341799e-145	KO
Scap	1.32567806859727e-149	0.149968	0.319	0.107	2.26929571782481e-145	KO
Mapk8ip3	1.74850029274088e-149	0.143691	0.517	0.216	2.99308280111383e-145	KO
Tlcd4	3.00782177242072e-149	0.143903	0.365	0.132	5.14878931002978e-145	KO
Nfkbiz	3.06946113360543e-149	0.233744	0.418	0.169	5.25430356850578e-145	KO
Senp2	7.88835271175776e-149	0.178298	0.381	0.143	1.35032821719869e-144	KO
Tmco3	8.29577823781816e-149	0.13977	0.478	0.193	1.42007131874971e-144	KO
Pde6d	9.14174873690037e-149	0.162197	0.58	0.251	1.56488454878261e-144	KO
Olig1	1.28405397691226e-148	0.773398	0.677	0.453	2.1980435976784e-144	KO
Bud31	2.5839185130699e-148	0.170595	0.524	0.221	4.42315171067305e-144	KO
Hacd2	3.98304481482563e-148	0.351264	0.796	0.45	6.81817611401851e-144	KO
Scarb2	5.3498663625604e-148	0.242396	0.665	0.317	9.1579012394309e-144	KO
Cfl1	5.61402848754827e-148	0.306273	0.988	0.905	9.61009396498513e-144	KO
Rpl18	7.19583246403632e-148	0.336291	0.979	0.854	1.23178260119374e-143	KO
Sp1	1.29792717447445e-147	0.155326	0.319	0.108	2.22179173726536e-143	KO
Eif3b	1.48870259930034e-147	0.158541	0.482	0.198	2.54836110948232e-143	KO
Meis1	1.61395133946533e-147	0.156577	0.291	0.093	2.76276190289675e-143	KO
Pfn1	2.07954405081184e-147	0.351019	0.921	0.64	3.55976350617971e-143	KO
Mtmr11	2.58191563520969e-147	0.160166	0.317	0.108	4.41972318435195e-143	KO
Clcn6	2.70850179346986e-147	0.154349	0.384	0.143	4.63641337006171e-143	KO
Tpt1	3.17869207784887e-147	0.296118	0.995	0.978	5.4412850988617e-143	KO
Manf	3.23511010118168e-147	0.342809	0.867	0.524	5.5378614712028e-143	KO
Plaat3	3.3994597882152e-147	0.181484	0.526	0.228	5.81919526546679e-143	KO
Dcaf12	4.24885348775662e-147	0.122033	0.356	0.126	7.27318740034178e-143	KO
Usp5	4.28002127983905e-147	0.134598	0.364	0.132	7.32654042682849e-143	KO
Tsnax	6.8818143205547e-147	0.15698	0.383	0.144	1.17802897539255e-142	KO
Tmem245	1.31636207997368e-146	0.193419	0.435	0.174	2.25334860849894e-142	KO
Spin1	1.77666584011357e-146	0.147453	0.486	0.199	3.04129658510641e-142	KO
Ap2m1	2.71356088829558e-146	0.292804	0.813	0.443	4.64507352858438e-142	KO
Ctdsp2	3.11394671131623e-146	0.211264	0.608	0.278	5.33045398043112e-142	KO
Actn1	3.92878119997492e-146	0.221944	0.429	0.176	6.72528765811707e-142	KO
Ivns1abp	4.13994783428857e-146	0.17265	0.503	0.212	7.08676270273517e-142	KO
Gipc1	5.06036008687376e-146	0.132524	0.395	0.149	8.6623243967105e-142	KO
Csdc2	5.92456695169541e-146	0.20349	0.604	0.277	1.01416737079122e-141	KO
Zfp281	7.95306291909015e-146	0.14077	0.329	0.113	1.36140531048985e-141	KO
Cyp7b1	8.27778715843269e-146	0.148742	0.343	0.122	1.41699160578051e-141	KO
Scamp3	8.47274288943839e-146	0.121986	0.372	0.136	1.45036412781406e-141	KO
Nip7	1.00472797242968e-145	0.174698	0.411	0.16	1.71989334320513e-141	KO
Pbdc1	1.0273314772953e-145	0.151468	0.417	0.162	1.75858602283409e-141	KO
Stx5a	1.10605172178354e-145	0.142838	0.393	0.149	1.89333933734907e-141	KO
Gas2l1	1.26593304350552e-145	0.161023	0.306	0.102	2.16702418387275e-141	KO
Trp53inp2	1.52591861856296e-145	0.194187	0.518	0.223	2.61206749125608e-141	KO
Rdh5	2.43130858226482e-145	0.149637	0.259	0.077	4.16191403112092e-141	KO
Afap1l2	3.2863124054039e-145	0.150603	0.346	0.124	5.6255095755704e-141	KO
Myl6	3.43679972349246e-145	0.401292	0.956	0.762	5.88311376667439e-141	KO
Efr3b	7.99806935959448e-145	0.159098	0.281	0.09	1.36910951297538e-140	KO
Cuedc1	8.67972025644589e-145	0.164803	0.515	0.22	1.48579451349841e-140	KO
Tbc1d12	9.62310969716185e-145	0.156916	0.486	0.201	1.64728391796017e-140	KO
Mapk8ip1	1.08637778889982e-144	0.18199	0.544	0.236	1.85966149903871e-140	KO
Uaca	1.37130164672711e-144	0.221581	0.252	0.076	2.34739415886747e-140	KO
Urod	1.40198663696222e-144	0.13206	0.287	0.092	2.39992072515193e-140	KO
Borcs8	1.49663763673005e-144	0.129379	0.357	0.129	2.56194430655451e-140	KO
Ctdnep1	2.34092052824519e-144	0.124372	0.419	0.162	4.00718776025012e-140	KO
Cnot7	2.35120916666456e-144	0.139963	0.437	0.173	4.02479985149639e-140	KO
Slc44a1	2.37011705107396e-144	0.132954	0.441	0.175	4.05716636802841e-140	KO
Ext2	2.58874194610688e-144	0.118502	0.334	0.116	4.43140846334575e-140	KO
Tlk2	3.05067503311018e-144	0.170994	0.46	0.188	5.22214552167801e-140	KO
Tspan31	3.32443255442841e-144	0.167766	0.595	0.264	5.69076364667055e-140	KO
Amd1	3.62265533947802e-144	0.135975	0.261	0.079	6.20126141011848e-140	KO
Ier2	3.80457485199466e-144	0.598203	0.879	0.682	6.51267123164446e-140	KO
Fam102a	9.09660206528547e-144	0.136246	0.293	0.095	1.55715634153557e-139	KO
Rasal2	9.66945613178464e-144	0.168307	0.486	0.203	1.65521750063889e-139	KO
Castor2	1.00620186351475e-143	0.144976	0.278	0.088	1.72241634996454e-139	KO
Taf13	1.04468331241527e-143	0.176439	0.576	0.257	1.78828889419245e-139	KO
Hectd2	1.31352653231113e-143	0.161355	0.358	0.131	2.2484947180102e-139	KO
Camk1	1.54815463644587e-143	0.14179	0.401	0.154	2.65013110666804e-139	KO
Impdh2	1.78122769844859e-143	0.17081	0.541	0.237	3.04910557420429e-139	KO
Dazap1	1.92570709365618e-143	0.149245	0.324	0.113	3.29642540292065e-139	KO
Unc119b	2.20283051271708e-143	0.131343	0.298	0.098	3.77080527166909e-139	KO
Celsr2	2.46791421022278e-143	0.136843	0.446	0.179	4.22457554505936e-139	KO
Sidt2	2.69117734394549e-143	0.138457	0.394	0.15	4.60675737736589e-139	KO
Slc25a1	2.76582950566135e-143	0.160801	0.512	0.217	4.7345469477911e-139	KO
Mark2	4.02760120360702e-143	0.135398	0.332	0.117	6.89444774033449e-139	KO
Mpzl1	5.18469338520486e-143	0.127425	0.341	0.121	8.87515813679368e-139	KO
Trp53	6.15441478676849e-143	0.14838	0.414	0.162	1.05351272319903e-138	KO
Pls1	1.05808118927139e-142	0.158587	0.467	0.193	1.81122337979477e-138	KO
Tspyl1	1.07951908136938e-142	0.13834	0.315	0.108	1.84792076348811e-138	KO
Ebna1bp2	1.15858371023514e-142	0.15579	0.541	0.233	1.98326359518051e-138	KO
Ddr1	1.19958948279889e-142	0.196068	0.472	0.2	2.05345727665514e-138	KO
Cdc42ep4	1.4345867206406e-142	0.165924	0.529	0.229	2.45572554839258e-138	KO
Ankrd10	1.70551444484052e-142	0.157634	0.283	0.092	2.91949962667801e-138	KO
Pou6f1	1.84537694022241e-142	0.160583	0.262	0.081	3.15891624627272e-138	KO
Ssr2	2.46272604432392e-142	0.222008	0.709	0.345	4.21569444267368e-138	KO
Dbnl	3.59200787910172e-142	0.124717	0.4	0.153	6.14879908744632e-138	KO
Dlg4	4.98822111010647e-142	0.176095	0.439	0.179	8.53883689628025e-138	KO
Ccdc190	8.32107804623072e-142	0.146287	0.44	0.177	1.42440213995377e-137	KO
Rps6	8.7973001622658e-142	0.359073	0.917	0.637	1.50592184177666e-137	KO
Atp13a4	1.19194120646468e-141	0.178718	0.328	0.117	2.04036495722625e-137	KO
Rbfox2	2.18708811402285e-141	0.145773	0.278	0.089	3.74385743358432e-137	KO
Trim47	2.6071022727338e-141	0.187038	0.362	0.137	4.46283767046572e-137	KO
Ramp2	2.64622161156644e-141	0.20597	0.472	0.202	4.52980215467943e-137	KO
Mapk3	3.0739041580748e-141	0.132532	0.435	0.173	5.26190913779245e-137	KO
Dhrs7b	3.3576847516698e-141	0.120329	0.25	0.074	5.74768475790837e-137	KO
Snrpc	6.14185296846025e-141	0.217516	0.652	0.307	1.05136239114103e-136	KO
Rif1	9.45092889371239e-141	0.18457	0.549	0.245	1.61781000802569e-136	KO
Ehmt2	1.00781862779541e-140	0.135114	0.376	0.142	1.72518392706018e-136	KO
B3gat3	1.83055883013456e-140	0.128284	0.429	0.169	3.13355060542433e-136	KO
Selenon	2.08845942908494e-140	0.136544	0.266	0.083	3.57502485070761e-136	KO
Lsm14a	2.12918358232873e-140	0.125406	0.465	0.19	3.64473645623032e-136	KO
Pxmp4	2.59733974290064e-140	0.125297	0.336	0.12	4.44612617189732e-136	KO
Tmem44	2.82620631420817e-140	0.196868	0.564	0.258	4.83789996866155e-136	KO
Tuba1b	3.46266954903481e-140	0.235442	0.637	0.311	5.92739773403779e-136	KO
Agap3	4.5319904200257e-140	0.117405	0.296	0.098	7.75786120099999e-136	KO
Dapk3	7.12035624859299e-140	0.115589	0.308	0.105	1.21886258263415e-135	KO
Ppp1r9b	8.03873159510929e-140	0.126974	0.328	0.116	1.37607007445081e-135	KO
Cers4	8.29430824136199e-140	0.200848	0.385	0.15	1.41981968475635e-135	KO
Scrg1	9.65035183839394e-140	0.342797	0.862	0.534	1.65194722769627e-135	KO
Akt1s1	1.23339194518905e-139	0.129917	0.4	0.155	2.11132033177461e-135	KO
Lgmn	1.41251127123578e-139	0.147254	0.474	0.197	2.41793679410141e-135	KO
2610001J05Rik	1.48791669362489e-139	0.151006	0.535	0.232	2.54701579614708e-135	KO
Slc25a16	1.53790942945352e-139	0.158935	0.36	0.135	2.63259336133854e-135	KO
Efhd2	2.12319249048418e-139	0.307358	0.705	0.372	3.63448090521081e-135	KO
Cops7a	2.65920267896196e-139	0.120465	0.402	0.155	4.55202314584709e-135	KO
Dmwd	3.62621103661366e-139	0.15439	0.504	0.215	6.20734805247527e-135	KO
Nav2	4.02442379596223e-139	0.291596	0.638	0.321	6.88900865392815e-135	KO
Arf3	6.07520033084011e-139	0.167481	0.433	0.176	1.03995279263321e-134	KO
Htra2	7.53891695472663e-139	0.136065	0.288	0.095	1.29051180431011e-134	KO
Inpp5f	7.84366248486189e-139	0.172709	0.524	0.229	1.34267814415866e-134	KO
Kdelr2	9.60338380587922e-139	0.129469	0.502	0.213	1.6439072398904e-134	KO
Sumf2	1.21623099248856e-138	0.134952	0.318	0.111	2.08194421294191e-134	KO
Samd14	1.50153824547652e-138	0.135384	0.353	0.13	2.5703331686067e-134	KO
Podxl2	1.86407671169013e-138	0.13803	0.431	0.174	3.19092651507116e-134	KO
Phc2	2.17982499361346e-138	0.126618	0.407	0.16	3.73142442406751e-134	KO
Cystm1	2.38606008166663e-138	0.148623	0.523	0.227	4.08445764779694e-134	KO
Mrpl10	4.12131348328574e-138	0.131082	0.277	0.09	7.05486442068853e-134	KO
Cib1	4.22956200833739e-138	0.201928	0.615	0.287	7.24016424587194e-134	KO
Adrm1	4.35191082089864e-138	0.131292	0.4	0.155	7.4496009432143e-134	KO
Sdcbp	6.0710197861559e-138	0.26292	0.7	0.353	1.03923716699417e-133	KO
Ppp1r15b	7.24989561781151e-138	0.145134	0.425	0.171	1.24103713185697e-133	KO
Pccb	1.21538491683105e-137	0.131075	0.393	0.153	2.0804959006314e-133	KO
Ago2	1.2562587556848e-137	0.143219	0.439	0.179	2.15046373798124e-133	KO
Gorasp2	1.29096246697768e-137	0.110557	0.374	0.142	2.2098695509724e-133	KO
Lars	1.76074267671188e-137	0.152139	0.508	0.218	3.01403931399539e-133	KO
Ctsc	1.93521526550917e-137	0.149635	0.429	0.177	3.3127014914986e-133	KO
Golt1b	2.01187593836874e-137	0.112381	0.256	0.079	3.44392923129961e-133	KO
Rnf215	2.11982943943676e-137	0.269229	0.636	0.318	3.62872403442784e-133	KO
Trappc1	2.89103581738965e-137	0.142177	0.482	0.203	4.9488751122076e-133	KO
Tmem51	3.7959215968154e-137	0.113647	0.273	0.087	6.49785858942861e-133	KO
Nfic	4.35045906989048e-137	0.174774	0.648	0.303	7.44711583583853e-133	KO
Elk4	6.58799705332074e-137	0.13306	0.323	0.115	1.12773333558744e-132	KO
Yif1b	6.61903143420896e-137	0.128334	0.379	0.145	1.13304580090789e-132	KO
Atf6b	8.66352736812856e-137	0.112391	0.305	0.104	1.48302261487625e-132	KO
Bet1l	9.8727374822333e-137	0.108282	0.336	0.121	1.6900152022087e-132	KO
Rhoc	1.17639559265982e-136	0.21865	0.708	0.351	2.01375397551508e-132	KO
4930523C07Rik	1.35938055099155e-136	0.170912	0.283	0.095	2.32698762718733e-132	KO
Slc17a5	1.5299212820297e-136	0.121052	0.282	0.093	2.61891925057845e-132	KO
Lamb2	1.7613735904645e-136	0.128496	0.394	0.154	3.01511931215714e-132	KO
Cbx6	2.07275928093345e-136	0.12998	0.382	0.147	3.54814933710188e-132	KO
Dxo	2.16824446742607e-136	0.138492	0.264	0.084	3.71160087933995e-132	KO
D1Ertd622e	3.5790237230785e-136	0.126199	0.299	0.101	6.12657280916577e-132	KO
Wdr47	4.98084618431537e-136	0.132617	0.422	0.169	8.52621249831105e-132	KO
Tjp2	5.48527054258165e-136	0.202006	0.669	0.321	9.38968611479127e-132	KO
Mrpl36	5.48582381799081e-136	0.132668	0.474	0.198	9.39063321163667e-132	KO
Cmtm6	7.4104011661207e-136	0.118255	0.293	0.099	1.26851247161654e-131	KO
Crat	8.14898887166476e-136	0.122197	0.308	0.107	1.39494391505157e-131	KO
Ptbp1	9.72299724398672e-136	0.124872	0.395	0.155	1.66438266822565e-131	KO
Yap1	1.00905970381143e-135	0.129808	0.322	0.115	1.72730840098441e-131	KO
Tmem115	1.01644373632547e-135	0.108807	0.307	0.106	1.73994838784194e-131	KO
Mafg	1.27936626439905e-135	0.15384	0.502	0.218	2.19001917139829e-131	KO
Slc12a4	1.37547352872383e-135	0.132573	0.45	0.187	2.35453558646945e-131	KO
Itpa	1.68362007303569e-135	0.116057	0.361	0.135	2.88202084102249e-131	KO
Sel1l3	1.83720118672989e-135	0.150834	0.264	0.084	3.14492099144422e-131	KO
Csnk1g2	3.07053373065555e-135	0.1336	0.383	0.148	5.25613964013618e-131	KO
Tmem246	3.73088998136852e-135	0.127401	0.407	0.162	6.38653747010663e-131	KO
Eif4a1	4.09829852436453e-135	0.336303	0.87	0.554	7.0154674140072e-131	KO
Myo1e	4.51247642232005e-135	0.154939	0.308	0.109	7.72445713972746e-131	KO
Phb	4.95470250108142e-135	0.111998	0.399	0.156	8.48145974135117e-131	KO
Gm5617	5.23466778580021e-135	0.127817	0.26	0.082	8.9607043157328e-131	KO
Nipa1	7.35450148693919e-135	0.126252	0.427	0.172	1.25894356453425e-130	KO
Preb	1.2731147122823e-134	0.133193	0.333	0.121	2.17931776448483e-130	KO
Ctsz	1.42515649829547e-134	0.162345	0.552	0.248	2.43958289378219e-130	KO
Pou3f4	1.82019999459042e-134	0.150308	0.453	0.191	3.11581835073988e-130	KO
Jund	3.22015001566344e-134	0.54467	0.903	0.696	5.51225279681268e-130	KO
Nubp2	3.45745973668637e-134	0.102713	0.282	0.093	5.91847957725973e-130	KO
Bcr	3.95593342819398e-134	0.11393	0.378	0.146	6.77176684238246e-130	KO
Psme2	6.72398187513035e-134	0.154413	0.493	0.213	1.15101121738481e-129	KO
Nes	7.83021693226506e-134	0.254619	0.519	0.244	1.34037653446513e-129	KO
Adipor1	9.61851351440569e-134	0.130773	0.535	0.235	1.64649714339597e-129	KO
Atat1	1.09356553079502e-133	0.134587	0.408	0.163	1.87196547561491e-129	KO
Btd	1.47020925483729e-133	0.124965	0.276	0.091	2.51670420243048e-129	KO
Aco1	2.12755922029543e-133	0.137561	0.468	0.197	3.64195587330171e-129	KO
Creb3	2.27196352282467e-133	0.119504	0.319	0.114	3.88914715837126e-129	KO
Hdac3	2.41886641693445e-133	0.130687	0.464	0.194	4.1406155325084e-129	KO
Akr7a5	2.92901817669183e-133	0.127925	0.478	0.202	5.01389331486107e-129	KO
Rps25	4.98959559655135e-133	0.325905	0.966	0.8	8.54118974217659e-129	KO
Vgll4	5.29713510500231e-133	0.202496	0.698	0.343	9.06763587274295e-129	KO
Lrrc42	5.66590764245059e-133	0.11501	0.423	0.171	9.69890070234692e-129	KO
Hnrnpa0	5.81195625725117e-133	0.289424	0.866	0.504	9.94890672116255e-129	KO
Tpgs1	7.00202920931218e-133	0.110703	0.447	0.183	1.19860736005006e-128	KO
Dhps	1.00901816640049e-132	0.138819	0.341	0.127	1.72723729724435e-128	KO
Ing4	1.02462913644063e-132	0.133542	0.581	0.262	1.75396015575908e-128	KO
Rnpep	1.04865188493825e-132	0.121545	0.305	0.107	1.79508229663729e-128	KO
Ubqln1	1.1076877239129e-132	0.131645	0.469	0.197	1.8961398457941e-128	KO
Ndel1	1.18171561759331e-132	0.146792	0.426	0.175	2.02286079419623e-128	KO
Creb5	1.25441109274797e-132	0.188455	0.472	0.206	2.14730090856598e-128	KO
Cdk5	1.41395434207608e-132	0.129927	0.342	0.127	2.42040704276584e-128	KO
Elovl1	1.66562159480721e-132	0.11846	0.252	0.079	2.85121104599098e-128	KO
Cers2	2.1592787781361e-132	0.107109	0.398	0.157	3.69625341241338e-128	KO
Ndufa9	4.88697042393171e-132	0.148441	0.544	0.241	8.36551597168631e-128	KO
Prr13	7.85957524551145e-132	0.108441	0.323	0.117	1.34540209052665e-127	KO
Sall1	8.20614569120083e-132	0.134528	0.394	0.156	1.40472801941976e-127	KO
Erp44	1.46421758452682e-131	0.111527	0.461	0.193	2.50644766119301e-127	KO
Rbm3	2.23856250313384e-131	0.310214	0.863	0.518	3.83197129286451e-127	KO
Pip4p1	2.25608342567058e-131	0.197795	0.561	0.258	3.8619636080629e-127	KO
S100a6	2.36886267129634e-131	0.877314	0.797	0.531	4.05501912072508e-127	KO
Polg	3.27843289460492e-131	0.137612	0.38	0.15	5.61202142898471e-127	KO
Purg	3.43958882575466e-131	0.115235	0.364	0.139	5.88788815192683e-127	KO
Atp13a2	4.52952936434846e-131	0.110835	0.332	0.122	7.7536483658917e-127	KO
Socs3	6.77526623673524e-131	0.411566	0.662	0.378	1.15979007440434e-126	KO
Olig2	7.0850912963345e-131	0.507805	0.514	0.267	1.21282592810654e-126	KO
Clic1	8.74742464772718e-131	0.235111	0.621	0.307	1.49738415119794e-126	KO
Jpt1	9.00503802510159e-131	0.150917	0.517	0.228	1.54148240913689e-126	KO
Paqr7	9.88134439211889e-131	0.183932	0.605	0.284	1.69148853304291e-126	KO
Raver2	9.96371324741327e-131	0.112279	0.369	0.142	1.7055884336922e-126	KO
Tctex1d2	1.06720080194783e-130	0.12238	0.256	0.082	1.82683433277429e-126	KO
Ift46	1.14523919210258e-130	0.107874	0.293	0.101	1.9604204490412e-126	KO
Dyrk1a	1.25444024575646e-130	0.106993	0.364	0.139	2.1473508126859e-126	KO
Cd151	1.89960307628415e-130	0.120917	0.314	0.113	3.25174054598321e-126	KO
Prkcsh	2.06652923281293e-130	0.130896	0.547	0.245	3.53748474072917e-126	KO
Atad3a	2.15287992890864e-130	0.125899	0.405	0.164	3.68529986230581e-126	KO
Gstz1	3.03609268701178e-130	0.146669	0.369	0.144	5.19718346162677e-126	KO
Itpr2	3.1428306203823e-130	0.193191	0.59	0.283	5.37989745597043e-126	KO
Napa	3.64278541300464e-130	0.134948	0.441	0.184	6.23572006998135e-126	KO
Safb2	4.45756950651479e-130	0.143275	0.487	0.211	7.63046748125201e-126	KO
Dnm2	6.48649294520761e-130	0.13118	0.444	0.186	1.11035786236064e-125	KO
Mrto4	7.10540263410854e-130	0.125993	0.442	0.184	1.2163028229067e-125	KO
Ints13	7.63666547298724e-130	0.115685	0.35	0.133	1.30724439566596e-125	KO
Cops8	8.18744775330584e-130	0.117895	0.479	0.203	1.40152730641089e-125	KO
Fbxl3	8.85376315183835e-130	0.121671	0.452	0.19	1.51558717633169e-125	KO
Ptpn12	1.01837796188259e-129	0.130733	0.426	0.176	1.74325939515062e-125	KO
Fkbp8	1.15162964087351e-129	0.187962	0.664	0.319	1.97135961924727e-125	KO
Ip6k1	1.15407651774575e-129	0.119915	0.396	0.158	1.97554818307718e-125	KO
Anapc5	1.31216063316364e-129	0.181781	0.648	0.312	2.24615657184952e-125	KO
Tnrc6c	2.0664758458235e-129	0.159963	0.524	0.233	3.53739335288067e-125	KO
Slc12a9	2.22905866763378e-129	0.107005	0.339	0.126	3.81570262725551e-125	KO
Ankrd46	2.27687414617111e-129	0.112171	0.349	0.132	3.89755316341571e-125	KO
Ptk2	3.00896913832209e-129	0.152652	0.578	0.266	5.15075337097976e-125	KO
Cnih1	3.27800295627587e-129	0.120043	0.528	0.232	5.61128546055304e-125	KO
Rab35	3.73983973689761e-129	0.123965	0.358	0.137	6.40185766162132e-125	KO
Ppp1r3g	4.47637264837373e-129	0.180461	0.409	0.171	7.66265469948616e-125	KO
Gsta4	6.5493855270077e-129	0.130214	0.543	0.246	1.12112381451318e-124	KO
Ndst1	7.23323957653834e-129	0.115468	0.424	0.174	1.23818595071183e-124	KO
Rora	9.91763289770926e-129	0.191214	0.627	0.305	1.69770039942987e-124	KO
Pigp	1.00411156853896e-128	0.199459	0.661	0.32	1.718838183025e-124	KO
Prelid3b	1.20262742358315e-128	0.123336	0.441	0.184	2.05865762368964e-124	KO
Arhgef7	1.25924655733405e-128	0.121713	0.321	0.118	2.15557825684443e-124	KO
Tcp11l2	1.39408217677389e-128	0.113031	0.262	0.085	2.38638987020154e-124	KO
Pfkfb3	1.57160888665531e-128	0.199344	0.604	0.292	2.69028009217656e-124	KO
Syap1	1.67840698105873e-128	0.114361	0.453	0.19	2.87309707017633e-124	KO
Slc25a28	2.32667052681739e-128	0.120954	0.34	0.128	3.982794607806e-124	KO
Slc30a9	2.69094308319673e-128	0.157499	0.585	0.269	4.60635636981616e-124	KO
Gpc4	2.76351423496735e-128	0.111825	0.288	0.099	4.73058366741711e-124	KO
Atxn1	3.15994868798416e-128	0.114189	0.408	0.167	5.40920016409128e-124	KO
Zdhhc2	3.47083834175306e-128	0.121814	0.268	0.089	5.94138107341288e-124	KO
Kansl3	3.53090182718957e-128	0.143202	0.333	0.125	6.04419774778311e-124	KO
Mapkapk2	3.83492973531448e-128	0.121849	0.278	0.095	6.56463272091132e-124	KO
Xpnpep1	5.0466669040964e-128	0.114328	0.387	0.153	8.63888440643221e-124	KO
Pfdn4	5.52252209307348e-128	0.10836	0.369	0.143	9.45345331892318e-124	KO
Sav1	6.45283611710102e-128	0.120471	0.255	0.082	1.10459648652535e-123	KO
Itprid2	7.38591413674467e-128	0.140358	0.511	0.226	1.26432078192795e-123	KO
Sgce	8.11884456361418e-128	0.111772	0.342	0.129	1.38978381239948e-123	KO
Fdps	8.16746960484125e-128	0.345704	0.859	0.544	1.39810744695673e-123	KO
Dbp	8.50504320349361e-128	0.201751	0.541	0.252	1.45589329557404e-123	KO
Zrsr1	9.97008239840862e-128	0.11405	0.339	0.127	1.70667870495959e-123	KO
Tnfrsf1a	1.11078667303549e-127	0.122984	0.253	0.082	1.90144462690216e-123	KO
Abhd16a	1.19142257412173e-127	0.107263	0.386	0.153	2.03947716238157e-123	KO
Sdhc	1.334409393295e-127	0.189374	0.66	0.319	2.28424199944238e-123	KO
Foxg1	1.58595013848519e-127	0.156	0.648	0.311	2.71482944705895e-123	KO
Pcsk1n	3.05692273781221e-127	0.244277	0.703	0.368	5.23284034258693e-123	KO
Izumo4	3.08214063280369e-127	0.151216	0.335	0.127	5.27600833523336e-123	KO
Gpatch11	3.99848466803434e-127	0.142014	0.429	0.181	6.84460605474119e-123	KO
Sbf1	4.48766441309817e-127	0.111018	0.38	0.15	7.68198394234145e-123	KO
Elof1	4.78573168874439e-127	0.14129	0.561	0.255	8.19221550479265e-123	KO
Psmb7	5.21610188550024e-127	0.218828	0.709	0.357	8.92892320759932e-123	KO
Eif6	5.7378333911447e-127	0.143245	0.57	0.258	9.8220231989615e-123	KO
Slc3a2	9.13885042163743e-127	0.333831	0.885	0.584	1.56438841517589e-122	KO
H2ax	9.77935131934316e-127	0.116671	0.279	0.096	1.67402935884516e-122	KO
H1f0	1.07028933026025e-126	0.301585	0.711	0.384	1.83212127553949e-122	KO
Mcrip1	1.0981771516138e-126	0.198647	0.675	0.329	1.87985964813251e-122	KO
Hspa5	1.22662711325133e-126	0.337257	0.979	0.837	2.09974029246363e-122	KO
Adora2b	1.6179271170566e-126	0.125947	0.326	0.122	2.76956763897749e-122	KO
Fam171a2	1.79040892149589e-126	0.118008	0.322	0.119	3.06482199181666e-122	KO
Snx18	3.07325109410905e-126	0.106544	0.354	0.136	5.26079122289587e-122	KO
Get4	3.19866738696711e-126	0.110329	0.336	0.127	5.4754788330103e-122	KO
Csnk2a2	3.5440934126873e-126	0.136414	0.54	0.242	6.06677910383812e-122	KO
Cdk2ap2	3.86125796659455e-126	0.128799	0.508	0.226	6.60970138721655e-122	KO
Cmtm3	4.23347374598085e-126	0.119677	0.361	0.141	7.24686035837002e-122	KO
Eef1a1	4.74095336164927e-126	0.292747	0.995	0.959	8.11556396447122e-122	KO
Dhx32	4.78421670238009e-126	0.10085	0.387	0.154	8.18962215113423e-122	KO
Tfg	5.24868136305558e-126	0.109655	0.46	0.195	8.98469275727854e-122	KO
Ubr5	6.78207033150629e-126	0.245108	0.77	0.409	1.16095479934725e-121	KO
Cbfb	7.14936170346227e-126	0.143624	0.466	0.202	1.22382773639867e-121	KO
Ier5l	8.74692928468529e-126	0.20279	0.348	0.14	1.49729935495243e-121	KO
Cflar	1.55393259656782e-125	0.120621	0.3	0.108	2.6600218188048e-121	KO
Gap43	1.65908883057572e-125	0.333887	0.324	0.131	2.84002826017952e-121	KO
Cyb5r3	1.75531472957672e-125	0.198896	0.521	0.242	3.00474775408943e-121	KO
Psd3	1.86516715570163e-125	0.133973	0.513	0.229	3.19279313713006e-121	KO
Mthfd1	2.03878498452506e-125	0.105923	0.421	0.174	3.48999213651e-121	KO
Mrpl38	2.52252872845279e-125	0.112619	0.314	0.115	4.31806467736548e-121	KO
Elmo2	3.40781509617085e-125	0.134484	0.274	0.095	5.83349788162526e-121	KO
Ppp4c	3.9690375319212e-125	0.111627	0.361	0.141	6.79419844714271e-121	KO
Ptprf	4.33837830575749e-125	0.18495	0.69	0.344	7.42643598379568e-121	KO
Nelfb	4.86935544702298e-125	0.117786	0.366	0.144	8.33536265421394e-121	KO
Chchd1	8.96754790045862e-125	0.192818	0.68	0.334	1.53506484960051e-120	KO
Atn1	9.42044623759702e-125	0.107303	0.395	0.16	1.61259198695186e-120	KO
St3gal4	1.63873739054005e-124	0.119142	0.286	0.1	2.80519066512647e-120	KO
Nr1h2	2.03701138781395e-124	0.100915	0.295	0.105	3.48695609365992e-120	KO
Wsb1	2.26958079038663e-124	0.226656	0.745	0.387	3.88506839698383e-120	KO
Slc25a42	2.82820256049592e-124	0.144998	0.257	0.086	4.84131714305692e-120	KO
Tomm40	2.83730512540136e-124	0.169185	0.632	0.303	4.85689891366205e-120	KO
Oaz2	3.96405482198411e-124	0.104322	0.428	0.178	6.78566904427241e-120	KO
Nde1	4.01851690416037e-124	0.104883	0.457	0.195	6.87889723654172e-120	KO
Tmem59	5.74980081243236e-124	0.298214	0.96	0.713	9.84250903072171e-120	KO
Csrnp1	6.70656405432319e-124	0.204128	0.367	0.153	1.14802963481904e-119	KO
Celsr1	7.03789636080724e-124	0.12997	0.306	0.112	1.20474709904298e-119	KO
Grcc10	7.63994314111675e-124	0.101703	0.384	0.154	1.30780546689637e-119	KO
Kif1a	9.06990197067396e-124	0.226165	0.764	0.404	1.55258581933997e-119	KO
Bag3	9.94580742695039e-124	0.133552	0.251	0.083	1.70252331534537e-119	KO
Snd1	1.87381633799648e-123	0.105181	0.295	0.106	3.20759880738238e-119	KO
Ctsf	2.11909001387412e-123	0.125806	0.55	0.249	3.62745828574971e-119	KO
Prdx1	2.78381553996704e-123	0.285735	0.985	0.889	4.76533544131557e-119	KO
Tmem9b	3.93141115882487e-123	0.126166	0.517	0.232	6.72978962167642e-119	KO
Rnf130	4.19278551009834e-123	0.103997	0.467	0.202	7.17721023618634e-119	KO
Lman2	5.185164424977e-123	0.104377	0.403	0.165	8.87596446267563e-119	KO
Acyp1	6.03149974708453e-123	0.111069	0.332	0.126	1.03247212670593e-118	KO
Eno1	6.29234120262365e-123	0.332752	0.821	0.512	1.07712296706512e-118	KO
Ppp1r35	6.76292760933875e-123	0.101361	0.358	0.14	1.15767794816661e-118	KO
Neto2	7.56984658699171e-123	0.141466	0.29	0.105	1.29580633876124e-118	KO
Slc16a2	8.7057823494686e-123	0.180547	0.585	0.28	1.49025582258203e-118	KO
Eif4g2	8.84931732905318e-123	0.288546	0.981	0.844	1.51482614038732e-118	KO
Ahsa1	1.04189305209322e-122	0.132939	0.513	0.23	1.78351252657317e-118	KO
Farsa	1.16980967976652e-122	0.115512	0.329	0.125	2.00248020982433e-118	KO
Smad1	1.19104623581641e-122	0.101779	0.403	0.166	2.03883294647053e-118	KO
Golga7	1.87064880132907e-122	0.143304	0.587	0.274	3.2021766181151e-118	KO
Rnf149	1.98868802185624e-122	0.172816	0.515	0.238	3.40423615581352e-118	KO
Hipk1	2.16851678257053e-122	0.108954	0.43	0.182	3.71206702840424e-118	KO
Ikbkb	2.51130917362693e-122	0.129929	0.364	0.146	4.29885904341458e-118	KO
Mcrs1	2.83897214430821e-122	0.102458	0.481	0.209	4.8597525166268e-118	KO
Dzip1l	2.87501198423682e-122	0.130986	0.404	0.168	4.92144551461659e-118	KO
Slc35d1	2.88203889071888e-122	0.117606	0.321	0.121	4.93347417313257e-118	KO
Ccnd3	3.53474783691887e-122	0.136449	0.45	0.196	6.05078134723772e-118	KO
Raly	5.33899373071013e-122	0.139644	0.608	0.285	9.1392894682296e-118	KO
Rpl28	6.41996362856643e-122	0.287223	0.988	0.907	1.098969373938e-117	KO
Adrb1	8.16983525859369e-122	0.162236	0.311	0.118	1.39851239956607e-117	KO
Rab22a	1.28421049337764e-121	0.112982	0.481	0.209	2.19831152256385e-117	KO
Gnb4	1.57807575416425e-121	0.108474	0.358	0.142	2.70135007597837e-117	KO
Vps26c	1.88307850539533e-121	0.102821	0.315	0.117	3.22345378553573e-117	KO
Fam13b	2.40900595388695e-121	0.129805	0.348	0.137	4.12373639186368e-117	KO
Triobp	3.29107003141359e-121	0.106057	0.278	0.097	5.63365367977378e-117	KO
Brsk2	4.5858054434993e-121	0.11055	0.345	0.134	7.84998175818211e-117	KO
Timm8a1	5.62858118156334e-121	0.161214	0.549	0.255	9.63500526660013e-117	KO
Zc3h7a	6.74329043055971e-121	0.114199	0.348	0.137	1.15431645590321e-116	KO
Mxra8	6.86788513850437e-121	0.109	0.253	0.084	1.17564457800918e-116	KO
Dlat	8.7942309381035e-121	0.106013	0.431	0.183	1.50539645198456e-116	KO
Snrpa	1.01085372822079e-120	0.105878	0.485	0.213	1.73037941196835e-116	KO
Tnfaip8	1.06309590697928e-120	0.266802	0.728	0.4	1.81980757356712e-116	KO
Tm7sf3	1.12890303568072e-120	0.101193	0.402	0.166	1.93245621647826e-116	KO
Tjp1	1.28120243771366e-120	0.175462	0.669	0.332	2.19316233287823e-116	KO
Mrpl3	1.79577821645238e-120	0.10962	0.435	0.185	3.07401315092319e-116	KO
Serp1	3.15564898162043e-120	0.126479	0.495	0.22	5.40183992673785e-116	KO
Mink1	3.18329897374708e-120	0.123435	0.365	0.147	5.44917118326026e-116	KO
Cfdp1	3.40667128526452e-120	0.167941	0.653	0.319	5.8315399061158e-116	KO
Gpr137	3.66819855077764e-120	0.10844	0.263	0.09	6.27922227922116e-116	KO
Ubald1	4.3407082821043e-120	0.165559	0.387	0.162	7.43042443730614e-116	KO
Ptprd	8.82590091704409e-120	0.122071	0.48	0.213	1.51081771897961e-115	KO
Ltbp3	9.50184509701466e-120	0.121949	0.315	0.119	1.62652584370697e-115	KO
Rfx4	1.39092746775383e-119	0.228872	0.764	0.413	2.380989639301e-115	KO
Atp11b	1.97621974304836e-119	0.119124	0.388	0.16	3.38289295615019e-115	KO
Stk40	2.05115525790161e-119	0.122524	0.305	0.114	3.51116757047597e-115	KO
Sox1	2.77191862637594e-119	0.145049	0.518	0.239	4.74497030463033e-115	KO
Gxylt1	2.79642179086128e-119	0.109252	0.25	0.083	4.78691482159634e-115	KO
Pigt	2.90856482362676e-119	0.135556	0.606	0.289	4.97888126508428e-115	KO
Smad4	2.90886090898108e-119	0.13965	0.589	0.277	4.97938810399382e-115	KO
Acaa1a	2.96253353603589e-119	0.160886	0.661	0.324	5.07126490698624e-115	KO
Sec14l1	4.31536184850846e-119	0.144405	0.599	0.286	7.38703641227679e-115	KO
Ttc19	5.24765926401427e-119	0.112324	0.528	0.239	8.98294312813962e-115	KO
Mpp5	5.61782739490159e-119	0.146465	0.558	0.262	9.61659693459254e-115	KO
Csnk2b	6.34087287255876e-119	0.19294	0.687	0.344	1.08543061832461e-114	KO
Phkb	7.65383002444256e-119	0.134142	0.509	0.231	1.31018262358408e-114	KO
Csnk1d	7.71275341174238e-119	0.122349	0.525	0.239	1.32026912902206e-114	KO
Braf	1.01924263675968e-118	0.105822	0.345	0.135	1.74473954560523e-114	KO
Zfp703	1.88621015789539e-118	0.146953	0.563	0.267	3.22881454828533e-114	KO
Abca3	2.96611685970362e-118	0.112809	0.39	0.163	5.07739884044065e-114	KO
Ormdl3	3.06871237203598e-118	0.114578	0.51	0.231	5.25302183845119e-114	KO
Kat2b	3.62212325771241e-118	0.119324	0.314	0.119	6.2003505925521e-114	KO
Phip	3.66493935865562e-118	0.15036	0.607	0.294	6.2736431941467e-114	KO
Sqstm1	3.83495768859832e-118	0.149392	0.621	0.301	6.5646805713426e-114	KO
Chd3	4.1323886327558e-118	0.130786	0.512	0.234	7.07382286155139e-114	KO
Rplp2	4.19123693648486e-118	0.286663	0.984	0.891	7.17455938787478e-114	KO
Dtx3	5.52027350175749e-118	0.13914	0.629	0.303	9.44960418030847e-114	KO
Otud5	6.23710523399296e-118	0.102744	0.306	0.114	1.06766767395492e-113	KO
Csf1	7.51940647667292e-118	0.131032	0.388	0.163	1.28717200067687e-113	KO
Gm13889	7.59887293020453e-118	0.247895	0.425	0.194	1.30077506819241e-113	KO
Arpc4	8.38388017862328e-118	0.131156	0.568	0.266	1.43515260897673e-113	KO
Egln2	8.75533457311847e-118	0.106368	0.417	0.176	1.49873817222642e-113	KO
Med1	8.76262377620033e-118	0.105442	0.36	0.145	1.49998593800997e-113	KO
Zbtb18	8.9912796114735e-118	0.104165	0.501	0.224	1.53912724389203e-113	KO
Asxl1	9.62468340725393e-118	0.111288	0.274	0.097	1.64755330565373e-113	KO
Gna12	1.01114869496674e-117	0.129687	0.589	0.276	1.73088433604407e-113	KO
Paf1	1.08123379920643e-117	0.100482	0.299	0.111	1.85085601748157e-113	KO
Zswim8	1.55916559515664e-117	0.107031	0.324	0.125	2.66897966578913e-113	KO
Fndc3b	2.05851484564854e-117	0.105853	0.364	0.148	3.52376571278118e-113	KO
Nedd4l	2.52477465849083e-117	0.100577	0.419	0.179	4.3219092604046e-113	KO
Mfap2	2.6374657921955e-117	0.163526	0.262	0.092	4.51481394308026e-113	KO
Csnk1e	5.8680551221009e-117	0.134646	0.565	0.265	1.00449367580123e-112	KO
Gls	6.78029017917578e-117	0.130865	0.432	0.187	1.16065007287131e-112	KO
Ssrp1	1.07196124663685e-116	0.117684	0.518	0.236	1.83498326199296e-112	KO
Ap3m1	1.24598201025825e-116	0.101073	0.404	0.169	2.13287200516007e-112	KO
Mpnd	1.79715033030107e-116	0.115732	0.47	0.207	3.07636193540937e-112	KO
Tspan15	2.36717869217617e-116	0.134233	0.26	0.091	4.05213648526716e-112	KO
Klf6	2.76406651603968e-116	0.419277	0.827	0.549	4.73152906215673e-112	KO
Rasgrp1	2.89279701243601e-116	0.151227	0.262	0.093	4.95188992588795e-112	KO
Mtx1	3.41043209153281e-116	0.108278	0.315	0.12	5.83797765428586e-112	KO
Med13l	5.15991626540892e-116	0.124192	0.469	0.209	8.83274466312699e-112	KO
Baz1b	5.48863667819829e-116	0.131712	0.493	0.225	9.39544826573983e-112	KO
Ugdh	5.55464348316748e-116	0.119071	0.45	0.199	9.50843871448609e-112	KO
Anxa5	5.62571064860613e-116	0.1246	0.422	0.185	9.63009148828398e-112	KO
Pgrmc1	6.19633954485771e-116	0.103171	0.473	0.209	1.06068940328874e-111	KO
Sec31a	8.68269438150874e-116	0.117347	0.319	0.123	1.48630362422667e-111	KO
Mark1	1.01082455354135e-115	0.117073	0.389	0.162	1.73032947075208e-111	KO
Psme4	1.38671919631679e-115	0.109852	0.387	0.161	2.37378592025508e-111	KO
Adk	1.51015602889007e-115	0.220345	0.741	0.396	2.58508509025402e-111	KO
Samd4	1.57849601662759e-115	0.113088	0.292	0.108	2.70206948126311e-111	KO
Bcar3	1.59664033427452e-115	0.110115	0.295	0.11	2.73312892421112e-111	KO
Apcdd1	1.8568721051026e-115	0.102284	0.321	0.125	3.17859366951463e-111	KO
Pld3	2.59737416769785e-115	0.119678	0.455	0.201	4.44618510026519e-111	KO
Timm10b	3.3398201742247e-115	0.116496	0.524	0.239	5.71710417423785e-111	KO
S100a16	8.00946349648689e-115	0.314486	0.956	0.768	1.37105996132863e-110	KO
Osgep	8.8538091532664e-115	0.144963	0.591	0.283	1.51559505085614e-110	KO
Arhgap18	1.15531304643131e-114	0.103628	0.358	0.146	1.97766487288112e-110	KO
Spry4	1.25573371146691e-114	0.159764	0.347	0.143	2.14956496728906e-110	KO
Bmp1	1.85792218701306e-114	0.100599	0.354	0.143	3.18039119972895e-110	KO
Rsbn1l	2.39402444100052e-114	0.104026	0.483	0.217	4.09809103810469e-110	KO
Samd4b	2.77215734167367e-114	0.118512	0.518	0.238	4.74537893747698e-110	KO
Ankrd6	3.10594705533211e-114	0.111501	0.313	0.121	5.31676016931751e-110	KO
Kpnb1	3.69279133414656e-114	0.133282	0.557	0.261	6.32132020579208e-110	KO
Ube2i	4.01670207148861e-114	0.139316	0.641	0.31	6.87579060597421e-110	KO
Use1	5.76489019820269e-114	0.134535	0.57	0.27	9.86833904128336e-110	KO
Ifngr2	7.88727862187877e-114	0.105054	0.352	0.143	1.35014435449321e-109	KO
Bcl2l1	8.32828275925079e-114	0.107344	0.285	0.105	1.42563544272855e-109	KO
Plxnb2	1.47518887257387e-113	0.106766	0.347	0.139	2.52522831207195e-109	KO
Foxo1	2.64084257013865e-113	0.104139	0.475	0.215	4.52059431156334e-109	KO
Gnao1	2.83533991059409e-113	0.323843	0.98	0.837	4.85353485895497e-109	KO
Srebf1	5.04624393406428e-113	0.119278	0.516	0.238	8.63816036633124e-109	KO
Hey2	5.77448999599094e-113	0.139723	0.369	0.156	9.88477197513728e-109	KO
Tubb4b	7.69021868487946e-113	0.372703	0.824	0.52	1.31641163447767e-108	KO
1500009C09Rik	1.67548658217086e-112	0.197247	0.693	0.361	2.86809793136008e-108	KO
Isy1	1.84595398202971e-112	0.109577	0.282	0.105	3.15990402643847e-108	KO
Yipf3	2.70874971664847e-112	0.10773	0.542	0.252	4.63683776495884e-108	KO
Crebzf	2.75310174622184e-112	0.111174	0.466	0.209	4.71275956918255e-108	KO
Mrpl57	2.77799430148646e-112	0.113604	0.522	0.241	4.75537064528453e-108	KO
Commd7	2.9247771539416e-112	0.142444	0.406	0.175	5.00663353211723e-108	KO
Camta1	3.13262002111771e-112	0.106294	0.485	0.22	5.3624189521493e-108	KO
Gabpb2	3.33321691843609e-112	0.101418	0.259	0.092	5.70580072097889e-108	KO
Rpl4	4.2477919694153e-112	0.29546	0.893	0.593	7.27137029324511e-108	KO
Nop10	4.74377935932356e-112	0.140088	0.623	0.305	8.12040150729008e-108	KO
Abhd4	5.15594330523013e-112	0.150221	0.604	0.298	8.82594374989294e-108	KO
Pdlim7	6.12355515407318e-112	0.116092	0.29	0.109	1.04823017127425e-107	KO
Pam16	7.96412327251064e-112	0.101057	0.505	0.23	1.36329862178837e-107	KO
Abcb9	8.5508110598613e-112	0.149974	0.371	0.159	1.46372783722706e-107	KO
Palm	1.11636566051834e-111	0.102476	0.312	0.122	1.9109947376753e-107	KO
Slc25a18	1.32935927422763e-111	0.277586	0.793	0.479	2.27559720562286e-107	KO
Fam184a	2.29695013519721e-111	0.119482	0.494	0.228	3.93191924143058e-107	KO
Itgb5	4.15863106976228e-111	0.176805	0.662	0.337	7.11874466521907e-107	KO
Dnlz	4.43308946387727e-111	0.104284	0.503	0.229	7.58856254426511e-107	KO
Gpx8	5.8599457950921e-111	0.136891	0.624	0.306	1.00310552120387e-106	KO
Arhgef26	6.79175925099406e-111	0.262641	0.854	0.511	1.16261334858516e-106	KO
Mrps16	9.26151119903769e-111	0.111148	0.511	0.236	1.58538548705127e-106	KO
Zbtb37	1.01786377286716e-110	0.100013	0.287	0.108	1.74237920639401e-106	KO
Idh3g	1.05108775020843e-110	0.114983	0.543	0.255	1.79925201080679e-106	KO
Homer1	1.06891391100472e-110	0.169583	0.395	0.176	1.82976683285789e-106	KO
Actr3b	1.67195894476849e-110	0.147944	0.44	0.201	2.8620593216547e-106	KO
Ccdc85b	1.90379572355756e-110	0.160947	0.624	0.311	3.25891751958583e-106	KO
Polr2e	2.29047011713039e-110	0.121892	0.562	0.265	3.9208267465038e-106	KO
D5Ertd579e	2.56124212643375e-110	0.106631	0.388	0.166	4.3843342720293e-106	KO
Atxn2l	2.87509637792535e-110	0.106555	0.531	0.249	4.92158997973262e-106	KO
Ppp1ca	5.24851270570303e-110	0.234359	0.8	0.452	8.98440404962244e-106	KO
Klf2	8.06478833104299e-110	0.527592	0.371	0.178	1.38053046650794e-105	KO
Akap11	1.27716741117255e-109	0.101398	0.456	0.205	2.18625517444516e-105	KO
Ppp1cb	1.29631022896085e-109	0.15871	0.682	0.346	2.21902384993518e-105	KO
Sart1	1.75895458661902e-109	0.104215	0.274	0.102	3.01097846137444e-105	KO
Ybx3	4.03324324708027e-109	0.122744	0.545	0.258	6.90410579035201e-105	KO
Dock4	4.19627934745125e-109	0.101974	0.39	0.168	7.18319098696706e-105	KO
Akt2	4.54859486985155e-109	0.217684	0.712	0.382	7.78628469821189e-105	KO
Mcur1	9.64511925224801e-109	0.117472	0.53	0.25	1.65105151359981e-104	KO
Arhgdia	1.46324497239461e-108	0.167895	0.67	0.343	2.5047827437451e-104	KO
Ldlr	1.58543532590974e-108	0.156828	0.502	0.239	2.71394819089229e-104	KO
Pcbp1	1.72766549860384e-108	0.249009	0.841	0.499	2.95741780051005e-104	KO
Acadvl	4.63871104270759e-108	0.103409	0.457	0.205	7.94054556290685e-104	KO
Nkain4	4.80398861072951e-108	0.232766	0.821	0.49	8.22346770384677e-104	KO
Kcnd3	5.12950458666267e-108	0.100037	0.321	0.129	8.78068595144917e-104	KO
Cmtm4	5.13842430140098e-108	0.126584	0.593	0.29	8.7959547191382e-104	KO
Kif3c	5.72374081198967e-108	0.10453	0.293	0.113	9.79789952196391e-104	KO
Rbm26	6.83085642991921e-108	0.202696	0.772	0.414	1.16930600367357e-103	KO
C87436	7.80419522808493e-108	0.100143	0.272	0.101	1.33592213914358e-103	KO
Mcc	1.36878820246966e-107	0.113606	0.493	0.228	2.34309164498757e-103	KO
Ddit3	1.58174491854237e-107	0.146428	0.411	0.184	2.70763095156084e-103	KO
Hipk2	1.77520168091845e-107	0.124595	0.609	0.296	3.0387902373962e-103	KO
Wdr26	1.92789692085536e-107	0.150097	0.704	0.361	3.3001739491202e-103	KO
Id1	3.63093045215218e-107	0.396406	0.844	0.595	6.21542674799411e-103	KO
Rhoa	4.86108068715362e-107	0.282519	0.959	0.754	8.32119792026957e-103	KO
Eftud2	5.35334912956644e-107	0.115372	0.403	0.176	9.16386303999184e-103	KO
Tgfa	8.46880946697181e-107	0.109216	0.264	0.097	1.44969080455623e-102	KO
Zfp704	1.22082629030995e-106	0.134862	0.457	0.21	2.08981044375257e-102	KO
Rpl13a	1.75874993705926e-106	0.120378	0.565	0.271	3.01062814225805e-102	KO
Ddhd1	2.14483721845253e-106	0.233723	0.722	0.395	3.67153235054705e-102	KO
Dennd1b	2.20479264443555e-106	0.103192	0.312	0.125	3.77416404874478e-102	KO
Higd2a	2.52191721831685e-106	0.233726	0.817	0.472	4.31701789431478e-102	KO
Mob1a	2.61820653702224e-106	0.107872	0.535	0.252	4.48184595007466e-102	KO
mt-Cytb	2.70531631515283e-106	0.27574	0.995	0.99	4.63096046827862e-102	KO
Hdlbp	3.07252413852391e-106	0.151967	0.641	0.323	5.25954682032522e-102	KO
Api5	3.23646836799879e-106	0.112905	0.589	0.284	5.54018655234033e-102	KO
Anxa6	4.13552554712016e-106	0.108163	0.535	0.252	7.0791926315603e-102	KO
Pan3	7.45151003611688e-106	0.102465	0.36	0.153	1.27554948798249e-101	KO
Id4	8.047265493836e-106	0.342438	0.839	0.566	1.37753090723485e-101	KO
Eif5a	1.07449311970231e-105	0.301846	0.888	0.595	1.83931732230641e-101	KO
Dazap2	1.65262250501025e-105	0.155569	0.707	0.366	2.82895920407655e-101	KO
2310022B05Rik	1.95520005871622e-105	0.177918	0.773	0.436	3.34691146051042e-101	KO
Hspa4l	2.79018645537963e-105	0.129243	0.582	0.289	4.77624117431886e-101	KO
Rpl22l1	3.1022571603889e-105	0.307453	0.944	0.72	5.31044380715372e-101	KO
Mrpl28	3.55386441570073e-105	0.120519	0.618	0.304	6.08350510679651e-101	KO
Hnrnpf	4.02361558159731e-105	0.267432	0.901	0.6	6.88762515257827e-101	KO
Thap12	4.89845211149144e-105	0.149524	0.648	0.328	8.38517032445105e-101	KO
2410002F23Rik	5.14416926142941e-105	0.100743	0.289	0.112	8.80578894171486e-101	KO
Ttc9b	5.78795834749044e-105	0.118949	0.285	0.111	9.90782709923414e-101	KO
Dnajc3	7.03456617051373e-105	0.226572	0.792	0.447	1.20417703706854e-100	KO
Ypel3	8.41979210362898e-105	0.104909	0.487	0.23	1.44130001229921e-100	KO
Tspan13	9.50799157277742e-105	0.122497	0.539	0.258	1.62757799742804e-100	KO
Spop	4.37689483619957e-104	0.118687	0.568	0.275	7.49236858060643e-100	KO
Kcnb1	9.71363199214871e-104	0.105811	0.381	0.167	1.66277952441602e-99	KO
Ranbp1	9.76905054659808e-104	0.211363	0.77	0.428	1.67226607256666e-99	KO
Akirin2	2.24184572016017e-103	0.11075	0.595	0.29	3.83759150377017e-99	KO
Rpl27	4.67864675588439e-103	0.260952	0.982	0.877	8.0089075167229e-99	KO
Crip1	5.00187185438775e-103	0.141229	0.261	0.099	8.56220424034095e-99	KO
Dnajb11	6.66901671577624e-103	0.144565	0.655	0.333	1.14160228140658e-98	KO
Igsf8	1.44651515764271e-102	0.105237	0.526	0.25	2.4761446468528e-98	KO
Atp1b1	1.46662233388567e-102	0.345272	0.978	0.856	2.51056411114549e-98	KO
Aamdc	1.71037707738834e-102	0.185026	0.717	0.382	2.92782348107337e-98	KO
Polr2f	2.56260207454373e-102	0.187959	0.744	0.403	4.38666223120396e-98	KO
Taf10	3.28660721107444e-102	0.149555	0.66	0.338	5.62601422391723e-98	KO
Dynll1	7.33401702278568e-102	0.282438	0.96	0.793	1.25543703396045e-97	KO
Erh	1.96673341399357e-101	0.108591	0.574	0.279	3.36665425807419e-97	KO
Elovl5	2.29700328657983e-101	0.183824	0.765	0.423	3.93201022596736e-97	KO
Mid1ip1	3.46138670202875e-101	0.290316	0.917	0.635	5.92520175653281e-97	KO
Dpysl4	4.14519762044e-101	0.100262	0.292	0.116	7.09574928666919e-97	KO
Ppp1r11	6.77084501734437e-101	0.108269	0.519	0.248	1.15903325006901e-96	KO
Rhob	8.03930765864747e-101	0.35801	0.81	0.536	1.37616868500727e-96	KO
Dpysl3	1.28621610553684e-100	0.191237	0.667	0.36	2.20174472945797e-96	KO
Strn3	2.47084198907781e-100	0.139845	0.678	0.348	4.2295873169034e-96	KO
Eif3f	4.7678784938896e-100	0.241499	0.829	0.509	8.16165440584022e-96	KO
Ppp2r2d	7.11516294114262e-100	0.113215	0.54	0.262	1.21797359226479e-95	KO
Lpcat1	9.53886462579113e-100	0.133973	0.624	0.318	1.63286284664292e-95	KO
Pde1b	9.95992034735581e-100	0.114824	0.531	0.26	1.70493916506037e-95	KO
Prdx6	1.29693642847581e-99	0.308309	0.985	0.899	2.22009577826489e-95	KO
Plagl1	2.38822714844237e-99	0.127746	0.349	0.155	4.08816723270365e-95	KO
Nacc2	3.08174944712773e-99	0.1378	0.669	0.346	5.27533870359325e-95	KO
Timm17a	3.76999323709327e-99	0.109053	0.578	0.283	6.45347442325625e-95	KO
Gpm6b	3.80690254161413e-99	0.233131	0.998	0.98	6.51665577073507e-95	KO
Pcyt2	4.93421989915035e-99	0.121393	0.553	0.274	8.44639762336556e-95	KO
Rnf5	6.60028299769323e-99	0.113444	0.615	0.308	1.12983644354513e-94	KO
Clta	1.06861509726493e-98	0.240182	0.863	0.533	1.82925532349811e-94	KO
Mbd3	1.12016365929052e-98	0.150054	0.708	0.371	1.91749615197352e-94	KO
Fth1	1.67725078478269e-98	0.238596	0.996	0.971	2.871117893391e-94	KO
Lin7c	1.72722833958295e-98	0.109829	0.6	0.296	2.95666947169809e-94	KO
Tmem176b	5.49289353833055e-98	0.218313	0.823	0.494	9.40273515891423e-94	KO
Nup98	6.66685669451324e-98	0.132667	0.486	0.236	1.14123252896678e-93	KO
Tns3	9.48804628669144e-98	0.108708	0.58	0.287	1.62416376335584e-93	KO
Eif3h	1.14061347843932e-97	0.225944	0.825	0.493	1.95250215239242e-93	KO
Rps7	2.52224240982523e-97	0.274152	0.983	0.869	4.31757455713883e-93	KO
S100a13	5.01898421618546e-97	0.289062	0.818	0.513	8.59149718126628e-93	KO
Chd2	5.2653444559149e-97	0.128669	0.612	0.314	9.01321663963512e-93	KO
Sdf2	1.06424981413086e-96	0.119073	0.727	0.38	1.82178283182921e-92	KO
Tmsb10	2.22616080313356e-96	0.256114	0.604	0.329	3.81074206280402e-92	KO
Mrpl12	2.37559420421017e-96	0.109584	0.557	0.275	4.06654215876698e-92	KO
Eef2	2.64875276736856e-96	0.273639	0.909	0.64	4.5341349871815e-92	KO
Ptpn1	4.12926984182151e-96	0.104945	0.479	0.23	7.06848411523007e-92	KO
Hnrnpab	5.0520741929415e-96	0.197129	0.738	0.41	8.64814060347726e-92	KO
Kcnk1	5.27266847301413e-96	0.150254	0.524	0.266	9.02575389210559e-92	KO
Tcf25	6.40642053825478e-96	0.269467	0.94	0.663	1.09665106773845e-91	KO
Nr2c2ap	6.75117180807886e-96	0.111309	0.445	0.213	1.15566559010694e-91	KO
Ndufa8	8.03027603405299e-96	0.19211	0.771	0.427	1.37462265150919e-91	KO
Ei24	1.2962433465601e-95	0.109341	0.659	0.336	2.21890936064159e-91	KO
Ddx42	1.52850488388303e-95	0.112463	0.613	0.309	2.61649466023098e-91	KO
Eif4h	2.69582538341839e-95	0.1522	0.748	0.402	4.6147138913356e-91	KO
Sec61b	3.70930508359032e-95	0.197888	0.781	0.442	6.3495884420899e-91	KO
Atp1a1	3.71279110408196e-95	0.133607	0.424	0.205	6.3555558119675e-91	KO
Vps28	4.07016889274064e-95	0.121799	0.65	0.335	6.96731511059343e-91	KO
Lap3	4.58844638732816e-95	0.194967	0.804	0.471	7.85450252582835e-91	KO
Adcyap1r1	7.4658555902096e-95	0.237132	0.862	0.541	1.27800515993208e-90	KO
Zfp532	7.67060701109557e-95	0.127131	0.465	0.227	1.31305450815934e-90	KO
Tln1	8.03301594268097e-95	0.116246	0.652	0.334	1.37509166906813e-90	KO
Banf1	8.76597514852711e-95	0.13797	0.634	0.329	1.50055962592487e-90	KO
Pdcd6	9.12784344211424e-95	0.138076	0.713	0.379	1.56250424042112e-90	KO
Arl5b	2.19301139002483e-94	0.111525	0.321	0.139	3.7539968974445e-90	KO
Tmem50a	4.85315302216813e-94	0.158464	0.742	0.406	8.30762734334741e-90	KO
Wnk1	4.89283844927445e-94	0.182417	0.776	0.434	8.375560857468e-90	KO
Hs2st1	5.79943396777228e-94	0.176009	0.689	0.372	9.92747106603259e-90	KO
Tsen34	6.95616184657497e-94	0.113045	0.65	0.335	1.1907557848967e-89	KO
Map1lc3a	8.21448983798683e-94	0.264702	0.867	0.586	1.40615637046658e-89	KO
Aurkaip1	1.22246737368037e-93	0.119606	0.672	0.349	2.09261965026606e-89	KO
Klf4	1.40655603428635e-93	0.342312	0.668	0.415	2.40774261949137e-89	KO
Gm1673	3.38309871464819e-93	0.220425	0.827	0.504	5.79118837973477e-89	KO
Os9	3.97101929165125e-93	0.123629	0.703	0.368	6.7975908234486e-89	KO
Fkbp4	4.24458603923862e-93	0.12416	0.654	0.339	7.26588238196868e-89	KO
Actr3	6.23147610458991e-93	0.117139	0.611	0.311	1.0667040795837e-88	KO
Arhgef12	1.30569815172453e-92	0.209723	0.829	0.493	2.23509409612206e-88	KO
Ube2d3	3.55654884213744e-92	0.201643	0.827	0.484	6.08810030797088e-88	KO
Akr1a1	1.66596554219069e-91	0.237138	0.874	0.564	2.85179981512203e-87	KO
Txndc11	1.73126783991439e-91	0.14827	0.281	0.118	2.96358428836545e-87	KO
Slc7a10	2.06118580243438e-91	0.31762	0.792	0.499	3.52833785660717e-87	KO
Gnai2	7.35191197548334e-91	0.226652	0.987	0.906	1.25850029196324e-86	KO
Fasn	8.32192387333802e-91	0.169032	0.725	0.404	1.424546928638e-86	KO
H2aj	9.01749726278214e-91	0.188354	0.755	0.427	1.54361518144305e-86	KO
Pbx1	9.41075001567112e-91	0.313296	0.966	0.771	1.61093218768258e-86	KO
Dusp1	1.0817112660481e-90	0.392566	0.711	0.463	1.85167334522113e-86	KO
Zfp428	1.54267454963498e-90	0.128071	0.658	0.345	2.64075029406515e-86	KO
Cavin3	1.79625008479072e-90	0.188561	0.802	0.474	3.07482089514475e-86	KO
Psmc4	1.90588221034166e-90	0.100522	0.634	0.326	3.26248916766285e-86	KO
Slc9a3r1	3.11089445636738e-90	0.233158	0.885	0.576	5.32522913040968e-86	KO
Nucks1	3.86806325210066e-90	0.130908	0.702	0.374	6.62135067494591e-86	KO
Mxi1	4.34219693927578e-90	0.117024	0.574	0.298	7.43297272065227e-86	KO
Jmjd1c	5.24638001992893e-90	0.140735	0.68	0.365	8.98075331811435e-86	KO
Nrarp	5.5887700083359e-90	0.284683	0.803	0.508	9.5668565002694e-86	KO
Vta1	7.38491328377514e-89	0.106925	0.638	0.33	1.26414945591663e-84	KO
Mest	8.41025641331619e-89	0.130839	0.302	0.132	1.43966769283147e-84	KO
Metrn	8.88326647859156e-89	0.232517	0.753	0.456	1.5206375558053e-84	KO
Rpl15	1.97133024322516e-88	0.225645	0.986	0.898	3.37452311035282e-84	KO
Arl8a	8.78884545891046e-88	0.230529	0.889	0.57	1.50447456565629e-83	KO
Atf3	1.05774062164278e-87	0.313879	0.358	0.18	1.81064039612812e-83	KO
Aprt	1.10910306603195e-87	0.112495	0.644	0.339	1.89856262843349e-83	KO
Atp1b2	1.51889775784864e-87	0.215116	0.986	0.853	2.6000491818853e-83	KO
Elob	2.50188424251065e-87	0.243051	0.969	0.825	4.28272544632974e-83	KO
Idh2	2.63016119343161e-87	0.187103	0.741	0.428	4.50230993091623e-83	KO
Lrrtm2	3.04712826456381e-87	0.138006	0.36	0.17	5.21607416328032e-83	KO
Etfb	5.59664297042407e-87	0.155252	0.733	0.406	9.58033343677192e-83	KO
Srsf1	6.74018660281355e-87	0.111094	0.654	0.343	1.15378514266962e-82	KO
Fars2	7.46010079918951e-87	0.100903	0.675	0.358	1.27702005480526e-82	KO
Ccnl2	9.80453697730754e-87	0.127566	0.687	0.365	1.6783406397755e-82	KO
Cdip1	1.16003705661065e-86	0.11154	0.673	0.357	1.98575143350612e-82	KO
Tma7	1.38972059362179e-86	0.230879	0.855	0.562	2.37892371216179e-82	KO
Pebp1	1.49109023792906e-86	0.23646	0.977	0.837	2.55244826928696e-82	KO
Ech1	1.51462575705054e-86	0.106873	0.661	0.348	2.59273637091911e-82	KO
Psenen	2.93914373663481e-86	0.186758	0.821	0.483	5.03122624837146e-82	KO
Tubb5	2.96591370360626e-86	0.253585	0.79	0.494	5.0770510778332e-82	KO
Gpx4	3.91955370105882e-86	0.248602	0.947	0.752	6.70949202547249e-82	KO
Add3	8.57390209465596e-86	0.248868	0.852	0.555	1.46768056056321e-81	KO
Rab21	8.98412404402113e-86	0.113055	0.682	0.362	1.53790235385554e-81	KO
Rps27l	1.31792545712442e-85	0.211209	0.824	0.501	2.25602479750558e-81	KO
Srebf2	2.448579894966e-85	0.182622	0.813	0.468	4.19147906420279e-81	KO
Ergic3	3.6244098379053e-85	0.163937	0.786	0.443	6.2042647605263e-81	KO
Spire1	8.18052254763764e-85	0.210398	0.884	0.563	1.40034184970461e-80	KO
Vim	9.26350353594391e-85	0.547492	0.908	0.735	1.58572653528288e-80	KO
Ube2d2a	1.80052409638348e-84	0.197293	0.83	0.498	3.08213714818924e-80	KO
Rtn1	2.16259153863866e-84	0.216293	0.963	0.802	3.70192419584167e-80	KO
Ddah1	2.31554351722789e-84	0.263768	0.974	0.848	3.96374739279071e-80	KO
Nwd1	3.39099683534627e-84	0.156569	0.638	0.349	5.80470838274574e-80	KO
Mark3	6.398715062573e-84	0.174893	0.811	0.468	1.09533204441125e-79	KO
Adamts1	1.05483432552809e-83	0.230791	0.344	0.169	1.80566539843898e-79	KO
Epb41l2	1.32395746258379e-83	0.14566	0.74	0.413	2.26635038445093e-79	KO
Strap	1.75163522532967e-83	0.110583	0.675	0.357	2.99844917871933e-79	KO
Ndufa6	1.95746694140325e-83	0.232282	0.889	0.601	3.35079191029409e-79	KO
Ppp1cc	1.96610028081354e-83	0.111612	0.691	0.367	3.36557046069662e-79	KO
Ywhah	2.95221408820899e-83	0.239933	0.723	0.437	5.05360007619615e-79	KO
Ap2s1	3.19106632067883e-83	0.137073	0.73	0.403	5.46246732773803e-79	KO
Arxes2	5.43458811984567e-83	0.109067	0.644	0.346	9.30292794355182e-79	KO
Mpst	1.28838806644702e-82	0.156017	0.709	0.399	2.205462692144e-78	KO
Ppdpf	1.3383130144237e-82	0.161378	0.739	0.421	2.29092421809049e-78	KO
Ewsr1	1.50282898740306e-82	0.118045	0.738	0.403	2.57254266063656e-78	KO
Vamp2	1.76945775366404e-82	0.11666	0.66	0.352	3.0289577827221e-78	KO
Gem	1.8676066896339e-82	0.159889	0.57	0.314	3.19696913131532e-78	KO
Agrn	5.98959566769471e-82	0.155941	0.744	0.425	1.02529898639598e-77	KO
Cuedc2	7.38160787775978e-82	0.121262	0.711	0.385	1.26358363651492e-77	KO
Tsc22d3	1.66689741588171e-81	0.109693	0.486	0.25	2.85339499650632e-77	KO
Plxnb1	2.9928588617888e-81	0.121882	0.734	0.403	5.12317579961007e-77	KO
E130114P18Rik	3.30417952707553e-81	0.134516	0.712	0.404	5.6560945144479e-77	KO
Fads2	3.67601751102223e-81	0.24079	0.982	0.843	6.29260677536786e-77	KO
Npdc1	7.21771201666304e-81	0.108452	0.725	0.396	1.23552794301238e-76	KO
Bex2	1.00145277284015e-80	0.137298	0.626	0.351	1.71428685654777e-76	KO
Enah	1.18782527200383e-80	0.195182	0.826	0.498	2.03331930061616e-76	KO
Tst	1.79749386484253e-80	0.24003	0.955	0.781	3.07694999783744e-76	KO
Cycs	2.40798199824138e-80	0.176049	0.708	0.409	4.1219835845896e-76	KO
Lcat	3.58547023239368e-80	0.105357	0.469	0.243	6.1376079438115e-76	KO
Cxxc5	4.33023461264491e-80	0.118292	0.55	0.294	7.41249560992555e-76	KO
Ap3s1	4.38690400206304e-80	0.145227	0.772	0.436	7.5095022707315e-76	KO
Cdk4	6.59499274618853e-80	0.11013	0.677	0.367	1.12893085829255e-75	KO
Bsg	9.55286528408642e-80	0.208759	0.948	0.703	1.63525947932991e-75	KO
Eif4g1	1.14107163661836e-79	0.120788	0.743	0.415	1.95328642756332e-75	KO
Ubap2l	1.26246566731261e-79	0.13362	0.718	0.398	2.16108872930572e-75	KO
Rheb	2.27716760769487e-79	0.2216	0.87	0.568	3.89805551085208e-75	KO
Cd9	6.78385596912759e-79	0.204607	0.995	0.943	1.16126046479526e-74	KO
Maged1	9.38979369799722e-79	0.114441	0.69	0.377	1.60734488522316e-74	KO
Chchd10	1.10727825112653e-78	0.24449	0.604	0.354	1.8954389102784e-74	KO
Rab34	1.14743342519547e-78	0.114202	0.577	0.308	1.9641765372496e-74	KO
Dctn2	1.10474855113708e-77	0.138389	0.766	0.432	1.89110856983645e-73	KO
Btbd1	3.6117655182691e-77	0.115816	0.702	0.383	6.18262021417305e-73	KO
Sfxn1	4.11802557806481e-77	0.21891	0.836	0.548	7.04923618453134e-73	KO
Tpm3	8.52527280810936e-77	0.129284	0.725	0.405	1.45935619929216e-72	KO
Bax	1.09257575644026e-76	0.156673	0.783	0.453	1.87027117987443e-72	KO
Ugp2	1.85440578973566e-76	0.21541	0.892	0.601	3.1743718308695e-72	KO
Cuta	2.27636122761376e-76	0.135839	0.768	0.437	3.89667514942923e-72	KO
Pcnp	8.11223428980528e-76	0.122892	0.726	0.408	1.38865226572887e-71	KO
Rex1bd	9.37106959694516e-76	0.12817	0.708	0.397	1.60413969360507e-71	KO
Rap1b	9.92975225321794e-76	0.101549	0.696	0.383	1.69977499070585e-71	KO
Sox21	1.30776278523525e-75	0.142886	0.746	0.43	2.2386283357657e-71	KO
Nedd4	1.45235528778793e-75	0.214573	0.98	0.845	2.48614178163537e-71	KO
Ppp1r1a	1.65818487892329e-75	0.212296	0.82	0.528	2.83848087574089e-71	KO
Ntrk2	5.65787225514402e-75	0.349835	0.984	0.887	9.68514572635554e-71	KO
App	1.43767232603224e-74	0.149398	0.859	0.537	2.46100748770199e-70	KO
Lhx2	1.53341876966431e-74	0.193736	0.892	0.587	2.62490624991137e-70	KO
Slc13a5	1.61922803918966e-74	0.123996	0.496	0.269	2.77179455748487e-70	KO
Rrp1	3.27560971885022e-74	0.136801	0.742	0.419	5.60718871672781e-70	KO
Cnbp	5.75664894039757e-74	0.192273	0.862	0.554	9.85423165617256e-70	KO
Ppp2r5a	1.1524895406789e-73	0.13082	0.781	0.45	1.97283159573414e-69	KO
Brk1	1.24234616727206e-73	0.17282	0.832	0.511	2.12664816913632e-69	KO
Jun	1.85825742632175e-73	0.43034	0.953	0.815	3.18096506237756e-69	KO
Hspa2	1.90064497456669e-73	0.105918	0.568	0.32	3.25352406746326e-69	KO
Mlf2	2.61305781401696e-73	0.200274	0.912	0.653	4.47303236603424e-69	KO
Mmp14	3.11579799827268e-73	0.100405	0.715	0.399	5.33362301344318e-69	KO
Psma6	3.16462452366033e-73	0.123658	0.739	0.417	5.41720425960175e-69	KO
Tpi1	3.71916208507363e-73	0.162518	0.794	0.482	6.36646165722904e-69	KO
Nr4a2	3.80720412627563e-73	0.293056	0.511	0.309	6.51717202335862e-69	KO
Cox7a2l	4.08211988785201e-73	0.195116	0.852	0.547	6.98777282402506e-69	KO
Prex1	4.31640149670901e-73	0.127736	0.684	0.391	7.38881608206648e-69	KO
Pgk1	4.80287409124606e-73	0.184898	0.805	0.498	8.221559869395e-69	KO
Trir	5.830470178497e-73	0.149256	0.782	0.454	9.98059885155116e-69	KO
Ftl1	6.97437841728025e-73	0.207182	0.978	0.869	1.19387409747003e-68	KO
Ntsr2	7.84276485991166e-72	0.260611	0.489	0.283	1.34252448871968e-67	KO
Selenom	9.41351129576893e-72	0.194523	0.737	0.457	1.61140486360972e-67	KO
Bcan	1.33881997846517e-71	0.263745	0.985	0.887	2.29179203913668e-67	KO
Rab7	1.75137211769302e-71	0.121177	0.754	0.43	2.99799879106691e-67	KO
Fdft1	2.73216283482642e-71	0.170748	0.832	0.522	4.67691634065586e-67	KO
Trim44	3.808345860326e-71	0.101889	0.653	0.359	6.51912644370605e-67	KO
Gspt1	3.94753100300663e-71	0.117113	0.71	0.4	6.75738357094674e-67	KO
Mrfap1	6.83528216996603e-71	0.196792	0.899	0.629	1.17006360185479e-66	KO
Laptm4a	1.08568235754956e-70	0.195477	0.977	0.817	1.85847105965334e-66	KO
Bri3	2.5184438542266e-70	0.121492	0.764	0.441	4.3110721896651e-66	KO
Hnrnpu	2.8892477138674e-70	0.218446	0.952	0.723	4.94581423659821e-66	KO
Ndufb2	2.97400235939381e-70	0.18314	0.818	0.514	5.09089723881033e-66	KO
Arf5	4.85761782357021e-70	0.189598	0.908	0.629	8.31527019038749e-66	KO
Psmb3	6.03925764878423e-70	0.17575	0.832	0.527	1.03380012431888e-65	KO
Hnrnpd	7.82737065729384e-70	0.173656	0.809	0.493	1.33988930911556e-65	KO
Psmd2	8.46534704383645e-70	0.111616	0.74	0.42	1.44909810696392e-65	KO
Ifrd1	1.20611733565835e-69	0.13972	0.702	0.405	2.06463165517997e-65	KO
Nsdhl	1.8772824223243e-69	0.134063	0.727	0.431	3.21353205053474e-65	KO
Ppp1r14b	3.02367703512246e-69	0.207432	0.869	0.59	5.17593034872262e-65	KO
H3f3a	5.42897684416789e-69	0.190857	0.992	0.934	9.29332256184659e-65	KO
Mdh2	1.7421523426589e-68	0.179339	0.83	0.529	2.98221638016351e-64	KO
Bmyc	2.6179510256856e-68	0.133871	0.606	0.346	4.48140856576862e-64	KO
Cadm4	2.81276962836979e-68	0.156182	0.834	0.513	4.81489904984341e-64	KO
Npepps	2.99492883556243e-68	0.126691	0.796	0.474	5.12671918071577e-64	KO
Taldo1	1.51410061533144e-67	0.120942	0.746	0.431	2.59183743332436e-63	KO
U2af1	1.56931542806248e-67	0.11287	0.734	0.419	2.68635414975735e-63	KO
Qk	1.86299944989611e-67	0.163058	0.999	0.994	3.18908245833216e-63	KO
Tle5	3.78602635268691e-67	0.170402	0.825	0.52	6.48091991052945e-63	KO
Slc1a2	4.44739251318335e-67	0.282549	1	0.997	7.61304650406726e-63	KO
Uba52	4.97931577255591e-67	0.132014	0.747	0.434	8.5235927394612e-63	KO
Ctnnb1	5.75666620921928e-67	0.159358	0.806	0.503	9.85426121694156e-63	KO
Tspan3	1.10787518942171e-66	0.185427	0.988	0.902	1.89646074925208e-62	KO
Idh1	1.26779446946526e-66	0.206213	0.897	0.624	2.17021057283063e-62	KO
Pkm	4.0380130120533e-66	0.159414	0.843	0.536	6.91227067403284e-62	KO
Sod1	7.93901515871446e-66	0.102012	0.732	0.422	1.35900061486874e-61	KO
Ddx17	1.253565327421e-65	0.181261	0.849	0.538	2.14585312747927e-61	KO
Zcchc24	1.4690706130038e-64	0.143858	0.815	0.495	2.51475507533991e-60	KO
Nnat	6.53263260112496e-64	0.239654	0.815	0.556	1.11825604866057e-59	KO
Sf3b2	7.18364849631489e-64	0.169764	0.849	0.551	1.22969694959918e-59	KO
Oaz1	8.09115224913487e-64	0.17621	0.976	0.836	1.38504344200691e-59	KO
Pnrc1	2.04872948745038e-63	0.156333	0.779	0.496	3.50701513661756e-59	KO
Actg1	4.61898436903877e-63	0.207364	0.995	0.918	7.90677744292056e-59	KO
Egr3	5.27873433540979e-63	0.252765	0.253	0.126	9.03613743535448e-59	KO
Senp6	5.88806875507931e-63	0.111008	0.786	0.462	1.00791960949448e-58	KO
Ppib	1.71903311138229e-62	0.169951	0.976	0.814	2.9426408800642e-58	KO
Sar1b	2.87685298612035e-62	0.12811	0.8	0.481	4.92459694164082e-58	KO
Coq10b	3.10959000938695e-62	0.194673	0.78	0.497	5.32299617806859e-58	KO
Gna13	3.57595437368559e-62	0.152126	0.819	0.512	6.121318696875e-58	KO
Aldh1l1	4.71772167072865e-62	0.225433	0.89	0.677	8.07579595595331e-58	KO
Itm2c	4.81029417841715e-62	0.159107	0.831	0.524	8.23426157461448e-58	KO
Gadd45g	9.30478328010447e-62	0.26764	0.58	0.37	1.59279280188828e-57	KO
Lrrc58	1.51022516311016e-61	0.160638	0.865	0.57	2.58520343421197e-57	KO
Rac1	1.88352217512712e-61	0.164586	0.874	0.578	3.22421325938261e-57	KO
Lamp1	2.81989000023181e-61	0.162554	0.99	0.912	4.82708770239681e-57	KO
Egr2	3.62422664103596e-61	0.102579	0.292	0.149	6.20395116412536e-57	KO
Ptov1	5.20315467208346e-61	0.152058	0.883	0.603	8.90676016767247e-57	KO
Gtf2i	7.4490152653708e-61	0.117702	0.786	0.467	1.27512243312617e-56	KO
Sec62	7.90250059031407e-61	0.18612	0.974	0.831	1.35275005104996e-56	KO
Ube2n	1.00600017152007e-60	0.10457	0.767	0.452	1.72207109360805e-56	KO
Rgma	1.14561446798687e-60	0.119307	0.816	0.502	1.96106284629993e-56	KO
Igfbp5	3.43465249968201e-60	0.655792	0.616	0.462	5.87943814895567e-56	KO
Tnfrsf19	3.45095067962858e-60	0.250716	0.875	0.644	5.9073373733882e-56	KO
Prdx5	3.97813380547619e-60	0.177251	0.892	0.615	6.80976944821413e-56	KO
Smpdl3a	6.57127799765953e-60	0.136506	0.844	0.538	1.12487136763936e-55	KO
Slco1c1	1.84603761515269e-59	0.30324	0.874	0.664	3.16004718961837e-55	KO
Dhrs1	2.40408387249707e-59	0.227347	0.874	0.613	4.11531077294048e-55	KO
Adgrg1	3.38923618421537e-59	0.134081	0.841	0.54	5.80169450013988e-55	KO
Rps14	6.48316181249015e-59	0.181629	0.99	0.931	1.10978763906206e-54	KO
Ddx39b	1.74679804921077e-58	0.118863	0.813	0.499	2.99016890063899e-54	KO
Snu13	1.77010837461792e-58	0.163094	0.815	0.515	3.03007151567095e-54	KO
Mcl1	1.7832584256531e-58	0.175959	0.869	0.592	3.05258177303297e-54	KO
Pmvk	4.65160700382218e-58	0.163769	0.825	0.535	7.96262086914281e-54	KO
Gadd45b	6.64489418731844e-58	0.1108	0.302	0.16	1.13747298698517e-53	KO
Frmd4a	1.10818988484236e-57	0.100637	0.715	0.427	1.89699944487316e-53	KO
Timp2	1.47730105427925e-57	0.116748	0.482	0.282	2.52884394471523e-53	KO
Atf4	5.48180308753796e-57	0.17984	0.864	0.6	9.38375052524748e-53	KO
Atp6v0b	1.84248901559772e-56	0.146552	0.9	0.595	3.15397269690017e-52	KO
Ctsl	3.56764268974638e-56	0.154956	0.981	0.865	6.10709075630786e-52	KO
Rps16	4.02199205181117e-56	0.180602	0.985	0.9	6.88484599429036e-52	KO
Ndufs7	1.28606829829908e-55	0.127082	0.819	0.504	2.20149171302836e-51	KO
Tob1	1.45130600374919e-55	0.106917	0.695	0.417	2.48434561721787e-51	KO
Aqp4	1.45341759765298e-55	0.33666	0.974	0.874	2.48796024366236e-51	KO
Atp5b	1.63591857070668e-55	0.229039	0.96	0.81	2.80036540933569e-51	KO
Srsf5	1.84881100894182e-55	0.184264	0.944	0.7	3.1647946851066e-51	KO
Psap	2.77928101801826e-55	0.161829	0.988	0.88	4.75757324664366e-51	KO
Hmgcs1	3.91024258675529e-55	0.198155	0.995	0.966	6.69355326000771e-51	KO
Mdk	2.2308382331309e-54	0.133856	0.87	0.594	3.81874888747347e-50	KO
Eef1g	4.21435065304407e-54	0.154832	0.845	0.563	7.21412544788083e-50	KO
Car8	9.91802257822092e-54	0.164348	0.761	0.51	1.69776710493986e-49	KO
Hsbp1	1.14387208524103e-53	0.158043	0.932	0.717	1.9580802355156e-49	KO
Gnb1	4.59710240008981e-53	0.159381	0.912	0.647	7.86931988847374e-49	KO
Ccnl1	7.66818451062084e-53	0.144872	0.769	0.498	1.31263982452808e-48	KO
Hsp90ab1	1.02610277984658e-52	0.156003	0.994	0.966	1.75648273854138e-48	KO
Rab5if	1.27783300579578e-52	0.111957	0.81	0.503	2.18739453932121e-48	KO
Ran	1.32772358612585e-52	0.162775	0.868	0.602	2.27279723473022e-48	KO
Serf2	3.24327852220227e-52	0.162411	0.986	0.9	5.55184417430585e-48	KO
Smarca5	1.2087190506755e-51	0.115172	0.794	0.496	2.06908527094632e-47	KO
Npc2	3.04336600269198e-51	0.14028	0.911	0.642	5.20963392340814e-47	KO
Ost4	4.25897652782292e-51	0.146252	0.863	0.59	7.29051602032727e-47	KO
Txn1	5.3454721907803e-51	0.160555	0.92	0.678	9.15037929617771e-47	KO
Sem1	7.04154936160414e-51	0.163389	0.925	0.691	1.2053724197194e-46	KO
Ndufb6	7.16505963831221e-51	0.107772	0.759	0.468	1.22651490888628e-46	KO
Hnrnpa1	9.19304059463204e-51	0.110284	0.762	0.473	1.57366468898911e-46	KO
Rps13	1.18574193496552e-50	0.169164	0.981	0.893	2.02975304427399e-46	KO
Rpl9	1.45233191813605e-50	0.157278	0.981	0.892	2.48610177746529e-46	KO
Fmc1	1.69671475639123e-50	0.10814	0.793	0.498	2.90443631999051e-46	KO
Atp6v1f	2.78726388462971e-50	0.100679	0.809	0.506	4.77123831770913e-46	KO
Rgcc	1.63934417647087e-49	0.180754	0.916	0.683	2.80622936128283e-45	KO
Rpl14	3.55781986778984e-49	0.167878	0.964	0.817	6.09027604968265e-45	KO
Gpi1	4.04893023667594e-49	0.104526	0.766	0.474	6.93095877914187e-45	KO
Arf4	7.55484497268911e-49	0.214784	0.896	0.646	1.29323836242492e-44	KO
Rpl27a	2.581864615326e-48	0.167445	0.989	0.922	4.41963584851505e-44	KO
S100b	3.23340854327185e-48	0.108296	0.445	0.273	5.53494874437275e-44	KO
Rpl7	2.45346844237182e-46	0.165035	0.974	0.843	4.19984727965208e-42	KO
Tra2a	3.04242593258962e-46	0.13164	0.871	0.578	5.20802471140692e-42	KO
Cct6a	4.04298975673773e-46	0.102214	0.822	0.526	6.92078986558365e-42	KO
Tmod2	5.20630080786437e-46	0.121691	0.795	0.531	8.91214572290223e-42	KO
Map4k4	5.9355007396193e-46	0.142784	0.924	0.678	1.01603901660803e-41	KO
Dio2	8.78686742912425e-46	0.223286	0.723	0.505	1.50413596651749e-41	KO
Pak2	1.06489918502358e-45	0.123885	0.841	0.562	1.82289442492336e-41	KO
Ndufb7	1.62549921814204e-45	0.123917	0.842	0.553	2.78252956161554e-41	KO
Atp2a2	1.73803713769394e-45	0.118865	0.955	0.752	2.97517197230449e-41	KO
Thra	1.96385234171053e-45	0.123444	0.851	0.568	3.36172243854009e-41	KO
Eif3c	2.91835647624728e-45	0.118896	0.876	0.607	4.9956426160401e-41	KO
Ppp2ca	3.92320071535757e-45	0.131751	0.877	0.593	6.71573498454909e-41	KO
Id3	5.68576801764063e-45	0.275932	0.943	0.816	9.73289769259723e-41	KO
Car2	9.01967446541278e-45	0.230941	0.848	0.662	1.54398787498936e-40	KO
Eef1d	1.94280718709289e-44	0.107673	0.839	0.545	3.3256973428656e-40	KO
Paqr8	5.67267302963482e-44	0.11237	0.852	0.577	9.71048169212888e-40	KO
Srp14	1.54189653273297e-43	0.109203	0.859	0.572	2.6394184847323e-39	KO
Bhlhe40	7.41864687638402e-43	0.117981	0.855	0.6	1.26992397229942e-38	KO
Nudt3	9.00809975365973e-43	0.104701	0.868	0.569	1.54200651583147e-38	KO
Fxyd6	1.87775081145907e-42	0.106279	0.638	0.435	3.21433383905564e-38	KO
Rps19	3.22290355757798e-42	0.153291	0.976	0.877	5.51696630986199e-38	KO
Atp6v1g1	6.34164162404776e-42	0.118941	0.884	0.609	1.0855622132045e-37	KO
Macroh2a1	1.79689644241086e-41	0.11112	0.84	0.568	3.07592733011891e-37	KO
Rps17	2.07543366387499e-41	0.151178	0.976	0.853	3.55272734582121e-37	KO
Cdk11b	1.76678658419976e-40	0.130743	0.784	0.515	3.02438527483316e-36	KO
Pcbp2	6.51809617265006e-40	0.115865	0.899	0.631	1.11576770283424e-35	KO
Rpl34	6.90568794381991e-39	0.13756	0.987	0.923	1.18211566222309e-34	KO
Fjx1	1.15790412772944e-38	0.200115	0.942	0.769	1.98210028584726e-34	KO
Rps8	2.1277871748536e-38	0.146579	0.992	0.966	3.6423460859144e-34	KO
Id2	6.88799766933379e-37	0.204856	0.917	0.759	1.17908744103656e-32	KO
Krtcap2	9.33252373821652e-37	0.106987	0.862	0.591	1.5975414135079e-32	KO
Atp5mpl	1.03517405162971e-36	0.141691	0.937	0.753	1.77201094157973e-32	KO
Ccdc80	2.52069976880867e-36	0.140946	0.9	0.681	4.31493386424669e-32	KO
Mapre1	2.72782946156523e-36	0.119287	0.894	0.646	4.66949847230736e-32	KO
Gstm1	4.67012125202998e-36	0.127782	0.92	0.729	7.99431355922492e-32	KO
Srrm2	8.13267684152178e-36	0.123799	0.987	0.86	1.3921516217317e-31	KO
Ndufa2	1.60230753395299e-35	0.130983	0.941	0.749	2.74283003662073e-31	KO
Tmbim6	9.43055506412669e-35	0.116616	0.965	0.796	1.61432241587721e-30	KO
Rpl36a	6.02371749634592e-34	0.136068	0.931	0.74	1.03113996102449e-29	KO
Rps11	1.33481909131324e-33	0.131648	0.982	0.897	2.28494332051e-29	KO
Cox5a	2.31054203570582e-33	0.146252	0.922	0.726	3.95518585672123e-29	KO
Aldoa	3.03827139712717e-33	0.116668	0.93	0.718	5.20091297760229e-29	KO
Cox6a1	3.55820553179492e-33	0.128511	0.925	0.722	6.09093622932654e-29	KO
Hnrnpa3	3.90081386383204e-33	0.119394	0.936	0.7	6.67741317210769e-29	KO
Rpl8	4.27181052378141e-33	0.123201	0.985	0.896	7.31248525460903e-29	KO
Fam181b	1.23312072332889e-32	0.147366	0.873	0.65	2.1108560541944e-28	KO
Nr4a1	2.19756008652866e-32	0.175974	0.802	0.637	3.76178335611976e-28	KO
1810037I17Rik	3.94588513558177e-32	0.151725	0.961	0.853	6.75456617508887e-28	KO
Rps15a	4.65363160134682e-32	0.124842	0.986	0.931	7.96608657518548e-28	KO
Uqcrq	1.7365111303685e-29	0.123625	0.958	0.811	2.9725597529648e-25	KO
Btbd17	3.94267539318504e-29	0.165981	0.675	0.512	6.74907173805415e-25	KO
Tsc22d4	9.83701461944293e-29	0.104109	0.982	0.903	1.68390016255624e-24	KO
Atp6v0c	1.48167277623879e-28	0.104397	0.954	0.774	2.53632745836556e-24	KO
Clu	2.79787612712057e-27	0.300716	0.949	0.862	4.789404354405e-23	KO
Gapdh	8.57650319225884e-26	0.136746	0.974	0.866	1.46812581645087e-21	KO
Atp1a2	3.09770158750895e-25	0.128481	0.998	0.993	5.30264557749783e-21	KO
Btg2	9.7772814412879e-25	0.222021	0.898	0.769	1.67367503711966e-20	KO
Atp5a1	3.96249236088228e-24	0.105491	0.926	0.727	6.78299442335829e-20	KO
Slc25a5	1.67599052166009e-23	0.132468	0.931	0.77	2.86896057497775e-19	KO
Cox4i1	1.6997411616777e-23	0.107873	0.985	0.929	2.90961692055988e-19	KO
Lxn	1.45809782739225e-21	0.11258	0.903	0.756	2.49597186093005e-17	KO
Tmsb4x	2.83626258238795e-21	0.128839	0.997	0.981	4.85511428853169e-17	KO
Sparc	2.88500826090602e-13	0.143376	0.874	0.754	4.93855714101892e-09	KO
