# Supplementary material for: Dual lineage origins contribute to neocortical astrocyte diversity
Source: Nat Commun. 2025 Jul 30;16:6992. doi: 10.1038/s41467-025-61829-4 (PMC12310952; doi:10.1038/s41467-025-61829-4)
Supplement: Supplementary file 10 — Supplementary Data 8 [file 41467_2025_61829_MOESM10_ESM.xlsx]

## Sheet: blood brain barrier
Lrp5
Wnt7a
Fzd4
Abcb1a
Ndp
Mfsd2a
Bpgm
Vps4b
Lsr
Ctnnb1

## Sheet: neuron projection development
Gsk3b
Edn1
Atp8a2
Upf3b
Ednra
Map1b
Pou4f1
Ptprk
Stmnd1
Fshr
Cul4b
Ngb
Gdnf
Rapgef2
Nrxn1
Gfra1
Adcyap1
Cntnap2
Tbc1d24
Ptk2b
Atxn10
Wnt7b
Manf
Stmn4
Ehd1
Cdnf
Arfgef1
Ube4b
Wasf1
Fryl
Tbc1d23
Vapa
Negr1
Lgi1
Ptprm
Lama1
Tnc
Gprin1
Npy
Gpm6a
Prickle2
Lingo1
Igf1r
Rgma
Cntn1
Prickle1
Galr2
Hap1
Rasgrf1
Bloc1s2
Lrp12
Bloc1s5
Sema7a
Rb1
Stx3
Clmn
Ext1
Stmn3
Psd
Stmn2
Efhd1
Vim
Adgrf1
Ngf
Fry
Cntn3
Runx3
Chl1
Ophn1
Sh3gl2
Cyfip2
Cntnap1
Cntn4
Micall1
Ercc6
Bloc1s4
Mrtfa
Mapk8
Gprin2
Epha8
Gprin3
Lamb1
Srf
Diaph1
Rock1
Myoc
Ryk
Alkbh1
Cdk16
Mapk9
Nlgn1
Zfyve27
Bloc1s6
Map4
App
Tmem108
Dock7
Pten
Unc5a
Edn2
Gdpd5
Pqbp1
Atg7
Cdk5
Rab11a
Shc1
Tor1a
Rac3
Myh10
Dtnbp1
Ndel1
Cdk5r1
L1cam
Rab35
Wdr47
Bicdl1
Gfap
Areg
Mecp2
Map2
Herc1
Camsap3
Prdm12
Uhmk1
Lyn
Bloc1s1
Fyn
Mapt
Matn2
Atcay
Scn1b
Nedd4
Rab13
Ppp1r9a
Itgb1
Ucn
Nrtn
Cd24a
Cyfip1
Ntrk1
Snapin
Cdh1
Lamb2
Fgfr1
Pld2
Ncdn
Phgdh
Ager
Ece1
Tnxb
Btg2
Camsap2
Septin2
Flrt3
Hdgfl3
Stmn1
Ppp1r9b
Samd14
Micall2
Prmt1
Il6
Bloc1s3
Apoe
Ulk1
Edn3
Camsap1
Wdr5

## Sheet: brain homeostasis
Kcnj1
Nanos1
Col3a1
Mir140
Trim32
Prickle1
Ascl3
Rb1
Trp53inp2
Col2a1
Bap1
Nfib
Wwtr1
Pdgfrb
Ccn2
Cd34
Scx
Col11a2
Ankrd11
Acaca
Ctnnb1
Stk11
Itgb1
Nfix
Hoxa13
Akr1b1
Sox9
Errfi1
Prlh
Yap1
Norad
Gnasas1
Gnas

## Sheet: astrocyte activation
Lcn2
Steap4
S1pr3
Timp1
Ccl10
Hspb1
Cd44
Osmr
SerpinA3n
Aspg
Vim
Ptx3
Spp1

## Sheet: synapse formation
Chrdl1
Pcdh1
Pcdh7
Pcdh9
Pcdh10
Pcdh17
Gpc4
Gpc6
Tgfb1
Bdnf
Sparcl1
Sparc
Pcdh8

## Sheet: metabolic support of neurons 
Pgk1
Lipa
Eno1b
Pgam1
Eno1
Hk2
Aldoart1
Pfkp
Tigar
Htr2a
Pgk2
Adpgk
Pfkfb2
Pkm
Gm10358
Aldoart2
Hk3
Pfkm
Eno4
Gapdhrt
Pfkl
Bpgm
Ucp2
Pklr
Ier3
Gpi1
Aldob
Hk1
Hkdc1
Gapdh
Eno2
Tpi1
Eno3
Gapdhs
Prkag3
Aldoa
Aldoc
Fkrp
Gck
Ogdh
Pgam2
Dhtkd1
