# Supplementary material for: Dual lineage origins contribute to neocortical astrocyte diversity
Source: Nat Commun. 2025 Jul 30;16:6992. doi: 10.1038/s41467-025-61829-4 (PMC12310952; doi:10.1038/s41467-025-61829-4)
Supplement: Supplementary file 13 — Source Data [file 41467_2025_61829_MOESM13_ESM.zip]

Archive with 19 entries (18 files):
- SourceData/
- SourceData/Zhou_SourceData_Fig3.xlsx
- __MACOSX/SourceData/._Zhou_SourceData_Fig3.xlsx
- SourceData/Zhou_SourceData_Fig4.xlsx
- __MACOSX/SourceData/._Zhou_SourceData_Fig4.xlsx
- SourceData/Zhou_SourceData_Fig5.xlsx
- __MACOSX/SourceData/._Zhou_SourceData_Fig5.xlsx
- SourceData/Zhou_SourceData_Sup_Fig6.xlsx
- __MACOSX/SourceData/._Zhou_SourceData_Sup_Fig6.xlsx
- SourceData/Zhou_SourceData_Sup_Fig8.xlsx
- __MACOSX/SourceData/._Zhou_SourceData_Sup_Fig8.xlsx
- SourceData/Zhou_SourceData_Sup_Fig9.xlsx
- __MACOSX/SourceData/._Zhou_SourceData_Sup_Fig9.xlsx
- SourceData/Zhou_SourceData_Sup_Fig10.xlsx
- __MACOSX/SourceData/._Zhou_SourceData_Sup_Fig10.xlsx
- SourceData/Zhou_SourceData_Sup_Fig11.xlsx
- __MACOSX/SourceData/._Zhou_SourceData_Sup_Fig11.xlsx
- SourceData/Zhou_SourceData_Sup_Fig12.xlsx
- __MACOSX/SourceData/._Zhou_SourceData_Sup_Fig12.xlsx
