# Supplementary material for: Dual lineage origins contribute to neocortical astrocyte diversity
Source: Nat Commun. 2025 Jul 30;16:6992. doi: 10.1038/s41467-025-61829-4 (PMC12310952; doi:10.1038/s41467-025-61829-4)
Supplement: Supplementary file 13 — Source Data [file 41467_2025_61829_MOESM13_ESM.zip › SourceData/Zhou_SourceData_Fig3.xlsx]

## Sheet: Fig. 3h
stage	E17
mouse ID	25-01-2025-1#				25-01-2025-2#				25-01-2025-3#
detection	Ascl1+/Sox2+	Id3+/Sox2+	Ascl1+/Id3+/Sox2+	total	Ascl1+/Sox2+	Id3+/Sox2+	Ascl1+/Id3+/Sox2+	total	Ascl1+/Sox2+	Id3+/Sox2+	Ascl1+/Id3+/Sox2+	total
num. of cells	74	44	2	120	82	55	5	142	102	51	7	160
percentage	61.6667	36.6667	1.66667		57.7465	38.7324	3.52113		63.75	31.875	4.375
stage	P0
mouse ID	21-02-2025-1#				21-02-2025-2#				21-02-2025-3#
detection	Ascl1+/Sox2+	Id3+/Sox2+	Ascl1+/Id3+/Sox2+	total	Ascl1+/Sox2+	Id3+/Sox2+	Ascl1+/Id3+/Sox2+	total	Ascl1+/Sox2+	Id3+/Sox2+	Ascl1+/Id3+/Sox2+	total
num. of cells	77	76	2	155	84	81	2	167	63	68	3	134
percentage	49.6774	49.0323	1.29032		50.2994	48.503	1.1976		47.0149	50.7463	2.23881
stage	P2
mouse ID	21-02-2025-2#				21-02-2025-3#				21-02-2025-4#
detection	Ascl1+/Sox2+	Id3+/Sox2+	Ascl1+/Id3+/Sox2+	total	Ascl1+/Sox2+	Id3+/Sox2+	Ascl1+/Id3+/Sox2+	total	Ascl1+/Sox2+	Id3+/Sox2+	Ascl1+/Id3+/Sox2+	total
num. of cells	71	84	0	155	72	90	10	172	100	112	10	222
percentage	45.8065	54.1935	0		41.8605	52.3256	5.81395		45.045	50.4505	4.5045

## Sheet: Fig. 3n
mouse ID	05-04-2024-1#				05-04-2024-2#				05-04-2024-4#				05-04-2024-5#
detection	GFP+ Sox9+	RFP+ Sox9+	RFP+ Olig2+ Sox9+	RFP+ Olig2+ Sox9+	GFP+ Sox9+	RFP+ Sox9+	RFP+ Olig2+ Sox9+	RFP+ Olig2+ Sox9+	GFP+ Sox9+	RFP+ Sox9+	RFP+ Olig2+ Sox9+	RFP+ Olig2+ Sox9+	GFP+ Sox9+	RFP+ Sox9+	RFP+ Olig2+ Sox9+	RFP+ Olig2+ Sox9+
num. of cells	72	30	22	8	97	40	29	11	74	29	22	7	84	34	29	5
percentage	70.5882	29.4118	73.3333	26.6667	70.8029	29.1971	72.5	27.5	71.8447	28.1553	75.8621	24.1379	71.1864	28.8136	85.2941	14.7059
