# Supplementary material for: Dual lineage origins contribute to neocortical astrocyte diversity
Source: Nat Commun. 2025 Jul 30;16:6992. doi: 10.1038/s41467-025-61829-4 (PMC12310952; doi:10.1038/s41467-025-61829-4)
Supplement: Supplementary file 13 — Source Data [file 41467_2025_61829_MOESM13_ESM.zip › SourceData/Zhou_SourceData_Fig4.xlsx]

## Sheet: Fig. 4c
mouse ID	14-07-2023-E16-P7-Ctrl-1#			14-07-2023-E16-P7-Ctrl-2#			14-07-2023-E16-P7-Ctrl-3#			14-07-2023-E16-P7-KO-1#			14-07-2023-E16-P7-KO-2#			14-07-2023-E16-P7-KO-3#
detection	GFP+/Sox9+	GFP+/Sox9+/Olig2+		GFP+/Sox9+	GFP+/Sox9+/Olig2+		GFP+/Sox9+	GFP+/Sox9+/Olig2+		GFP+/Sox9+	GFP+/Sox9+/Olig2+		GFP+/Sox9+	GFP+/Sox9+/Olig2+		GFP+/Sox9+	GFP+/Sox9+/Olig2+
num. of cells	61	42		70	50		61	40		39	11		41	12		62	15
percentage		68.85			71.43			65.57			28.21			29.27			24.19
mouse ID	14-03-2023-E16-P7-Ctrl-3-2#			14-03-2023-E16-P7-Ctrl-2#			14-03-2023-E16-P7-Ctrl-3#			14-03-2023-E16-P7-KO-1#			14-03-2023-E16-P7-KO-3#			14-03-2023-E16-P7-KO-4#
detection	GFP+	GFP+/Sox9+		GFP+	GFP+/Sox9+		GFP+	GFP+/Sox9+		GFP+	GFP+/Sox9+		GFP+	GFP+/Sox9+		GFP+	GFP+/Sox9+
num. of cells	147	59		115	48		255	103		272	128		263	127		219	106
percentage		40.1361			41.7391			40.3922			47.0588			48.289			48.4018

## Sheet: Fig. 4d
condition	Ctrl Olig2+			Ctrl Olig2-			Olig2 KO
mouse ID	14-07-2023-E16-P7-Ctrl-1#	14-07-2023-E16-P7-Ctrl-2#	14-07-2023-E16-P7-Ctrl-3#	14-07-2023-E16-P7-Ctrl-1#	14-07-2023-E16-P7-Ctrl-2#	14-07-2023-E16-P7-Ctrl-3#	14-07-2023-E16-P7-KO-1#	14-07-2023-E16-P7-KO-2#	14-07-2023-E16-P7-KO-3#
bin1	0.285714	0.4	0.310345	0.571429	0.76	0.695652	0.529412	0.634615	0.512195
bin2	0.178571	0.1	0.206897	0	0.12	0.0869565	0.0294118	0.134615	0.0243902
bin3	0.107143	0.175	0.0689655	0.0714286	0.04	0.0434783	0.147059	0.0769231	0.0243902
bin4	0.142857	0.2	0.241379	0	0	0	0.0882353	0.0384615	0.121951
bin5	0.285714	0.125	0.172414	0.357143	0.08	0.173913	0.205882	0.115385	0.317073

## Sheet: Fig. 4f
mouse ID	cell ID	intersection 10 um	intersection 20 um
21-05-2024 Ctrl1	C p 1-1#	27	22
	C p 1-3#	20	16
	C p 1-4#	20	17
	C p 1-5#	27	18
	C p 1-6#	25	12
	C p 1-7#	27	13
	C p 1-8#	29	17
	C p 1-9#	22	7
	C p 1-10#	14	13
	C p 1-11#	25	17
	C p 1-12#	9	26
	C p 1-13#	10	19
	C p 1-14#	16	24
21-05-2024 Ctrl3	C p 3-16#	20	10
	C p 3-17#	22	13
	C p 3-19#	15	12
	C p 3-18#	22	13
	C p 3-20#	14	20
	C p 3-22#	16	21
21-05-2024 Ctrl2	C p 2-23#	23	7
	C p 2-24#	14	19
	C p 2-25#	34	27
21-05-2024 Ctrl1	C n 1-1#	15	12
	C n 1-2#	3	10
	C n 1-3#	16	11
21-05-2024 Ctrl3	C n 3-4#	15	11
	C n 3-5#	12	11
	C n 3-17#	6	5
	C n 3-18#	15	10
21-05-2024 Ctrl2	C n 2-6#	13	12
	C n 2-7#	12	9
	C n 2-8#	10	3
	C n 2-9#	18	12
	C n 2-10#	25	20
	C n 2-12#	19	6
	C n 2-13#	26	2
	C n 2-14#	10	11
	C n 2-15#	9	9
	C n 2-16#	26	7
21-05-2024 KO1	KO 1-1#	15	25
	KO 1-2#	6	14
	KO 1-3#	13	25
	KO 1-4#	16	10
	KO 1-5#	18	10
	KO 1-6#	12	8
	KO 1-7#	20	15
21-05-2024 KO2	KO 2-8#	14	12
	KO 2-24#	9	1
	KO 2-9#	15	5
	KO 2-10#	17	10
	KO 2-11#	13	13
	KO 2-12#	16	7
	KO 2-13#	16	11
	KO 2-14#	21	19
21-05-2024 KO3	KO 3-15#	20	5
	KO 3-16#	21	13
	KO 3-17#	28	14
	KO 3-19#	12	4
	KO 3-20#	13	4
	KO 3-21#	12	8
	KO 3-22#	16	12
	KO 3-23#	14	12

## Sheet: Fig. 4g
mouse ID	cell ID	diameter (um)
21-05-2024 Ctrl1	C p 1-1#	74.61
	C p 1-3#	67.56
	C p 1-4#	70.43
	C p 1-5#	65.64
	C p 1-6#	55.24
	C p 1-7#	64.98
	C p 1-8#	66.62
	C p 1-9#	48.32
	C p 1-10#	58.98
	C p 1-11#	61.98
	C p 1-12#	78.28
	C p 1-13#	65.27
	C p 1-14#	74.4
21-05-2024 Ctrl3	C p 3-16#	54.07
	C p 3-17#	60.29
	C p 3-19#	61.98
	C p 3-18#	60.29
	C p 3-20#	66.48
	C p 3-22#	60.258
21-05-2024 Ctrl2	C p 2-23#	60.24
	C p 2-24#	66.31
	C p 2-25#	66.45
21-05-2024 Ctrl1	C n 1-1#	59.35
	C n 1-2#	53.19
	C n 1-3#	43.45
21-05-2024 Ctrl3	C n 3-4#	56.62
	C n 3-5#	43.42
	C n 3-17#	45.73
	C n 3-18#	44.64
21-05-2024 Ctrl2	C n 2-6#	54.15
	C n 2-7#	48.78
	C n 2-8#	50.35
	C n 2-9#	55.08
	C n 2-10#	53.66
	C n 2-12#	51.25
	C n 2-13#	47.19
	C n 2-14#	52.89
	C n 2-15#	43.28
	C n 2-16#	50.5
21-05-2024 KO1	KO 1-1#	58.74
	KO 1-2#	45.79
	KO 1-3#	54.93
	KO 1-4#	47.78
	KO 1-5#	41.01
	KO 1-6#	45.97
	KO 1-7#	52.97
21-05-2024 KO2	KO 2-8#	45.61
	KO 2-24#	38.89
	KO 2-9#	48.1
	KO 2-10#	48.73
	KO 2-11#	50.14
	KO 2-12#	42.29
	KO 2-13#	46.34
	KO 2-14#	48.24
21-05-2024 KO3	KO 3-15#	48.08
	KO 3-16#	52.01
	KO 3-17#	58.56
	KO 3-19#	45.66
	KO 3-20#	44.03
	KO 3-21#	46.99
	KO 3-22#	48.05
	KO 3-23#	50.21

## Sheet: Fig. 4h
mouseID	cellID	diameter (um)	intersection 10 um	intersection 20 um	total number of branches	average branch length (um)	max branch length (um)	junction point	area (um2)	perimeter (um)	circ.	skewness	height-to-width ratio (AR)	roundness
21-05-2024 Ctrl1	C p 1-1#	74.61	27	22	1761	30.971	48.191	724	2355.71	227.05	0.574	1.534	1.906	0.525
	C p 1-3#	67.56	20	16	1641	23.142	46.841	721	1891.05	211.37	0.532	0.633	1.107	0.903
	C p 1-4#	70.43	20	17	1845	17.899	48.355	839	1987.77	191.75	0.679	0.407	1.065	0.939
	C p 1-5#	65.64	27	18	1908	19.142	47.557	844	1922.31	172.98	0.807	0.182	1.014	0.986
	C p 1-6#	55.24	25	12	1512	17.485	51.042	546	1959.4	167.72	0.875	3.15	1.045	0.957
	C p 1-7#	64.98	27	13	1614	17.828	112.64	510	2237.34	182.96	0.84	3.378	1.06	0.943
	C p 1-8#	66.62	29	17	915	21.657	48.128	316	2173.79	188.53	0.769	3.617	1.391	0.719
	C p 1-9#	48.32	22	7	1149	17.266	60.988	335	2128.71	174.33	0.88	4.339	1.21	0.827
	C p 1-10#	58.98	14	13	1159	22.556	42.77	390	1704.56	185.34	0.624	3.205	1.221	0.819
	C p 1-11#	61.98	25	17	1520	21.366	67.254	513	2000.19	226.41	0.49	3.151	1.375	0.727
	C p 1-12#	78.28	9	26	1500	17.277	58.388	1524	2780.13	241.12	0.601	2.011	1.912	0.523
	C p 1-13#	65.27	10	19	723	17.899	48.91	282	1720.19	199.35	0.544	2.791	1.874	0.534
	C p 1-14#	74.4	16	24	1577	21.314	52.854	581	2284.55	194.65	0.758	2.47	1.259	0.794
21-05-2024 Ctrl3	C p 3-16#	54.07	20	10	1304	15.728	44.102	527	1275.37	186.38	0.461	1.365	1.484	0.674
	C p 3-17#	60.29	22	13	864	14.899	53.965	282	1564.06	186.61	0.564	3.024	1.541	0.649
	C p 3-19#	61.98	15	12	1098	17.728	48.902	359	1784.4	230.53	0.422	3.415	1.32	0.758
	C p 3-18#	60.29	22	13	1340	14.899	53.965	282	1564.1	186.613	0.564	3.024	1.541	0.649
	C p 3-20#	66.48	14	20	1235	25.385	54.455	165	1572.04	190.91	0.542	3.241	1.838	0.544
	C p 3-22#	60.258	16	21	1001	17.657	40.77	253	2039.63	217.43	0.542	2.668	1.198	0.835
21-05-2024 Ctrl2	C p 2-23#	60.24	23	7	1148	14.071	67.259	377	1612.24	252.28	0.318	2.3	2.292	0.436
	C p 2-24#	66.31	14	19	1063	30.485	62.23	384	1601	141.53	0.668	2.045	1.505	0.665
	C p 2-25#	66.45	34	27	1332	16.243	48.834	554	1812.3	199.32	0.397	1.148	1.814	0.551
21-05-2024 Ctrl1	C n 1-1#	59.35	15	12	561	15.899	37.383	215	1418.39	161.456	0.684	1.83	1.318	0.759
	C n 1-2#	53.19	3	10	1073	16.728	120.884	458	1753.65	184.808	0.645	2.647	1.301	0.768
	C n 1-3#	43.45	16	11	1290	15.485	43.168	492	1270.78	177.912	0.505	2.576	1.542	0.648
21-05-2024 Ctrl3	C n 3-4#	56.62	15	11	922	18.899	49.228	304	2031.08	202.561	0.622	1.72	1.246	0.802
	C n 3-5#	43.42	12	11	923	14.485	38.459	325	1058.71	135.908	0.72	1.811	1.413	0.708
	C n 3-17#	45.73	6	5	570	18.899	57.266	239	628.783	110.057	0.652	1.561	1.453	0.688
	C n 3-18#	44.64	15	10	155	20.899	56.231	47	674.65	99.491	0.856	2.282	1.388	0.72
21-05-2024 Ctrl2	C n 2-6#	54.15	13	12	801	22.392	111.769	295	2377.39	215.226	0.645	3.051	1.205	0.83
	C n 2-7#	48.78	12	9	1508	19.314	42.724	581	1539.39	177.675	0.613	2.765	1.083	0.923
	C n 2-8#	50.35	10	3	1175	26.799	58.971	420	1330.91	202.208	0.409	1.952	1.326	0.754
	C n 2-9#	55.08	18	12	1076	23.899	43.841	426	1641.97	166.254	0.746	2.685	1.112	0.899
	C n 2-10#	53.66	25	20	1318	25.485	39.393	518	1417.08	182.458	0.535	1.882	1.441	0.694
	C n 2-12#	51.25	19	6	772	15.899	45.87	286	1313.06	164.454	0.61	2.422	1.453	0.688
	C n 2-13#	47.19	26	2	1112	16.849	39.73	401	630.533	117.825	0.571	1.933	2.654	0.377
	C n 2-14#	52.89	10	11	420	13.218	76.425	140	1652.64	162.26	0.789	2.973	1.354	0.738
	C n 2-15#	43.28	9	9	554	27.213	47.255	218	1876.75	196.962	0.608	2.498	1.294	0.773
	C n 2-16#	50.5	26	7	961	24.899	47.077	377	1195.53	149.426	0.673	2.021	1.645	0.608
21-05-2024 KO1	KO 1-1#	58.74	15	25	1728	16.455	101.08	561	1498.31	191.202	0.515	3.003	1.648	0.607
	KO 1-2#	45.79	6	14	559	12.69	58	170	1991.53	181.761	0.758	3.536	1.422	0.703
	KO 1-3#	54.93	13	25	461	22.485	55.194	134	1250.96	168.024	0.557	2.511	1.342	0.745
	KO 1-4#	47.78	16	10	1017	12.485	94.152	334	1492.82	195.971	0.488	3.006	1.761	0.568
	KO 1-5#	41.01	18	10	597	11.684	49.977	207	1336.39	158.237	0.382	3.386	1.281	0.78
	KO 1-6#	45.97	12	8	1084	15.652	81.623	321	1882.4	168.374	0.588	3.01	1.378	0.726
	KO 1-7#	52.97	20	15	937	11.94	58.613	278	822.461	147.766	0.473	2.824	1.323	0.756
21-05-2024 KO2	KO 2-8#	45.61	14	12	449	22.728	31.694	164	1025.16	163.614	0.481	3.372	2.211	0.452
	KO 2-24#	38.89	9	1	368	18.071	37.172	131	722.137	112.222	0.721	3.248	1.335	0.749
	KO 2-9#	48.1	15	5	828	17.314	82.261	242	1132.47	171.719	0.483	4.236	2.118	0.472
	KO 2-10#	48.73	17	10	689	13.205	61.662	190	983.417	158.908	0.489	3.229	2.808	0.356
	KO 2-11#	50.14	13	13	1310	16.485	44.058	444	954.15	148.698	0.542	3.838	1.496	0.668
	KO 2-12#	42.29	16	7	677	18.485	55.213	228	590.276	147.75	0.34	2.865	1.468	0.681
	KO 2-13#	46.34	16	11	779	17.899	37.103	319	1050.76	140.24	0.671	2.054	2.251	0.444
	KO 2-14#	48.24	21	19	802	17.071	34.508	331	818.095	144.324	0.494	1.556	2.651	0.377
21-05-2024 KO3	KO 3-15#	48.08	20	5	1059	26.485	58.786	406	1387.49	162.272	0.662	1.946	1.272	0.786
	KO 3-16#	52.01	21	13	1026	17.383	54.497	356	1425.29	160.7	0.694	2.539	1.354	0.739
	KO 3-17#	58.56	28	14	1569	17.485	52.367	569	1753.17	187.498	0.627	2.578	1.534	0.652
	KO 3-19#	45.66	12	4	715	26.485	68.859	206	1104.42	146.606	0.646	1.593	1.031	0.97
	KO 3-20#	44.03	13	4	544	15.053	61.028	154	1020.75	144.413	0.615	3.394	1.501	0.666
	KO 3-21#	46.99	12	8	585	16.071	46.255	243	1042.93	169.743	0.455	1.307	1.681	0.595
	KO 3-22#	48.05	16	12	540	22.485	55.556	234	1183.66	168.209	0.526	1.896	2.26	0.442
	KO 3-23#	50.21	14	12	941	14.208	62.308	372	967.641	129.322	0.727	1.396	1.611	0.621
