# Supplementary material for: Dual lineage origins contribute to neocortical astrocyte diversity
Source: Nat Commun. 2025 Jul 30;16:6992. doi: 10.1038/s41467-025-61829-4 (PMC12310952; doi:10.1038/s41467-025-61829-4)
Supplement: Supplementary file 13 — Source Data [file 41467_2025_61829_MOESM13_ESM.zip › SourceData/Zhou_SourceData_Fig5.xlsx]

## Sheet: Fig. 5b
CellID	Expression	Condition		CellID	Expression	Condition		CellID	Expression	Condition
AAACCCAAGGGAGTTC-1_1	-0.117121	Olig2 KO		AAACCCAAGACCTTTG-1_2	0.38474	Ctrl Olig2+		AAACGAACAATCGCCG-1_2	0.00883513	Ctrl Olig2-
AAACCCAAGTTCTACG-1_1	0.0631244	Olig2 KO		AAACCCAAGGAGACCT-1_2	-0.0144906	Ctrl Olig2+		AAACGCTGTACCAGAG-1_2	0.204181	Ctrl Olig2-
AAACCCACAGAAGTGC-1_1	-0.0445134	Olig2 KO		AAACCCAAGGCAGCTA-1_2	-0.0461775	Ctrl Olig2+		AAAGGGCAGAGGTGCT-1_2	0.0702069	Ctrl Olig2-
AAACCCACAGGTTCGC-1_1	-0.111642	Olig2 KO		AAACGAAAGAGACAAG-1_2	0.514423	Ctrl Olig2+		AAAGGGCAGGAACGTC-1_2	-0.0750102	Ctrl Olig2-
AAACCCAGTACAACGG-1_1	-0.165218	Olig2 KO		AAACGAAAGTATAGAC-1_2	-0.0088857	Ctrl Olig2+		AAAGGTATCGGATAAA-1_2	0.0625491	Ctrl Olig2-
AAACCCAGTAGGCTCC-1_1	0.0420589	Olig2 KO		AAACGAAGTTGTATGC-1_2	0.0450173	Ctrl Olig2+		AAAGTGATCGCGGACT-1_2	-0.0562677	Ctrl Olig2-
AAACCCAGTGCCTTCT-1_1	0.136218	Olig2 KO		AAACGAATCCAGGACC-1_2	0.229965	Ctrl Olig2+		AAATGGAGTCAGGTAG-1_2	0.245963	Ctrl Olig2-
AAACCCATCTGCATGA-1_1	0.418567	Olig2 KO		AAACGCTCAATACAGA-1_2	0.139003	Ctrl Olig2+		AAATGGAGTTTGACAC-1_2	0.0530176	Ctrl Olig2-
AAACCCATCTTACCGC-1_1	-0.0109466	Olig2 KO		AAACGCTGTGGCTTAT-1_2	0.0814503	Ctrl Olig2+		AACAACCAGCTAAACA-1_2	-0.0284135	Ctrl Olig2-
AAACGAAAGATTGACA-1_1	-0.109076	Olig2 KO		AAAGAACCAATTTCGG-1_2	0.431627	Ctrl Olig2+		AACAACCCAGTTAGAA-1_2	-0.244221	Ctrl Olig2-
AAACGAAAGGGAGGGT-1_1	0.433229	Olig2 KO		AAAGGATCAAGCAATA-1_2	-0.205032	Ctrl Olig2+		AACAAGACAGCACACC-1_2	0.327394	Ctrl Olig2-
AAACGAACAAGGATGC-1_1	0.0327696	Olig2 KO		AAAGGATCATGGACAG-1_2	0.525197	Ctrl Olig2+		AACAAGATCAGCGGAA-1_2	-0.0228816	Ctrl Olig2-
AAACGAACAGTCGCAC-1_1	0.2578	Olig2 KO		AAAGGATTCAGTCTTT-1_2	0.280417	Ctrl Olig2+		AACAAGATCGCATGAT-1_2	0.232162	Ctrl Olig2-
AAACGAACATTCTTCA-1_1	0.37462	Olig2 KO		AAAGGATTCATCACCC-1_2	0.041612	Ctrl Olig2+		AACACACAGTGTAGTA-1_2	0.159685	Ctrl Olig2-
AAACGAAGTTCAGCTA-1_1	-0.0248483	Olig2 KO		AAAGGATTCTTCTGGC-1_2	0.406501	Ctrl Olig2+		AACACACGTGCTGTCG-1_2	0.425942	Ctrl Olig2-
AAACGAAGTTCAGGTT-1_1	0.0994554	Olig2 KO		AAAGGGCAGTCTCTGA-1_2	-0.414213	Ctrl Olig2+		AACACACTCCCGGTAG-1_2	-0.316675	Ctrl Olig2-
AAACGCTCATTGTGCA-1_1	0.0441425	Olig2 KO		AAAGGGCCAGCGACAA-1_2	-0.0354694	Ctrl Olig2+		AACCAACTCGCCGATG-1_2	0.0900373	Ctrl Olig2-
AAACGCTTCATTACCT-1_1	0.12363	Olig2 KO		AAAGGTACAACGTATC-1_2	0.379408	Ctrl Olig2+		AACCATGCACAATCTG-1_2	0.0725603	Ctrl Olig2-
AAAGAACAGCCAAGCA-1_1	0.0991191	Olig2 KO		AAAGGTAGTTGTTGCA-1_2	0.155448	Ctrl Olig2+		AACCCAAGTTTCCATT-1_2	0.0478912	Ctrl Olig2-
AAAGAACAGTCACACT-1_1	0.273543	Olig2 KO		AAAGTCCCAATCGTCA-1_2	0.250551	Ctrl Olig2+		AACCCAATCCTTCTAA-1_2	0.0933455	Ctrl Olig2-
AAAGAACGTCTGCGCA-1_1	-0.0784998	Olig2 KO		AAAGTCCCACTGGAAG-1_2	0.473966	Ctrl Olig2+		AACCTGAAGGGTAGCT-1_2	-0.274693	Ctrl Olig2-
AAAGAACGTTCGCGTG-1_1	0.024139	Olig2 KO		AAAGTCCCATGCGTGC-1_2	0.213237	Ctrl Olig2+		AACCTTTAGCAAGTCG-1_2	0.018375	Ctrl Olig2-
AAAGGATAGCGCCCAT-1_1	0.276025	Olig2 KO		AAAGTCCGTAATCAAG-1_2	-0.169301	Ctrl Olig2+		AACGTCAAGCCAGAGT-1_2	0.162131	Ctrl Olig2-
AAAGGATCAATCGCGC-1_1	-0.121925	Olig2 KO		AAAGTCCTCTAGCAAC-1_2	0.605409	Ctrl Olig2+		AACGTCATCAATCTTC-1_2	0.731986	Ctrl Olig2-
AAAGGATGTCCATAGT-1_1	0.271902	Olig2 KO		AAAGTGATCCGGCAGT-1_2	0.52747	Ctrl Olig2+		AACTTCTAGTAGGCCA-1_2	0.251848	Ctrl Olig2-
AAAGGATGTTACGATC-1_1	0.0802585	Olig2 KO		AAATGGAGTACTCAAC-1_2	0.426013	Ctrl Olig2+		AACTTCTCATAGCACT-1_2	-0.0498047	Ctrl Olig2-
AAAGGATTCTTACGGA-1_1	-0.008621	Olig2 KO		AAATGGAGTCATCAGT-1_2	0.181821	Ctrl Olig2+		AAGACAAAGATGACAT-1_2	0.141974	Ctrl Olig2-
AAAGGGCAGACGCCCT-1_1	0.520887	Olig2 KO		AAATGGATCTTACACT-1_2	1.01592	Ctrl Olig2+		AAGACAACAAACCACT-1_2	-0.128524	Ctrl Olig2-
AAAGGGCAGCAGGCAT-1_1	-0.0465521	Olig2 KO		AACAAAGAGTAACGTA-1_2	-0.016127	Ctrl Olig2+		AAGACAAGTGGAACAC-1_2	0.100442	Ctrl Olig2-
AAAGGGCAGGTAGATT-1_1	0.378878	Olig2 KO		AACAAAGCAAGCGGAT-1_2	-0.0300068	Ctrl Olig2+		AAGACTCAGCAAGCCA-1_2	0.185193	Ctrl Olig2-
AAAGGGCAGTCAGAGC-1_1	-0.044001	Olig2 KO		AACAAAGCACACGCCA-1_2	0.239052	Ctrl Olig2+		AAGATAGAGTTGTCGT-1_2	0.222692	Ctrl Olig2-
AAAGGGCCACGTAGAG-1_1	0.141418	Olig2 KO		AACAAAGTCACTCCGT-1_2	0.402048	Ctrl Olig2+		AAGATAGGTCCGGCAT-1_2	0.431115	Ctrl Olig2-
AAAGGGCCATTGTCGA-1_1	-0.283447	Olig2 KO		AACAAAGTCTCTATGT-1_2	0.31354	Ctrl Olig2+		AAGCATCAGAGATTCA-1_2	0.177965	Ctrl Olig2-
AAAGGGCTCAGTGTGT-1_1	0.0490089	Olig2 KO		AACAACCAGTTCGCAT-1_2	0.0325384	Ctrl Olig2+		AAGCATCGTGCTGCAC-1_2	-0.060741	Ctrl Olig2-
AAAGGTATCTCGACCT-1_1	0.221724	Olig2 KO		AACAACCCACAAAGCG-1_2	0.0504166	Ctrl Olig2+		AAGCATCTCAAGCCAT-1_2	0.0470223	Ctrl Olig2-
AAAGTCCAGATCCCGC-1_1	-0.227712	Olig2 KO		AACAACCGTAATCAGA-1_2	0.533514	Ctrl Olig2+		AAGCCATTCCTATTTG-1_2	0.0905022	Ctrl Olig2-
AAAGTCCCAGGCTATT-1_1	0.240136	Olig2 KO		AACAACCGTCGATTTG-1_2	0.122921	Ctrl Olig2+		AAGCGAGCAGTCAGTT-1_2	-0.0077754	Ctrl Olig2-
AAAGTCCGTGTTTCTT-1_1	-0.0286188	Olig2 KO		AACAAGAAGAGCCTGA-1_2	0.433209	Ctrl Olig2+		AAGGAATTCGGCAGTC-1_2	-0.218478	Ctrl Olig2-
AAAGTGAAGCTGCCAC-1_1	0.318813	Olig2 KO		AACAAGAAGTTAGAAC-1_2	0.361769	Ctrl Olig2+		AAGGTAATCGATACTG-1_2	0.246553	Ctrl Olig2-
AAAGTGACAGGATGAC-1_1	0.00323419	Olig2 KO		AACAAGAGTGATACCT-1_2	-0.0380297	Ctrl Olig2+		AAGTCGTGTATAGGGC-1_2	0.348393	Ctrl Olig2-
AAAGTGAGTCCTGGGT-1_1	0.302746	Olig2 KO		AACAGGGAGAAGCGCT-1_2	0.0829859	Ctrl Olig2+		AAGTTCGAGACTCATC-1_2	0.0544318	Ctrl Olig2-
AAAGTGAGTCTTTCAT-1_1	-0.0657634	Olig2 KO		AACAGGGAGGTAGACC-1_2	0.548222	Ctrl Olig2+		AATAGAGCATAGAATG-1_2	0.207607	Ctrl Olig2-
AAAGTGAGTGTGTTTG-1_1	0.345474	Olig2 KO		AACAGGGCACGTCGTG-1_2	-0.0006104	Ctrl Olig2+		AATAGAGGTATCTCGA-1_2	-0.0362825	Ctrl Olig2-
AAAGTGATCATTTCGT-1_1	-0.0364117	Olig2 KO		AACAGGGCATTAAGCC-1_2	0.353404	Ctrl Olig2+		AATCACGGTAGCTAAA-1_2	0.0839665	Ctrl Olig2-
AAAGTGATCCGTCAAA-1_1	-0.151951	Olig2 KO		AACAGGGGTAGATCCT-1_2	0.290918	Ctrl Olig2+		AATCACGTCGGTGTTA-1_2	-0.082543	Ctrl Olig2-
AAAGTGATCCTCACTG-1_1	-0.110509	Olig2 KO		AACAGGGTCTGAGGCC-1_2	0.0481882	Ctrl Olig2+		AATCGACGTGTTCCTC-1_2	0.34238	Ctrl Olig2-
AAATGGAAGAAGGATG-1_1	0.143506	Olig2 KO		AACCAACAGTCCTGCG-1_2	0.311126	Ctrl Olig2+		AATCGTGGTTGTAGCT-1_2	0.229721	Ctrl Olig2-
AAATGGAAGAAGTCAT-1_1	-0.211518	Olig2 KO		AACCAACCATGAAGCG-1_2	0.294971	Ctrl Olig2+		AATGACCGTGCCGTAC-1_2	-0.0785624	Ctrl Olig2-
AAATGGACAGGTTTAC-1_1	0.303295	Olig2 KO		AACCAACTCGCAGATT-1_2	0.347693	Ctrl Olig2+		AATGGAACAATTTCGG-1_2	0.17026	Ctrl Olig2-
AAATGGATCAGAACCT-1_1	0.14231	Olig2 KO		AACCACAAGCTAAGTA-1_2	0.197317	Ctrl Olig2+		AATGGAAGTAGGCTGA-1_2	-0.188016	Ctrl Olig2-
AAATGGATCTATCCAT-1_1	-0.0764772	Olig2 KO		AACCACAGTGTGTTTG-1_2	0.025362	Ctrl Olig2+		AATTCCTCATCTAGAC-1_2	0.161461	Ctrl Olig2-
AACAAAGCAAACTAGA-1_1	-0.132959	Olig2 KO		AACCACATCGGAGCAA-1_2	0.299567	Ctrl Olig2+		AATTTCCAGTTGTAGA-1_2	0.122031	Ctrl Olig2-
AACAAAGCAAGACGAC-1_1	-0.145784	Olig2 KO		AACCATGAGCCGATTT-1_2	0.623565	Ctrl Olig2+		ACAAAGACATACTGTG-1_2	0.178457	Ctrl Olig2-
AACAAAGCAGACCAGA-1_1	0.272632	Olig2 KO		AACCATGCAACAGATA-1_2	0.423813	Ctrl Olig2+		ACAACCATCAATGCAC-1_2	0.309796	Ctrl Olig2-
AACAAAGCAGTAGATA-1_1	-0.137666	Olig2 KO		AACCATGCACGCGTGT-1_2	-0.0662516	Ctrl Olig2+		ACAAGCTAGACGTCCC-1_2	0.0600474	Ctrl Olig2-
AACAAAGCATTCTCCG-1_1	-0.157331	Olig2 KO		AACCATGGTACAAAGT-1_2	0.44309	Ctrl Olig2+		ACAAGCTCACACCTAA-1_2	-0.0438439	Ctrl Olig2-
AACAAAGGTACGAGTG-1_1	0.518002	Olig2 KO		AACCATGTCGAGTACT-1_2	0.186474	Ctrl Olig2+		ACACAGTAGACAGCTG-1_2	0.211412	Ctrl Olig2-
AACAAAGGTTGGGATG-1_1	-0.276474	Olig2 KO		AACCCAAAGTAAAGCT-1_2	0.176744	Ctrl Olig2+		ACACAGTGTACACTCA-1_2	0.249839	Ctrl Olig2-
AACAAAGGTTGTGCCG-1_1	0.289609	Olig2 KO		AACCCAACAATCCTAG-1_2	0.355615	Ctrl Olig2+		ACACAGTGTGGCTTGC-1_2	-0.0747366	Ctrl Olig2-
AACAACCCAAGTACCT-1_1	-0.16491	Olig2 KO		AACCCAAGTAGGTAGC-1_2	0.0553853	Ctrl Olig2+		ACACAGTTCTCCGCAT-1_2	-0.388905	Ctrl Olig2-
AACAACCTCCGATCTC-1_1	0.205922	Olig2 KO		AACCCAATCCATACTT-1_2	0.3975	Ctrl Olig2+		ACACCAATCACAGTGT-1_2	0.42055	Ctrl Olig2-
AACAACCTCGAGAGAC-1_1	0.297472	Olig2 KO		AACCTGAAGGAGCTGT-1_2	0.245479	Ctrl Olig2+		ACACCAATCGCTACGG-1_2	0.151737	Ctrl Olig2-
AACAACCTCGCTCTCA-1_1	0.45441	Olig2 KO		AACCTGAAGGCATCAG-1_2	0.261115	Ctrl Olig2+		ACACCAATCTTCGGAA-1_2	0.116305	Ctrl Olig2-
AACAAGAAGGGTACAC-1_1	-0.0752273	Olig2 KO		AACCTGATCGAAGTGG-1_2	0.264585	Ctrl Olig2+		ACACGCGAGAATAGTC-1_2	0.27643	Ctrl Olig2-
AACAAGAAGGTGCTTT-1_1	0.0837218	Olig2 KO		AACCTTTCAGCACAGA-1_2	0.267027	Ctrl Olig2+		ACACTGATCCCTCTTT-1_2	0.0706631	Ctrl Olig2-
AACAAGACAAAGTGTA-1_1	0.223471	Olig2 KO		AACCTTTCATTCCTAT-1_2	-0.0295771	Ctrl Olig2+		ACAGAAACACTTGTCC-1_2	0.224827	Ctrl Olig2-
AACAAGACAGTGCCTG-1_1	0.179939	Olig2 KO		AACCTTTGTTCGTGCG-1_2	0.196747	Ctrl Olig2+		ACAGAAAGTAGGAGTC-1_2	-0.108895	Ctrl Olig2-
AACAAGAGTTCGGTTA-1_1	-0.213235	Olig2 KO		AACCTTTTCAGGGTAG-1_2	0.032153	Ctrl Olig2+		ACAGCCGAGATTGTGA-1_2	0.323695	Ctrl Olig2-
AACAAGAGTTGTGGAG-1_1	0.225409	Olig2 KO		AACGAAAAGCCTAGGA-1_2	0.352277	Ctrl Olig2+		ACAGCCGGTATGGAGC-1_2	-0.144541	Ctrl Olig2-
AACACACAGCCATCCG-1_1	0.0476399	Olig2 KO		AACGAAAGTTTCACAG-1_2	0.128545	Ctrl Olig2+		ACAGCCGGTCTACTGA-1_2	-0.0869413	Ctrl Olig2-
AACACACAGGCACTAG-1_1	0.338054	Olig2 KO		AACGAAATCCGCCTAT-1_2	0.0889874	Ctrl Olig2+		ACAGCCGGTTCTCTAT-1_2	-0.0249289	Ctrl Olig2-
AACACACCATGCCGCA-1_1	-0.326972	Olig2 KO		AACGAAATCGCAAGAG-1_2	-0.0692237	Ctrl Olig2+		ACAGGGACACAAATAG-1_2	0.0593957	Ctrl Olig2-
AACACACGTGGATCAG-1_1	-0.149411	Olig2 KO		AACGGGAAGGCTAGCA-1_2	-0.0446893	Ctrl Olig2+		ACAGGGAGTAATCAAG-1_2	0.171517	Ctrl Olig2-
AACACACTCACTGATG-1_1	0.147507	Olig2 KO		AACGGGAGTACGAGTG-1_2	-0.38515	Ctrl Olig2+		ACAGGGAGTAGAGGAA-1_2	0.00993122	Ctrl Olig2-
AACACACTCATTCACT-1_1	-0.0670219	Olig2 KO		AACGTCACACTGCATA-1_2	0.276555	Ctrl Olig2+		ACAGGGATCATTCGGA-1_2	-0.0522223	Ctrl Olig2-
AACACACTCGGCTTGG-1_1	-0.428467	Olig2 KO		AACGTCAGTGCCGAAA-1_2	0.273899	Ctrl Olig2+		ACAGGGATCTCTTCAA-1_2	0.149365	Ctrl Olig2-
AACAGGGAGATGGCGT-1_1	0.134316	Olig2 KO		AACTTCTAGGTGAGAA-1_2	0.456144	Ctrl Olig2+		ACATCCCCAGCTCATA-1_2	0.376325	Ctrl Olig2-
AACAGGGAGCGCTGCT-1_1	-0.0790637	Olig2 KO		AACTTCTAGTGCAAAT-1_2	-0.252853	Ctrl Olig2+		ACATCCCTCCTAGAGT-1_2	0.0160174	Ctrl Olig2-
AACAGGGAGGAAGAAC-1_1	0.133009	Olig2 KO		AACTTCTCAAGCGCTC-1_2	-0.061357	Ctrl Olig2+		ACATGCAAGCAAGTGC-1_2	-0.0991524	Ctrl Olig2-
AACAGGGAGGTGAGAA-1_1	0.0806351	Olig2 KO		AACTTCTCATGCCGAC-1_2	0.637089	Ctrl Olig2+		ACATGCAGTGGATCGA-1_2	-0.0887295	Ctrl Olig2-
AACAGGGCAGCCATTA-1_1	0.00694506	Olig2 KO		AACTTCTGTGTTTGCA-1_2	0.468956	Ctrl Olig2+		ACATTTCAGACCGTTT-1_2	0.237226	Ctrl Olig2-
AACAGGGGTACTGAGG-1_1	-0.0735198	Olig2 KO		AACTTCTGTTAAACCC-1_2	0.272631	Ctrl Olig2+		ACCAAACAGACCATAA-1_2	0.0710543	Ctrl Olig2-
AACAGGGGTGACGTCC-1_1	-0.066093	Olig2 KO		AAGAACAAGGGCTGAT-1_2	0.0918342	Ctrl Olig2+		ACCAAACCACAGCATT-1_2	-0.0972733	Ctrl Olig2-
AACAGGGTCATCGCCT-1_1	0.617136	Olig2 KO		AAGAACACACGTTGGC-1_2	0.172821	Ctrl Olig2+		ACCAAACTCCTATTGT-1_2	0.139074	Ctrl Olig2-
AACCAACTCCGCACTT-1_1	0.115998	Olig2 KO		AAGAACAGTATTCCTT-1_2	0.054863	Ctrl Olig2+		ACCAACAGTACCTATG-1_2	-0.0108317	Ctrl Olig2-
AACCACAAGATCACTC-1_1	-0.0481093	Olig2 KO		AAGAACAGTCACGCTG-1_2	0.178439	Ctrl Olig2+		ACCAACAGTGCATTAC-1_2	0.0818973	Ctrl Olig2-
AACCACAAGTCTAGAA-1_1	-0.353154	Olig2 KO		AAGAACAGTGGTACAG-1_2	0.112662	Ctrl Olig2+		ACCACAACACTTCTCG-1_2	0.109856	Ctrl Olig2-
AACCACACATAACGGG-1_1	0.118139	Olig2 KO		AAGAACAGTTATTCTC-1_2	0.533761	Ctrl Olig2+		ACCACAATCAAGCCCG-1_2	0.0435859	Ctrl Olig2-
AACCATGAGCACCGAA-1_1	0.0307199	Olig2 KO		AAGAACATCAACGTGT-1_2	0.207077	Ctrl Olig2+		ACCATTTCAGCAGGAT-1_2	0.56848	Ctrl Olig2-
AACCATGCAGAAGTGC-1_1	0.0516235	Olig2 KO		AAGAACATCATTTGTC-1_2	0.477143	Ctrl Olig2+		ACCCAAACACCAGACC-1_2	0.204225	Ctrl Olig2-
AACCATGGTAGCCCTG-1_1	0.0421585	Olig2 KO		AAGACAACACCGGCTA-1_2	0.0244417	Ctrl Olig2+		ACCCAAACACTTGAAC-1_2	0.00701918	Ctrl Olig2-
AACCATGTCAATCTCT-1_1	0.343127	Olig2 KO		AAGACAACACTAACCA-1_2	0.00657976	Ctrl Olig2+		ACCCAAATCCACGTCT-1_2	-0.0350259	Ctrl Olig2-
AACCCAAAGAGCAACC-1_1	-0.319817	Olig2 KO		AAGACAAGTTCTCCAC-1_2	0.185609	Ctrl Olig2+		ACCCTCATCGATCCAA-1_2	0.132213	Ctrl Olig2-
AACCCAAAGTTGTAAG-1_1	0.130942	Olig2 KO		AAGACAATCAGCTAGT-1_2	0.337956	Ctrl Olig2+		ACCCTCATCGCCATAA-1_2	-0.0912209	Ctrl Olig2-
AACCCAACAAGGGTCA-1_1	-0.0085837	Olig2 KO		AAGACTCGTTGGGAAC-1_2	0.0343263	Ctrl Olig2+		ACCCTTGGTAACATAG-1_2	0.292393	Ctrl Olig2-
AACCCAACATCCGATA-1_1	-0.184382	Olig2 KO		AAGATAGAGTGAGGTC-1_2	0.43231	Ctrl Olig2+		ACCCTTGTCATTGAGC-1_2	0.0416479	Ctrl Olig2-
AACCCAAGTCTACATG-1_1	0.0474405	Olig2 KO		AAGATAGTCTTCCGTG-1_2	0.467109	Ctrl Olig2+		ACCCTTGTCGGCATAT-1_2	0.106931	Ctrl Olig2-
AACCCAAGTGTTACTG-1_1	0.136389	Olig2 KO		AAGCATCAGAGCTGCA-1_2	0.455376	Ctrl Olig2+		ACCGTTCGTGGATCGA-1_2	0.0627584	Ctrl Olig2-
AACCCAATCACTTGGA-1_1	-0.132409	Olig2 KO		AAGCATCGTAGCTGTT-1_2	0.465446	Ctrl Olig2+		ACCGTTCTCACTGATG-1_2	-0.184325	Ctrl Olig2-
AACCTGACACCAGCGT-1_1	-0.265276	Olig2 KO		AAGCATCTCTTACTGT-1_2	-0.0792536	Ctrl Olig2+		ACCTACCGTGACTCTA-1_2	0.0138015	Ctrl Olig2-
AACCTGACACGACGTC-1_1	0.00415314	Olig2 KO		AAGCCATAGCAAGGAA-1_2	-0.0123438	Ctrl Olig2+		ACCTACCTCACCCATC-1_2	0.267084	Ctrl Olig2-
AACCTGACACTACACA-1_1	0.230848	Olig2 KO		AAGCCATAGGGAGTTC-1_2	-0.041753	Ctrl Olig2+		ACCTGAATCTGGTGCG-1_2	0.102258	Ctrl Olig2-
AACCTGACATGACAAA-1_1	0.067715	Olig2 KO		AAGCCATAGGTCGCCT-1_2	0.0327973	Ctrl Olig2+		ACCTGTCCATATGGCT-1_2	0.258009	Ctrl Olig2-
AACCTGATCACCTCAC-1_1	0.542548	Olig2 KO		AAGCCATCACGGCTAC-1_2	0.134272	Ctrl Olig2+		ACGATGTAGGTAGACC-1_2	0.394051	Ctrl Olig2-
AACCTGATCCGAGATT-1_1	0.368717	Olig2 KO		AAGCGAGAGAGGTTTA-1_2	0.229355	Ctrl Olig2+		ACGCACGAGCTGGCTC-1_2	-0.165354	Ctrl Olig2-
AACCTTTAGCAATTCC-1_1	-0.161674	Olig2 KO		AAGCGAGAGTGACCTT-1_2	0.715116	Ctrl Olig2+		ACGGTTAGTAACACGG-1_2	0.238551	Ctrl Olig2-
AACCTTTCAATCAAGA-1_1	0.351364	Olig2 KO		AAGCGAGGTATCTCGA-1_2	0.297095	Ctrl Olig2+		ACGTAACCAGCGTACC-1_2	0.309191	Ctrl Olig2-
AACCTTTCACATTCGA-1_1	-0.0813809	Olig2 KO		AAGCGAGGTCCGAAGA-1_2	-0.230676	Ctrl Olig2+		ACGTACAAGGGTACGT-1_2	0.151975	Ctrl Olig2-
AACCTTTGTGAGTCAG-1_1	-0.010821	Olig2 KO		AAGCGAGGTGGGCTCT-1_2	0.379707	Ctrl Olig2+		ACGTAGTAGGATTACA-1_2	-0.0960912	Ctrl Olig2-
AACCTTTTCATCGACA-1_1	-0.0011584	Olig2 KO		AAGCGAGGTTGACGGA-1_2	0.296011	Ctrl Olig2+		ACGTAGTGTCCGAAAG-1_2	0.15507	Ctrl Olig2-
AACGAAAAGATGCAGC-1_1	0.168121	Olig2 KO		AAGCGAGGTTTCAGAC-1_2	0.173931	Ctrl Olig2+		ACGTCCTCACAATGAA-1_2	0.0300636	Ctrl Olig2-
AACGAAAAGCATAGGC-1_1	-0.330389	Olig2 KO		AAGCGAGTCAGAGTTC-1_2	0.211087	Ctrl Olig2+		ACGTCCTCACCAGTTA-1_2	-0.0167818	Ctrl Olig2-
AACGAAAAGCTAATGA-1_1	0.11262	Olig2 KO		AAGCGAGTCTACGGGC-1_2	0.0175223	Ctrl Olig2+		ACTACGATCTGGCTGG-1_2	0.122875	Ctrl Olig2-
AACGAAACATAGATCC-1_1	0.107494	Olig2 KO		AAGCGTTAGTAAGACT-1_2	0.162872	Ctrl Olig2+		ACTATCTAGCATTTGC-1_2	0.151144	Ctrl Olig2-
AACGAAAGTATGGTTC-1_1	0.602467	Olig2 KO		AAGCGTTCAGAGATGC-1_2	0.0866427	Ctrl Olig2+		ACTATCTCAAGCGAGT-1_2	-0.144123	Ctrl Olig2-
AACGGGAAGAGCAGAA-1_1	-0.355413	Olig2 KO		AAGCGTTGTATACCTG-1_2	0.452617	Ctrl Olig2+		ACTATCTGTGCCTTTC-1_2	0.300407	Ctrl Olig2-
AACGGGAAGATGGGCT-1_1	-0.0242442	Olig2 KO		AAGCGTTGTTCTCACC-1_2	0.433716	Ctrl Olig2+		ACTCTCGCAACATCGT-1_2	0.290293	Ctrl Olig2-
AACGGGAAGTATAGGT-1_1	0.0643289	Olig2 KO		AAGGAATCAACGACAG-1_2	0.442016	Ctrl Olig2+		ACTGATGTCCACACAA-1_2	0.0428722	Ctrl Olig2-
AACGGGACAGTAGAGC-1_1	0.0698825	Olig2 KO		AAGGAATCAGAAATTG-1_2	0.0975549	Ctrl Olig2+		ACTGCAAAGCCGAATG-1_2	0.318855	Ctrl Olig2-
AACGGGAGTAACGTTC-1_1	-0.157729	Olig2 KO		AAGGAATTCCGTCCTA-1_2	0.525496	Ctrl Olig2+		ACTGCAAAGCGTATAA-1_2	0.244799	Ctrl Olig2-
AACGGGAGTACGGTTT-1_1	0.132427	Olig2 KO		AAGGAATTCGAGTGGA-1_2	0.26662	Ctrl Olig2+		ACTGCAACAAACTCTG-1_2	-0.219771	Ctrl Olig2-
AACGGGAGTTCTCTCG-1_1	0.151713	Olig2 KO		AAGGTAAGTTCAAAGA-1_2	0.114473	Ctrl Olig2+		ACTGTGAGTCCTCCAT-1_2	-0.146795	Ctrl Olig2-
AACGTCAAGCCATTTG-1_1	0.174775	Olig2 KO		AAGGTAATCCCTTTGG-1_2	0.195424	Ctrl Olig2+		ACTGTGATCTTACACT-1_2	0.503983	Ctrl Olig2-
AACGTCAAGTTAGTAG-1_1	0.0597988	Olig2 KO		AAGGTAATCTTGTGCC-1_2	0.293216	Ctrl Olig2+		ACTTAGGAGGGTCTTT-1_2	0.0300135	Ctrl Olig2-
AACGTCACAGGTAGTG-1_1	0.230314	Olig2 KO		AAGTACCAGGCCTAGA-1_2	0.634387	Ctrl Olig2+		ACTTATCAGGAGCTGT-1_2	0.20313	Ctrl Olig2-
AACGTCATCCCGAACG-1_1	0.020557	Olig2 KO		AAGTACCAGTTAGTGA-1_2	0.272222	Ctrl Olig2+		ACTTCCGGTACCGGCT-1_2	0.0711524	Ctrl Olig2-
AACGTCATCGGCTTCT-1_1	0.157355	Olig2 KO		AAGTACCGTGAGTCAG-1_2	0.373553	Ctrl Olig2+		ACTTTCACATAGATGA-1_2	0.128595	Ctrl Olig2-
AACTTCTAGATGCCGA-1_1	0.288312	Olig2 KO		AAGTACCGTTGTAAAG-1_2	0.235964	Ctrl Olig2+		ACTTTCATCACTGGGC-1_2	0.277743	Ctrl Olig2-
AACTTCTAGCCGATAG-1_1	0.22589	Olig2 KO		AAGTACCTCCCTCATG-1_2	0.338187	Ctrl Olig2+		ACTTTGTTCCCGTGTT-1_2	-0.109786	Ctrl Olig2-
AACTTCTCACTCCTGT-1_1	0.32413	Olig2 KO		AAGTCGTTCTGAACGT-1_2	0.18625	Ctrl Olig2+		AGAACAAAGTAGGCCA-1_2	0.242026	Ctrl Olig2-
AACTTCTGTCGCCACA-1_1	0.122392	Olig2 KO		AAGTGAAAGTACTCGT-1_2	0.350519	Ctrl Olig2+		AGAACAACACGGCTAC-1_2	0.195267	Ctrl Olig2-
AAGAACACAGATTAAG-1_1	0.118416	Olig2 KO		AAGTGAACAGTGTATC-1_2	0.0802615	Ctrl Olig2+		AGAACAACAGAAACCG-1_2	0.269584	Ctrl Olig2-
AAGAACAGTCACCTTC-1_1	0.241475	Olig2 KO		AAGTGAACATTGGGAG-1_2	0.100631	Ctrl Olig2+		AGAACAATCCTGGGTG-1_2	0.120122	Ctrl Olig2-
AAGAACAGTTGGATCT-1_1	0.486881	Olig2 KO		AAGTGAAGTGGAATGC-1_2	0.287795	Ctrl Olig2+		AGAACCTGTCCGATCG-1_2	-0.191299	Ctrl Olig2-
AAGAACATCTTACGGA-1_1	-0.307858	Olig2 KO		AAGTGAATCATCGACA-1_2	0.414112	Ctrl Olig2+		AGAAGTAAGTACAGCG-1_2	0.421022	Ctrl Olig2-
AAGACAAAGACTAAGT-1_1	0.474859	Olig2 KO		AAGTTCGAGGCATCAG-1_2	0.102069	Ctrl Olig2+		AGACACTCAGCGACAA-1_2	0.0282497	Ctrl Olig2-
AAGACAAAGAGTGACC-1_1	-0.279501	Olig2 KO		AAGTTCGCAAGCGAGT-1_2	0.220092	Ctrl Olig2+		AGACACTCAGCGTTGC-1_2	0.346051	Ctrl Olig2-
AAGACAACACGTAGAG-1_1	0.537059	Olig2 KO		AAGTTCGCAATGAAAC-1_2	0.442617	Ctrl Olig2+		AGACACTCATCCAACA-1_2	0.00414325	Ctrl Olig2-
AAGACAACATTCAGCA-1_1	0.383855	Olig2 KO		AAGTTCGTCCTCACGT-1_2	0.427884	Ctrl Olig2+		AGACAGGGTATCCCTC-1_2	0.0230317	Ctrl Olig2-
AAGACAAGTGCACATT-1_1	0.3456	Olig2 KO		AATAGAGAGGTCCTGC-1_2	0.370027	Ctrl Olig2+		AGACCATGTCTCTCAC-1_2	-0.172585	Ctrl Olig2-
AAGACAAGTTAGCGGA-1_1	0.0737878	Olig2 KO		AATAGAGCACGTCGTG-1_2	0.86583	Ctrl Olig2+		AGACCATGTTAAACAG-1_2	0.294583	Ctrl Olig2-
AAGACAATCCCGAGTG-1_1	0.232671	Olig2 KO		AATAGAGCAGACAAGC-1_2	0.0842145	Ctrl Olig2+		AGACCCGCAGCTCATA-1_2	0.0894557	Ctrl Olig2-
AAGACAATCTCGAACA-1_1	0.119527	Olig2 KO		AATCACGAGATGTTGA-1_2	0.184262	Ctrl Olig2+		AGAGAATAGGCAATGC-1_2	-0.0021617	Ctrl Olig2-
AAGACTCCACGACGAA-1_1	-0.273242	Olig2 KO		AATCACGCACCTCTAC-1_2	0.00493248	Ctrl Olig2+		AGAGAATCAACGTAAA-1_2	0.317984	Ctrl Olig2-
AAGACTCCAGACGGAT-1_1	0.266119	Olig2 KO		AATCACGGTAACAGGC-1_2	-0.0292897	Ctrl Olig2+		AGAGCCCAGTAAGGGA-1_2	0.0545716	Ctrl Olig2-
AAGATAGAGATGCTGG-1_1	0.535135	Olig2 KO		AATCACGGTATACGGG-1_2	0.0720272	Ctrl Olig2+		AGAGCCCGTGACATCT-1_2	0.367397	Ctrl Olig2-
AAGATAGAGGCGCTTC-1_1	-0.0460182	Olig2 KO		AATCACGGTTAACAGA-1_2	0.322725	Ctrl Olig2+		AGATAGATCGACACCG-1_2	0.365188	Ctrl Olig2-
AAGATAGCAACCAATC-1_1	0.0771901	Olig2 KO		AATCACGTCTCTGCCA-1_2	0.145118	Ctrl Olig2+		AGATCCAAGCTGTCCG-1_2	0.422039	Ctrl Olig2-
AAGATAGCACCCAAGC-1_1	0.222739	Olig2 KO		AATCGACAGAGTGAAG-1_2	0.592615	Ctrl Olig2+		AGATCCACAAATTGGA-1_2	0.183783	Ctrl Olig2-
AAGATAGGTCCGAAAG-1_1	0.0738387	Olig2 KO		AATCGACCAGCTGTAT-1_2	0.117146	Ctrl Olig2+		AGCCAATGTATGCGGA-1_2	0.0678767	Ctrl Olig2-
AAGATAGTCGCCAGAC-1_1	0.0334532	Olig2 KO		AATCGACCATGGGTTT-1_2	0.0541434	Ctrl Olig2+		AGCCACGTCGTTCTCG-1_2	-0.030027	Ctrl Olig2-
AAGCATCAGCCTGTGC-1_1	-0.12683	Olig2 KO		AATCGACTCGCTTGCT-1_2	-0.0565428	Ctrl Olig2+		AGCCAGCCAAACAGGC-1_2	-0.247986	Ctrl Olig2-
AAGCATCAGTACTGTC-1_1	-0.168426	Olig2 KO		AATCGTGCACCCTGTT-1_2	0.0268564	Ctrl Olig2+		AGCCAGCTCCTCTAAT-1_2	0.0848329	Ctrl Olig2-
AAGCATCGTGCTAGCC-1_1	0.131264	Olig2 KO		AATCGTGTCCCGAAAT-1_2	0.0739532	Ctrl Olig2+		AGCGATTGTCCCTGTT-1_2	0.084383	Ctrl Olig2-
AAGCATCGTGGGACAT-1_1	0.0352248	Olig2 KO		AATCGTGTCCGCAGTG-1_2	-0.037572	Ctrl Olig2+		AGCGCTGGTGCGAACA-1_2	-0.108049	Ctrl Olig2-
AAGCATCGTTCGAAGG-1_1	0.0337339	Olig2 KO		AATGAAGAGAGTCTTC-1_2	0.0530463	Ctrl Olig2+		AGCGTCGGTCGCCTAG-1_2	0.0785003	Ctrl Olig2-
AAGCATCTCCAATCCC-1_1	0.174675	Olig2 KO		AATGAAGTCACCATCC-1_2	0.570303	Ctrl Olig2+		AGCTACAGTAGGTACG-1_2	-0.085287	Ctrl Olig2-
AAGCATCTCGTAGGAG-1_1	0.0530065	Olig2 KO		AATGAAGTCTTCCCGA-1_2	0.278869	Ctrl Olig2+		AGCTCAACATTGCCGG-1_2	0.167113	Ctrl Olig2-
AAGCATCTCTATACTC-1_1	0.434241	Olig2 KO		AATGACCAGACAACAT-1_2	0.404083	Ctrl Olig2+		AGCTTCCAGAATTTGG-1_2	-0.118902	Ctrl Olig2-
AAGCCATAGTCGGCAA-1_1	0.113192	Olig2 KO		AATGACCAGGTTATAG-1_2	0.512844	Ctrl Olig2+		AGCTTCCAGAGCTTTC-1_2	0.201512	Ctrl Olig2-
AAGCCATCAATAGTAG-1_1	-0.0738133	Olig2 KO		AATGACCCACTTACAG-1_2	0.0732192	Ctrl Olig2+		AGCTTCCGTCCGAAAG-1_2	-0.012856	Ctrl Olig2-
AAGCCATCACGCCAGT-1_1	0.0592626	Olig2 KO		AATGACCGTATTGACC-1_2	0.299639	Ctrl Olig2+		AGCTTCCTCACCTCGT-1_2	0.0579695	Ctrl Olig2-
AAGCCATCATCAGTCA-1_1	0.0679435	Olig2 KO		AATGACCTCCCGAAAT-1_2	0.642509	Ctrl Olig2+		AGGAAATAGAGAGCAA-1_2	0.377648	Ctrl Olig2-
AAGCCATGTGCAAGAC-1_1	-0.336265	Olig2 KO		AATGACCTCGAACCTA-1_2	0.346965	Ctrl Olig2+		AGGAAATGTCCGGTGT-1_2	0.0628396	Ctrl Olig2-
AAGCCATGTGCAGGAT-1_1	-0.225895	Olig2 KO		AATGCCAAGCACAAAT-1_2	0.391506	Ctrl Olig2+		AGGAAATGTGCAATAA-1_2	-0.0937584	Ctrl Olig2-
AAGCCATGTTCAACGT-1_1	-0.079982	Olig2 KO		AATGCCACAACCAGAG-1_2	0.275043	Ctrl Olig2+		AGGACGATCCCACAGG-1_2	0.338122	Ctrl Olig2-
AAGCCATGTTGCTGAT-1_1	0.034213	Olig2 KO		AATGCCACACACCGAC-1_2	0.0541379	Ctrl Olig2+		AGGACGATCGGTCAGC-1_2	0.18353	Ctrl Olig2-
AAGCCATTCGGAGCAA-1_1	-0.0010117	Olig2 KO		AATGCCACACAGCTTA-1_2	0.56842	Ctrl Olig2+		AGGACTTTCTCCACTG-1_2	-0.337238	Ctrl Olig2-
AAGCGAGCACGTTGGC-1_1	0.183343	Olig2 KO		AATGCCAGTCGGTGAA-1_2	0.581601	Ctrl Olig2+		AGGAGGTAGCTGAAAT-1_2	0.435785	Ctrl Olig2-
AAGCGAGCAGGCATTT-1_1	0.00669368	Olig2 KO		AATGCCAGTTCTTGCC-1_2	0.601891	Ctrl Olig2+		AGGATAAGTTGGCCTG-1_2	-0.126286	Ctrl Olig2-
AAGCGAGTCACGAGGA-1_1	0.150979	Olig2 KO		AATGGAATCCCAAGTA-1_2	0.114957	Ctrl Olig2+		AGGATCTCACATCCCT-1_2	0.0439936	Ctrl Olig2-
AAGCGAGTCCGACGGT-1_1	0.140597	Olig2 KO		AATGGCTAGGACAACC-1_2	0.125902	Ctrl Olig2+		AGGCATTAGGTATTGA-1_2	0.0621308	Ctrl Olig2-
AAGCGAGTCGATTGGT-1_1	-0.0463834	Olig2 KO		AATGGCTTCCTTACCG-1_2	0.711509	Ctrl Olig2+		AGGCCACTCCATCAGA-1_2	0.0929772	Ctrl Olig2-
AAGCGAGTCTCATGGA-1_1	-0.0374948	Olig2 KO		AATGGCTTCCTTCGAC-1_2	0.319129	Ctrl Olig2+		AGGCCACTCCATCGTC-1_2	0.0356938	Ctrl Olig2-
AAGCGTTAGTATTAGG-1_1	-0.165619	Olig2 KO		AATGGCTTCTATACGG-1_2	-0.0006789	Ctrl Olig2+		AGGGAGTCACGCCACA-1_2	0.00703658	Ctrl Olig2-
AAGCGTTCAGCCGTTG-1_1	0.172143	Olig2 KO		AATTCCTAGAGAACCC-1_2	0.327058	Ctrl Olig2+		AGGGAGTCATAATCCG-1_2	0.245646	Ctrl Olig2-
AAGCGTTGTACCTATG-1_1	0.0913274	Olig2 KO		AATTCCTGTCTCAGAT-1_2	0.441447	Ctrl Olig2+		AGGGAGTTCACTTTGT-1_2	0.215394	Ctrl Olig2-
AAGCGTTTCACACGAT-1_1	0.245019	Olig2 KO		AATTCCTTCTGGCTGG-1_2	0.185257	Ctrl Olig2+		AGGGCCTAGGCAGTCA-1_2	0.413137	Ctrl Olig2-
AAGCGTTTCTCCTGTG-1_1	-0.140095	Olig2 KO		AATTTCCCACGGCCAT-1_2	0.0737414	Ctrl Olig2+		AGGGCCTAGGGCTGAT-1_2	0.326004	Ctrl Olig2-
AAGGAATAGCAGATAT-1_1	-0.0682179	Olig2 KO		AATTTCCGTTGGTAGG-1_2	0.389278	Ctrl Olig2+		AGGGTCCAGCTTACGT-1_2	0.0624154	Ctrl Olig2-
AAGGAATTCGGATAAA-1_1	0.0187731	Olig2 KO		AATTTCCTCCTGCCAT-1_2	0.465602	Ctrl Olig2+		AGGGTCCAGTCTGTAC-1_2	0.281227	Ctrl Olig2-
AAGGAATTCGTGCAGC-1_1	-0.21957	Olig2 KO		ACAAAGAAGTGTTCAC-1_2	0.283772	Ctrl Olig2+		AGGGTCCGTTCTTGTT-1_2	0.657164	Ctrl Olig2-
AAGGTAAAGAAACTGT-1_1	0.104778	Olig2 KO		ACAAAGACAACACGTT-1_2	0.105241	Ctrl Olig2+		AGGGTCCTCCGTAGTA-1_2	0.280605	Ctrl Olig2-
AAGGTAATCCATTTAC-1_1	0.194453	Olig2 KO		ACAAAGAGTATAGCTC-1_2	0.280241	Ctrl Olig2+		AGGGTGACACAGTCGC-1_2	0.0236873	Ctrl Olig2-
AAGGTAATCCGTCAAA-1_1	0.0846844	Olig2 KO		ACAAAGAGTCGTCGGT-1_2	0.271703	Ctrl Olig2+		AGGGTTTAGACGCAGT-1_2	0.0599964	Ctrl Olig2-
AAGTACCCAGCTATAC-1_1	0.127555	Olig2 KO		ACAAAGAGTTGCATGT-1_2	-0.279028	Ctrl Olig2+		AGGGTTTGTGTCGCTG-1_2	-0.112351	Ctrl Olig2-
AAGTACCCATGCACTA-1_1	0.0680426	Olig2 KO		ACAACCAGTGCTCTTC-1_2	0.1849	Ctrl Olig2+		AGGTAGGCAGCATACT-1_2	-0.141832	Ctrl Olig2-
AAGTACCGTCCTTAAG-1_1	0.195824	Olig2 KO		ACAAGCTAGAAGGGAT-1_2	0.546661	Ctrl Olig2+		AGGTAGGCATGTTTGG-1_2	0.105247	Ctrl Olig2-
AAGTACCGTTCCTACC-1_1	-0.0653529	Olig2 KO		ACAAGCTAGAGATTCA-1_2	0.368974	Ctrl Olig2+		AGGTAGGGTTCGTACA-1_2	0.130998	Ctrl Olig2-
AAGTACCTCCGTGTCT-1_1	0.273603	Olig2 KO		ACAAGCTAGTAGGTTA-1_2	0.0421167	Ctrl Olig2+		AGGTCATGTACTAAGA-1_2	0.195267	Ctrl Olig2-
AAGTACCTCTGCATAG-1_1	-0.140828	Olig2 KO		ACAAGCTGTATCGCTA-1_2	0.548612	Ctrl Olig2+		AGGTCATGTGCTCCGA-1_2	0.247953	Ctrl Olig2-
AAGTCGTAGTTCCGGC-1_1	-0.0759892	Olig2 KO		ACAAGCTGTGTCCCTT-1_2	0.0959764	Ctrl Olig2+		AGGTCTAGTGTGCCTG-1_2	0.283569	Ctrl Olig2-
AAGTCGTGTACCCACG-1_1	0.167853	Olig2 KO		ACAAGCTGTTCCACGG-1_2	0.478296	Ctrl Olig2+		AGGTGTTAGCTAGCCC-1_2	-0.242627	Ctrl Olig2-
AAGTCGTGTATCTCTT-1_1	0.112251	Olig2 KO		ACAAGCTGTTTACCTT-1_2	-0.0884687	Ctrl Olig2+		AGGTTACCATGTCGTA-1_2	0.208779	Ctrl Olig2-
AAGTCGTTCCAAAGGG-1_1	0.0714435	Olig2 KO		ACAAGCTTCATTCGTT-1_2	-0.13658	Ctrl Olig2+		AGGTTACTCTGTGCAA-1_2	0.00660018	Ctrl Olig2-
AAGTCGTTCTGGCCTT-1_1	0.188318	Olig2 KO		ACAAGCTTCCGAGATT-1_2	-0.2506	Ctrl Olig2+		AGGTTGTCACCTCTGT-1_2	-0.0105632	Ctrl Olig2-
AAGTGAAAGTAACGAT-1_1	0.125954	Olig2 KO		ACAAGCTTCCTCACCA-1_2	0.244718	Ctrl Olig2+		AGGTTGTTCAGCTCTC-1_2	0.208179	Ctrl Olig2-
AAGTGAACACAACCGC-1_1	0.448161	Olig2 KO		ACAAGCTTCGAACCTA-1_2	0.369234	Ctrl Olig2+		AGTACTGCAAGCGCTC-1_2	0.17397	Ctrl Olig2-
AAGTGAACACGCACCA-1_1	0.0402756	Olig2 KO		ACAAGCTTCGCTGTTC-1_2	-0.20573	Ctrl Olig2+		AGTACTGCATCATTGG-1_2	0.191098	Ctrl Olig2-
AAGTGAAGTGGTCCGT-1_1	0.122684	Olig2 KO		ACAAGCTTCTGCATAG-1_2	0.155245	Ctrl Olig2+		AGTACTGTCATAAGGA-1_2	0.138342	Ctrl Olig2-
AAGTGAAGTTCCAAAC-1_1	-0.13784	Olig2 KO		ACACAGTCAATAACCC-1_2	0.270339	Ctrl Olig2+		AGTACTGTCCGATAAC-1_2	0.340035	Ctrl Olig2-
AAGTGAATCACATTGG-1_1	0.313907	Olig2 KO		ACACAGTCACTACCCT-1_2	0.0698727	Ctrl Olig2+		AGTAGCTTCATTACGG-1_2	0.298432	Ctrl Olig2-
AAGTGAATCCGTGGGT-1_1	0.195543	Olig2 KO		ACACAGTCATGCCGGT-1_2	0.745037	Ctrl Olig2+		AGTAGTCAGATGATTG-1_2	-0.20003	Ctrl Olig2-
AAGTTCGGTCACGTGC-1_1	0.308543	Olig2 KO		ACACAGTGTATTGGCT-1_2	0.20986	Ctrl Olig2+		AGTCAACCACGCTATA-1_2	0.0898397	Ctrl Olig2-
AAGTTCGGTGGTCTAT-1_1	0.293334	Olig2 KO		ACACCAAAGGATATGT-1_2	0.609164	Ctrl Olig2+		AGTCAACGTGATAGAT-1_2	0.0832894	Ctrl Olig2-
AATAGAGGTTCGAACT-1_1	-0.311309	Olig2 KO		ACACCAAGTCACATTG-1_2	0.377433	Ctrl Olig2+		AGTCAACTCAGTCATG-1_2	-0.227735	Ctrl Olig2-
AATAGAGTCATTGCGA-1_1	-0.148325	Olig2 KO		ACACGCGAGGCGATAC-1_2	0.33615	Ctrl Olig2+		AGTCACACAATGAGCG-1_2	-0.0010139	Ctrl Olig2-
AATAGAGTCATTGTGG-1_1	0.11667	Olig2 KO		ACACGCGCAGCGTAGA-1_2	0.107799	Ctrl Olig2+		AGTCATGGTGGTTCTA-1_2	0.0607048	Ctrl Olig2-
AATAGAGTCGGTCGGT-1_1	-0.0504707	Olig2 KO		ACACTGAAGCACTCAT-1_2	-0.145119	Ctrl Olig2+		AGTCTCCCATTGGATC-1_2	0.196995	Ctrl Olig2-
AATAGAGTCTAAGAAG-1_1	0.00654422	Olig2 KO		ACACTGAGTCAGGAGT-1_2	-0.135283	Ctrl Olig2+		AGTCTCCTCACGGACC-1_2	0.0723015	Ctrl Olig2-
AATCACGCAAGGTACG-1_1	-0.0280597	Olig2 KO		ACACTGAGTCTTCAAG-1_2	0.499595	Ctrl Olig2+		AGTCTCCTCTCAATCT-1_2	0.296611	Ctrl Olig2-
AATCACGGTAACACCT-1_1	0.278691	Olig2 KO		ACAGAAAGTATCCCAA-1_2	0.0843223	Ctrl Olig2+		AGTCTCCTCTGCATAG-1_2	-0.115953	Ctrl Olig2-
AATCACGGTGCCTAAT-1_1	0.0540639	Olig2 KO		ACAGAAATCGAGAACG-1_2	0.0240194	Ctrl Olig2+		AGTGACTCAGCGACCT-1_2	-0.0278732	Ctrl Olig2-
AATCACGGTTGCCTAA-1_1	-0.0177732	Olig2 KO		ACAGAAATCTTTGATC-1_2	0.554992	Ctrl Olig2+		AGTGACTTCGTACACA-1_2	0.0375035	Ctrl Olig2-
AATCACGGTTTGTTGG-1_1	-0.0940739	Olig2 KO		ACAGCCGGTATGTGTC-1_2	0.539802	Ctrl Olig2+		AGTGCCGAGAACAGGA-1_2	0.25886	Ctrl Olig2-
AATCACGTCTAGTGTG-1_1	0.0309206	Olig2 KO		ACAGGGAAGAATTGTG-1_2	0.125661	Ctrl Olig2+		AGTGCCGAGTAAGACT-1_2	-0.0222589	Ctrl Olig2-
AATCGACCACGGTGAA-1_1	0.169747	Olig2 KO		ACAGGGAAGCCGTCGT-1_2	-0.119749	Ctrl Olig2+		AGTGTTGAGGGTAATT-1_2	0.188926	Ctrl Olig2-
AATCGACGTCAACATC-1_1	0.0958465	Olig2 KO		ACAGGGAAGGCAGCTA-1_2	0.501619	Ctrl Olig2+		AGTTAGCAGGAAAGGT-1_2	-0.0400455	Ctrl Olig2-
AATCGACTCGCAGAGA-1_1	-0.0373295	Olig2 KO		ACAGGGAAGGGAGGGT-1_2	0.189554	Ctrl Olig2+		AGTTAGCCACACGCCA-1_2	0.0571129	Ctrl Olig2-
AATCGTGAGCGTTAGG-1_1	-0.121327	Olig2 KO		ACAGGGATCAGACTGT-1_2	-0.0046749	Ctrl Olig2+		AGTTAGCCACGTGTGC-1_2	0.139955	Ctrl Olig2-
AATCGTGAGGGCGAGA-1_1	0.0547156	Olig2 KO		ACAGGGATCGTACACA-1_2	0.196566	Ctrl Olig2+		AGTTAGCGTCCAATCA-1_2	-0.0775176	Ctrl Olig2-
AATCGTGAGTGCGCTC-1_1	0.197294	Olig2 KO		ACATCCCGTGAGTTTC-1_2	-0.115969	Ctrl Olig2+		AGTTCGACAGACCAAG-1_2	-0.259418	Ctrl Olig2-
AATCGTGCACCCTCTA-1_1	0.286368	Olig2 KO		ACATCGAAGTAAAGCT-1_2	-0.0769707	Ctrl Olig2+		AGTTCGACATCTGGGC-1_2	-0.0334114	Ctrl Olig2-
AATCGTGCAGAGTAAT-1_1	0.226638	Olig2 KO		ACATCGACAAGGTACG-1_2	0.382869	Ctrl Olig2+		AGTTCGAGTACCGTGC-1_2	0.263052	Ctrl Olig2-
AATCGTGGTGGGTTGA-1_1	-0.0372192	Olig2 KO		ACATGCAAGCGGCTCT-1_2	0.23796	Ctrl Olig2+		AGTTCGATCCAATCCC-1_2	0.201569	Ctrl Olig2-
AATCGTGGTGTCTCCT-1_1	0.241685	Olig2 KO		ACATGCACAGGCATGA-1_2	0.638792	Ctrl Olig2+		ATACTTCCAAGTGATA-1_2	-0.174662	Ctrl Olig2-
AATCGTGTCAAGCGTT-1_1	-0.0705178	Olig2 KO		ACATGCATCTCTGCTG-1_2	0.469661	Ctrl Olig2+		ATACTTCGTTGCCAAT-1_2	0.223912	Ctrl Olig2-
AATCGTGTCAATGTCG-1_1	0.0829233	Olig2 KO		ACATGCATCTTTCGAT-1_2	0.0821336	Ctrl Olig2+		ATAGACCAGCCTCTGG-1_2	0.0497536	Ctrl Olig2-
AATGAAGCAAGCGAAC-1_1	-0.112079	Olig2 KO		ACATTTCGTCAACACT-1_2	0.250378	Ctrl Olig2+		ATAGACCTCCATTGGA-1_2	0.131062	Ctrl Olig2-
AATGAAGGTAGGATAT-1_1	0.0168881	Olig2 KO		ACATTTCGTCCCGCAA-1_2	0.661807	Ctrl Olig2+		ATAGACCTCTCTAAGG-1_2	0.474569	Ctrl Olig2-
AATGACCAGCATGCGA-1_1	0.174903	Olig2 KO		ACATTTCGTTATCTGG-1_2	0.199611	Ctrl Olig2+		ATAGAGAGTGCCGGTT-1_2	0.159956	Ctrl Olig2-
AATGACCCAATTAGGA-1_1	0.125105	Olig2 KO		ACCAAACCAACTACGT-1_2	-0.0473368	Ctrl Olig2+		ATAGGCTGTGGACTAG-1_2	0.264915	Ctrl Olig2-
AATGACCCATAGGTTC-1_1	0.202957	Olig2 KO		ACCAAACCAATAGTGA-1_2	-0.13954	Ctrl Olig2+		ATATCCTGTCTAGTGT-1_2	0.148111	Ctrl Olig2-
AATGACCCATCGGAAG-1_1	-0.198027	Olig2 KO		ACCAAACGTGTGTGGA-1_2	0.18294	Ctrl Olig2+		ATCACTTTCCCGTAAA-1_2	0.144153	Ctrl Olig2-
AATGACCTCCATCGTC-1_1	0.271491	Olig2 KO		ACCAAACTCGACATAC-1_2	0.0249948	Ctrl Olig2+		ATCATTCAGGCTTAAA-1_2	0.270935	Ctrl Olig2-
AATGCCAAGAAGCCAC-1_1	0.154248	Olig2 KO		ACCAACAAGAATCTAG-1_2	0.180221	Ctrl Olig2+		ATCATTCCACCCTCTA-1_2	0.141545	Ctrl Olig2-
AATGCCAAGCTGTTCA-1_1	0.159351	Olig2 KO		ACCAACAAGCTCACTA-1_2	0.286709	Ctrl Olig2+		ATCATTCGTTGCTCGG-1_2	0.0626931	Ctrl Olig2-
AATGCCACACGAAGAC-1_1	0.136643	Olig2 KO		ACCAACACAGAAATTG-1_2	-0.175771	Ctrl Olig2+		ATCCACCAGAAGCGCT-1_2	-0.15206	Ctrl Olig2-
AATGCCAGTACCTAGT-1_1	-0.203808	Olig2 KO		ACCAACATCCGTGGCA-1_2	0.230682	Ctrl Olig2+		ATCCACCAGGACTAAT-1_2	0.0353157	Ctrl Olig2-
AATGCCAGTAGACACG-1_1	0.444908	Olig2 KO		ACCACAAAGAAATTCG-1_2	0.304937	Ctrl Olig2+		ATCCACCGTGACATCT-1_2	0.152349	Ctrl Olig2-
AATGCCAGTGCCCTTT-1_1	0.129755	Olig2 KO		ACCATTTGTGCGGTAA-1_2	0.283252	Ctrl Olig2+		ATCCACCTCCCGTGTT-1_2	-0.398862	Ctrl Olig2-
AATGCCATCGAAATCC-1_1	0.30696	Olig2 KO		ACCATTTTCGACCTAA-1_2	0.275623	Ctrl Olig2+		ATCCATTAGAGTCAGC-1_2	-0.0613743	Ctrl Olig2-
AATGGAACATCGAAGG-1_1	-0.0221506	Olig2 KO		ACCCAAAAGGCGATAC-1_2	0.368316	Ctrl Olig2+		ATCCATTAGTTTCTTC-1_2	-0.0040467	Ctrl Olig2-
AATGGAAGTACTGCGC-1_1	-0.0616447	Olig2 KO		ACCCAAACAGTTGTTG-1_2	0.466765	Ctrl Olig2+		ATCCATTCACTACAGT-1_2	0.339123	Ctrl Olig2-
AATGGAAGTATCGCAT-1_1	-0.0641901	Olig2 KO		ACCCAAAGTACGGATG-1_2	-0.197602	Ctrl Olig2+		ATCCATTGTACTGAGG-1_2	-0.327475	Ctrl Olig2-
AATGGCTAGAATCGTA-1_1	0.272098	Olig2 KO		ACCCAAATCCTATTGT-1_2	0.664356	Ctrl Olig2+		ATCCATTTCGTGCGAC-1_2	0.0196608	Ctrl Olig2-
AATGGCTAGGGCAGAG-1_1	-0.172177	Olig2 KO		ACCCTCAAGTACTGTC-1_2	0.192919	Ctrl Olig2+		ATCCGTCCAATTGAAG-1_2	-0.0387619	Ctrl Olig2-
AATGGCTGTTATGTCG-1_1	-0.0953052	Olig2 KO		ACCCTTGAGGATACAT-1_2	0.224062	Ctrl Olig2+		ATCCGTCTCGTGGCTG-1_2	0.0146083	Ctrl Olig2-
AATTCCTAGATCGCTT-1_1	-0.0168575	Olig2 KO		ACCCTTGAGTGGTTCT-1_2	0.14248	Ctrl Olig2+		ATCGCCTCACGCGGTT-1_2	-0.220713	Ctrl Olig2-
AATTCCTAGGGCTAAC-1_1	0.0254096	Olig2 KO		ACCCTTGTCCGACATA-1_2	-0.0698897	Ctrl Olig2+		ATCGCCTGTTTCTTAC-1_2	0.635743	Ctrl Olig2-
AATTCCTCAAGTTCGT-1_1	0.406886	Olig2 KO		ACCCTTGTCTGCGGGT-1_2	0.543032	Ctrl Olig2+		ATCGCCTTCTCTGCCA-1_2	0.167295	Ctrl Olig2-
AATTCCTCACTACGGC-1_1	0.545698	Olig2 KO		ACCGTTCAGAGAGCGG-1_2	-0.394824	Ctrl Olig2+		ATCGGATAGGAAAGTG-1_2	0.158935	Ctrl Olig2-
AATTCCTGTACGGATG-1_1	0.252506	Olig2 KO		ACCGTTCAGTGTACAA-1_2	0.491525	Ctrl Olig2+		ATCGGATTCTATCCAT-1_2	-0.0078468	Ctrl Olig2-
AATTCCTTCCAGTGTA-1_1	0.00377911	Olig2 KO		ACCGTTCCAGGTCCGT-1_2	0.0297001	Ctrl Olig2+		ATCGGCGTCAGTGGGA-1_2	0.190471	Ctrl Olig2-
AATTTCCAGCTCGAAG-1_1	-0.0445273	Olig2 KO		ACCGTTCCATGACGGA-1_2	0.467712	Ctrl Olig2+		ATCGGCGTCCAATCCC-1_2	0.15067	Ctrl Olig2-
AATTTCCAGGTACAGC-1_1	0.0237306	Olig2 KO		ACCGTTCGTCTACTGA-1_2	0.370881	Ctrl Olig2+		ATCGTAGAGAGCACTG-1_2	0.24661	Ctrl Olig2-
AATTTCCAGTAATCCC-1_1	-0.280649	Olig2 KO		ACCTACCAGGAATCGC-1_2	0.409391	Ctrl Olig2+		ATCGTAGTCGACATTG-1_2	0.181592	Ctrl Olig2-
AATTTCCCAAATCAAG-1_1	-0.154865	Olig2 KO		ACCTGAACAAGCGGAT-1_2	0.0373935	Ctrl Olig2+		ATCGTCCGTGATGTAA-1_2	0.397858	Ctrl Olig2-
AATTTCCCAATAGAGT-1_1	0.00596072	Olig2 KO		ACCTGAACAATTTCGG-1_2	0.291431	Ctrl Olig2+		ATGAAAGCAAGATGGC-1_2	0.279445	Ctrl Olig2-
AATTTCCCAATAGTCC-1_1	0.0344753	Olig2 KO		ACCTGTCAGGAATGTT-1_2	0.333633	Ctrl Olig2+		ATGAAAGGTTGCCAAT-1_2	-0.210619	Ctrl Olig2-
AATTTCCCAATCACGT-1_1	-0.119936	Olig2 KO		ACCTGTCAGGTACTGG-1_2	0.387029	Ctrl Olig2+		ATGACCAAGATGAATC-1_2	0.0242624	Ctrl Olig2-
AATTTCCTCGCGGTAC-1_1	0.0697819	Olig2 KO		ACCTGTCGTGGCCCAT-1_2	-0.0746556	Ctrl Olig2+		ATGAGGGCATATTCGG-1_2	0.221378	Ctrl Olig2-
ACAAAGAAGCTGGAGT-1_1	0.228663	Olig2 KO		ACCTGTCTCTAGACAC-1_2	0.323657	Ctrl Olig2+		ATGATCGAGTCTGGAG-1_2	-0.0134386	Ctrl Olig2-
ACAAAGACATCAGTCA-1_1	0.0361416	Olig2 KO		ACCTGTCTCTCTTGCG-1_2	0.0569362	Ctrl Olig2+		ATGCATGGTCATCCGG-1_2	0.121612	Ctrl Olig2-
ACAAAGACATGATAGA-1_1	0.176725	Olig2 KO		ACGATCAAGAAGCTGC-1_2	0.0212994	Ctrl Olig2+		ATGCGATTCGCTACAA-1_2	0.0718954	Ctrl Olig2-
ACAAAGAGTGTACAGG-1_1	-0.286973	Olig2 KO		ACGATCAGTTAAGAAC-1_2	0.382769	Ctrl Olig2+		ATGGAGGGTAACAGTA-1_2	0.0113733	Ctrl Olig2-
ACAAAGAGTGTTCCTC-1_1	0.00831216	Olig2 KO		ACGATCATCATTGCGA-1_2	0.164923	Ctrl Olig2+		ATGGAGGTCTTTGATC-1_2	0.154536	Ctrl Olig2-
ACAAAGATCCTTCTTC-1_1	0.0795568	Olig2 KO		ACGATGTAGCCGGATA-1_2	-0.0790985	Ctrl Olig2+		ATGGATCGTACCGTGC-1_2	0.0541352	Ctrl Olig2-
ACAACCAAGATGCTTC-1_1	0.134582	Olig2 KO		ACGATGTCAAGGTTGG-1_2	0.271617	Ctrl Olig2+		ATGGATCGTTTCGTTT-1_2	-0.167641	Ctrl Olig2-
ACAACCAAGTTCAACC-1_1	-0.0559854	Olig2 KO		ACGATGTGTACTGTTG-1_2	0.441875	Ctrl Olig2+		ATGGATCTCCGGCAAC-1_2	0.0882911	Ctrl Olig2-
ACAACCAAGTTTGTCG-1_1	0.477245	Olig2 KO		ACGATGTGTCTCAGAT-1_2	0.325256	Ctrl Olig2+		ATGGGAGAGGATTCCT-1_2	0.0270884	Ctrl Olig2-
ACAACCACACACCAGC-1_1	0.294298	Olig2 KO		ACGATGTTCAAGCCCG-1_2	0.0162139	Ctrl Olig2+		ATGGGAGTCAGCAGAG-1_2	0.0605829	Ctrl Olig2-
ACAACCACACCAAATC-1_1	-0.201475	Olig2 KO		ACGATGTTCTAGTCAG-1_2	0.511835	Ctrl Olig2+		ATGTCCCGTATCGAGG-1_2	0.139038	Ctrl Olig2-
ACAACCACATGTGCCG-1_1	-0.283405	Olig2 KO		ACGCACGCAATTGCAC-1_2	0.603113	Ctrl Olig2+		ATGTCCCTCCTCGCAT-1_2	0.264526	Ctrl Olig2-
ACAACCAGTACGAAAT-1_1	-0.120552	Olig2 KO		ACGCACGGTGAGTCAG-1_2	0.106043	Ctrl Olig2+		ATGTCTTGTCGATTCA-1_2	-0.162285	Ctrl Olig2-
ACAACCATCTGTGTGA-1_1	-0.164524	Olig2 KO		ACGCACGTCGTCCATC-1_2	-0.0669587	Ctrl Olig2+		ATTACTCCAAGTGGAC-1_2	0.264846	Ctrl Olig2-
ACAAGCTAGGTTCTAC-1_1	-0.0686215	Olig2 KO		ACGCACGTCTCTCGAC-1_2	0.0901177	Ctrl Olig2+		ATTATCCGTTCTAACG-1_2	-0.0559923	Ctrl Olig2-
ACAAGCTCACCTCAGG-1_1	0.188693	Olig2 KO		ACGGAAGAGGTTCTTG-1_2	0.12202	Ctrl Olig2+		ATTCACTAGGGATCGT-1_2	0.0905696	Ctrl Olig2-
ACAAGCTCACGCACCA-1_1	-0.0278774	Olig2 KO		ACGGAAGCATATCTGG-1_2	0.224357	Ctrl Olig2+		ATTCACTCACCCTCTA-1_2	0.0487469	Ctrl Olig2-
ACAAGCTCATCACGGC-1_1	0.24637	Olig2 KO		ACGGAAGGTGGAATGC-1_2	0.336513	Ctrl Olig2+		ATTCCATCAAACGAGC-1_2	0.0939246	Ctrl Olig2-
ACAAGCTGTCATTCCC-1_1	-0.0986267	Olig2 KO		ACGGAAGTCCTACGAA-1_2	0.133624	Ctrl Olig2+		ATTCCTAGTGGCAGAT-1_2	0.0700582	Ctrl Olig2-
ACAAGCTGTCCAAGAG-1_1	0.24658	Olig2 KO		ACGGAAGTCGATTGAC-1_2	0.614027	Ctrl Olig2+		ATTCGTTTCTGCATGA-1_2	0.23155	Ctrl Olig2-
ACACAGTAGTCCGCGT-1_1	0.299464	Olig2 KO		ACGGGTCAGATAGCTA-1_2	-0.0014938	Ctrl Olig2+		ATTCTTGCAAAGAGTT-1_2	0.0645473	Ctrl Olig2-
ACACAGTCAAAGCTAA-1_1	0.00840163	Olig2 KO		ACGGGTCAGATGCGAC-1_2	-0.22006	Ctrl Olig2+		ATTCTTGCAGTGCGCT-1_2	0.00273962	Ctrl Olig2-
ACACAGTGTTCTCGCT-1_1	-0.209261	Olig2 KO		ACGGGTCCACCTCTGT-1_2	0.0457833	Ctrl Olig2+		ATTCTTGGTTGACGGA-1_2	0.05392	Ctrl Olig2-
ACACAGTTCACGTAGT-1_1	0.0842882	Olig2 KO		ACGGTCGAGCAGTACG-1_2	0.218841	Ctrl Olig2+		ATTCTTGTCCGACGGT-1_2	0.0633207	Ctrl Olig2-
ACACAGTTCGGTAGGA-1_1	-0.123152	Olig2 KO		ACGGTCGCAACGTAAA-1_2	0.513631	Ctrl Olig2+		ATTGGGTTCAAGTCTG-1_2	-0.0107161	Ctrl Olig2-
ACACAGTTCTATCGGA-1_1	-0.221242	Olig2 KO		ACGGTCGGTACGATTC-1_2	-0.0044481	Ctrl Olig2+		ATTGTTCGTCGCTTGG-1_2	-0.0511866	Ctrl Olig2-
ACACAGTTCTCGTCAC-1_1	-0.187516	Olig2 KO		ACGGTCGTCTGGGCGT-1_2	0.188194	Ctrl Olig2+		ATTTACCAGTAGACCG-1_2	0.302275	Ctrl Olig2-
ACACCAACATCCTTGC-1_1	0.0448277	Olig2 KO		ACGGTTACAATTTCGG-1_2	0.379156	Ctrl Olig2+		CAAAGAAGTGTCGATT-1_2	-0.032531	Ctrl Olig2-
ACACCAAGTTACCCTC-1_1	0.046954	Olig2 KO		ACGGTTACACGCTGAC-1_2	0.374684	Ctrl Olig2+		CAAAGAATCCGAACGC-1_2	0.0555736	Ctrl Olig2-
ACACGCGAGAATTCAG-1_1	0.127863	Olig2 KO		ACGGTTATCCGTGCGA-1_2	0.0993401	Ctrl Olig2+		CAACAACTCGTGCTCT-1_2	0.0426379	Ctrl Olig2-
ACACGCGAGCAGGTCA-1_1	0.254089	Olig2 KO		ACGGTTATCTGTAACG-1_2	0.0857683	Ctrl Olig2+		CAACAGTCAAGCCATT-1_2	-0.0488731	Ctrl Olig2-
ACACGCGCACGCTATA-1_1	0.065795	Olig2 KO		ACGTAACCATTCTCCG-1_2	0.381819	Ctrl Olig2+		CAACAGTCACGCTGCA-1_2	0.307315	Ctrl Olig2-
ACACGCGGTCATCACA-1_1	0.0810123	Olig2 KO		ACGTACAAGCCATTTG-1_2	0.220972	Ctrl Olig2+		CAACCTCAGACGGATC-1_2	-0.203308	Ctrl Olig2-
ACACGCGGTGGCTCTG-1_1	-0.02834	Olig2 KO		ACGTACAGTTTCACAG-1_2	0.356595	Ctrl Olig2+		CAACCTCGTCAGATTC-1_2	0.143946	Ctrl Olig2-
ACACTGAAGTAACCGG-1_1	-0.0869804	Olig2 KO		ACGTACATCCCTCTCC-1_2	0.418174	Ctrl Olig2+		CAACCTCGTCGGAAAC-1_2	0.428698	Ctrl Olig2-
ACACTGACAGCGACCT-1_1	-0.0924486	Olig2 KO		ACGTACATCTCTCTTC-1_2	0.191651	Ctrl Olig2+		CAACGATAGCAATTCC-1_2	-0.252004	Ctrl Olig2-
ACACTGATCCCGAGGT-1_1	0.0748087	Olig2 KO		ACGTAGTAGGCTTTCA-1_2	0.466074	Ctrl Olig2+		CAACGATCAGCTCATA-1_2	0.407985	Ctrl Olig2-
ACAGAAAAGATTACCC-1_1	-0.12967	Olig2 KO		ACGTCCTCAGATTAAG-1_2	0.738212	Ctrl Olig2+		CAACGATCATTCTCCG-1_2	0.00805186	Ctrl Olig2-
ACAGAAAAGCGGATCA-1_1	0.148773	Olig2 KO		ACGTTCCAGAGGTTTA-1_2	0.00495185	Ctrl Olig2+		CAACGATGTATCTCTT-1_2	0.411865	Ctrl Olig2-
ACAGAAAAGGGACAGG-1_1	-0.0399374	Olig2 KO		ACGTTCCCATTGTACG-1_2	0.693171	Ctrl Olig2+		CAACGATGTGTATACC-1_2	0.344368	Ctrl Olig2-
ACAGAAAAGTCGAAGC-1_1	-0.119511	Olig2 KO		ACGTTCCGTACCCACG-1_2	0.18115	Ctrl Olig2+		CAAGACTAGGCCCAAA-1_2	0.0171725	Ctrl Olig2-
ACAGAAACATCTCAAG-1_1	-0.114618	Olig2 KO		ACGTTCCGTCAACCAT-1_2	0.514898	Ctrl Olig2+		CAAGACTAGTAAACGT-1_2	-0.170515	Ctrl Olig2-
ACAGAAAGTATAATGG-1_1	0.00062512	Olig2 KO		ACGTTCCGTCTGTCAA-1_2	0.0451481	Ctrl Olig2+		CAAGAGGTCCAACTGA-1_2	0.0563412	Ctrl Olig2-
ACAGAAAGTCCAATCA-1_1	0.0704912	Olig2 KO		ACGTTCCTCGAAGCCC-1_2	0.0060807	Ctrl Olig2+		CAAGGGAAGAAACTGT-1_2	0.280365	Ctrl Olig2-
ACAGCCGAGCAATAGT-1_1	0.0423465	Olig2 KO		ACTACGAAGATTCGAA-1_2	0.439865	Ctrl Olig2+		CAAGGGAAGATCCGAG-1_2	-0.0028159	Ctrl Olig2-
ACAGCCGCAACTCATG-1_1	0.0328715	Olig2 KO		ACTACGAAGTAGGCCA-1_2	-0.0987706	Ctrl Olig2+		CAAGGGAAGCAGTCTT-1_2	0.0374753	Ctrl Olig2-
ACAGCCGCACGTACAT-1_1	-0.0211723	Olig2 KO		ACTACGAAGTGCGACA-1_2	0.217387	Ctrl Olig2+		CAAGGGAGTAAGTCAA-1_2	0.2458	Ctrl Olig2-
ACAGCCGCAGTTGGTT-1_1	-0.0328806	Olig2 KO		ACTACGACAAGTGGCA-1_2	0.100572	Ctrl Olig2+		CAAGGGATCGTTGTTT-1_2	-0.394619	Ctrl Olig2-
ACAGCCGTCCCAATAG-1_1	0.583702	Olig2 KO		ACTACGAGTCCCGTGA-1_2	0.158291	Ctrl Olig2+		CAATACGTCGCTAAAC-1_2	0.122633	Ctrl Olig2-
ACAGGGAAGAGGCGGA-1_1	0.144488	Olig2 KO		ACTACGAGTGTACGCC-1_2	-0.278275	Ctrl Olig2+		CAATCGATCTCATTGT-1_2	-0.102892	Ctrl Olig2-
ACAGGGACAATTTCGG-1_1	-0.397534	Olig2 KO		ACTACGATCTACTTCA-1_2	0.109885	Ctrl Olig2+		CAATGACCAACCACAT-1_2	0.262205	Ctrl Olig2-
ACAGGGAGTAGGCAAC-1_1	0.145911	Olig2 KO		ACTACGATCTTAGCTT-1_2	0.212828	Ctrl Olig2+		CAATGACCAATGCAAA-1_2	0.21255	Ctrl Olig2-
ACAGGGAGTTTCACTT-1_1	0.0232622	Olig2 KO		ACTATCTTCGCAATGT-1_2	0.488582	Ctrl Olig2+		CAATGACGTAACGTTC-1_2	0.148579	Ctrl Olig2-
ACAGGGATCCTCACTG-1_1	-0.107845	Olig2 KO		ACTATGGAGGACACTG-1_2	0.269732	Ctrl Olig2+		CAATGACTCGGTGTTA-1_2	-0.0147891	Ctrl Olig2-
ACATCCCAGACTCTTG-1_1	0.130183	Olig2 KO		ACTATGGCAAGACGAC-1_2	0.255711	Ctrl Olig2+		CAATTTCGTATGTCAC-1_2	0.203477	Ctrl Olig2-
ACATCCCCAAAGGGCT-1_1	0.198162	Olig2 KO		ACTATTCCAAGCGAAC-1_2	0.245522	Ctrl Olig2+		CAATTTCGTTCACGAT-1_2	0.0199193	Ctrl Olig2-
ACATCCCCACTGCATA-1_1	0.43195	Olig2 KO		ACTATTCGTTATGACC-1_2	0.544867	Ctrl Olig2+		CAATTTCTCTCGCAGG-1_2	0.118689	Ctrl Olig2-
ACATCCCTCGGCACTG-1_1	0.161855	Olig2 KO		ACTCCCAGTCCACAGC-1_2	0.0435826	Ctrl Olig2+		CACAACAAGCCAGTAG-1_2	-0.211932	Ctrl Olig2-
ACATCCCTCGGCATTA-1_1	-0.0429829	Olig2 KO		ACTCCCAGTGGCTAGA-1_2	0.119592	Ctrl Olig2+		CACAACACAACTTCTT-1_2	0.202118	Ctrl Olig2-
ACATCGAAGCTAATGA-1_1	0.229789	Olig2 KO		ACTCCCAGTTCCCAAA-1_2	0.0956444	Ctrl Olig2+		CACAACACAAGCCCAC-1_2	0.34002	Ctrl Olig2-
ACATCGACAAATAAGC-1_1	0.011998	Olig2 KO		ACTCTCGGTCTTGGTA-1_2	0.103758	Ctrl Olig2+		CACAACACACATTGTG-1_2	0.205784	Ctrl Olig2-
ACATCGACAACTGCTA-1_1	-0.149583	Olig2 KO		ACTCTCGGTTCATCGA-1_2	0.242335	Ctrl Olig2+		CACAACAGTGGCTTAT-1_2	0.0599308	Ctrl Olig2-
ACATCGACAGAGCGTA-1_1	0.120707	Olig2 KO		ACTGATGCACCAGTAT-1_2	0.911249	Ctrl Olig2+		CACAACAGTTGTGGCC-1_2	0.145977	Ctrl Olig2-
ACATCGATCCTATTGT-1_1	-0.189989	Olig2 KO		ACTGATGCAGACCCGT-1_2	0.353999	Ctrl Olig2+		CACACAATCGACACTA-1_2	0.0912571	Ctrl Olig2-
ACATGCAAGCATGATA-1_1	0.264435	Olig2 KO		ACTGATGCATGTGGCC-1_2	-0.0881344	Ctrl Olig2+		CACAGATAGTTATGGA-1_2	0.122858	Ctrl Olig2-
ACATTTCGTCCGCAGT-1_1	-0.115852	Olig2 KO		ACTGATGTCGGCGATC-1_2	0.0877655	Ctrl Olig2+		CACAGATCAACACGTT-1_2	-0.031034	Ctrl Olig2-
ACATTTCTCAAGAAAC-1_1	0.0222175	Olig2 KO		ACTGCAAGTGGACAGT-1_2	0.179901	Ctrl Olig2+		CACAGATGTCGTCAGC-1_2	0.0900337	Ctrl Olig2-
ACCAAACGTCGCAACC-1_1	0.0269457	Olig2 KO		ACTGCAAGTTTCCATT-1_2	0.05414	Ctrl Olig2+		CACAGATTCAAATGAG-1_2	0.113228	Ctrl Olig2-
ACCAAACGTCGTGGAA-1_1	0.263631	Olig2 KO		ACTGCAATCACTACTT-1_2	0.0420039	Ctrl Olig2+		CACAGATTCTGCCTGT-1_2	-0.0367889	Ctrl Olig2-
ACCAACAAGACCTCCG-1_1	-0.0032122	Olig2 KO		ACTGCAATCGGCATTA-1_2	-0.215241	Ctrl Olig2+		CACAGGCCAATAGTCC-1_2	0.0389583	Ctrl Olig2-
ACCAACAAGACGAAGA-1_1	0.206991	Olig2 KO		ACTGTCCAGTAACAGT-1_2	0.547222	Ctrl Olig2+		CACATGAAGGCGAACT-1_2	0.16224	Ctrl Olig2-
ACCAACAAGGATACAT-1_1	0.0134643	Olig2 KO		ACTGTCCTCTCTTAAC-1_2	0.300531	Ctrl Olig2+		CACATGAAGTGCTCAT-1_2	0.186044	Ctrl Olig2-
ACCAACACAATAGGAT-1_1	0.518649	Olig2 KO		ACTGTGAGTTGGAGAC-1_2	0.0205656	Ctrl Olig2+		CACATGATCCCTTTGG-1_2	0.150693	Ctrl Olig2-
ACCAACACACCACATA-1_1	-0.0240161	Olig2 KO		ACTGTGAGTTGTGGCC-1_2	0.16585	Ctrl Olig2+		CACCAAACATCGATCA-1_2	0.170778	Ctrl Olig2-
ACCAACAGTTCGTTCC-1_1	-0.422723	Olig2 KO		ACTTAGGAGGCTTTCA-1_2	0.262963	Ctrl Olig2+		CACCAAATCAATCTCT-1_2	0.0414407	Ctrl Olig2-
ACCAACATCCGTAATG-1_1	-0.0410934	Olig2 KO		ACTTAGGAGGGTTTCT-1_2	-0.0839342	Ctrl Olig2+		CACGGGTAGGGATCTG-1_2	0.200136	Ctrl Olig2-
ACCACAAAGGTGGCTA-1_1	-0.0137777	Olig2 KO		ACTTAGGAGTTCCTGA-1_2	0.123719	Ctrl Olig2+		CACGGGTCAGCAATTC-1_2	-0.0309165	Ctrl Olig2-
ACCACAACACAAAGCG-1_1	0.0625321	Olig2 KO		ACTTAGGCAGGCACAA-1_2	0.298914	Ctrl Olig2+		CACGGGTTCGACGATT-1_2	0.0645489	Ctrl Olig2-
ACCACAAGTCCACGCA-1_1	0.0383339	Olig2 KO		ACTTAGGGTAACGTTC-1_2	0.421963	Ctrl Olig2+		CACGTGGGTGATAGTA-1_2	-0.258428	Ctrl Olig2-
ACCACAAGTTCCGCTT-1_1	0.0541243	Olig2 KO		ACTTATCCAATGAGCG-1_2	0.301905	Ctrl Olig2+		CACGTTCAGCCATTGT-1_2	0.195166	Ctrl Olig2-
ACCACAATCGCGAAGA-1_1	-0.164123	Olig2 KO		ACTTATCCATACCGTA-1_2	-0.0276179	Ctrl Olig2+		CACGTTCGTATGTCCA-1_2	-0.141039	Ctrl Olig2-
ACCATTTAGAAATCCA-1_1	0.253364	Olig2 KO		ACTTATCGTCAGTCTA-1_2	0.0991779	Ctrl Olig2+		CACGTTCTCCCTCATG-1_2	0.106489	Ctrl Olig2-
ACCATTTAGGCCACCT-1_1	-0.067572	Olig2 KO		ACTTATCTCGACACTA-1_2	0.0119027	Ctrl Olig2+		CACGTTCTCGTCAAAC-1_2	0.156192	Ctrl Olig2-
ACCATTTCAATCGCCG-1_1	0.00623324	Olig2 KO		ACTTATCTCGGTCGGT-1_2	0.376499	Ctrl Olig2+		CACTGGGGTGTCCGGT-1_2	0.529182	Ctrl Olig2-
ACCATTTGTATGCGGA-1_1	-0.0035053	Olig2 KO		ACTTCCGAGGTTTACC-1_2	0.114726	Ctrl Olig2+		CACTGGGGTTGTCCCT-1_2	0.0657535	Ctrl Olig2-
ACCATTTGTTCTCACC-1_1	0.178123	Olig2 KO		ACTTCCGCATGACAGG-1_2	0.155882	Ctrl Olig2+		CACTGGGGTTTGGGAG-1_2	-0.158719	Ctrl Olig2-
ACCATTTTCGCCAACG-1_1	-0.0883756	Olig2 KO		ACTTCCGGTACCTTCC-1_2	0.233395	Ctrl Olig2+		CACTGTCAGATGGTAT-1_2	0.0884478	Ctrl Olig2-
ACCCAAATCTAGCCAA-1_1	0.156479	Olig2 KO		ACTTCCGGTCGTTGGC-1_2	0.276209	Ctrl Olig2+		CACTGTCCAACACAGG-1_2	-0.0607199	Ctrl Olig2-
ACCCTCAAGCGGTAGT-1_1	0.152994	Olig2 KO		ACTTCCGTCCTGGGTG-1_2	0.193654	Ctrl Olig2+		CACTGTCCACCGTGGT-1_2	0.282671	Ctrl Olig2-
ACCCTCAAGCTACGTT-1_1	-0.166217	Olig2 KO		ACTTCGCCAGTCCGTG-1_2	0.246968	Ctrl Olig2+		CACTGTCGTGGTACAG-1_2	0.128455	Ctrl Olig2-
ACCCTCAAGGGTAGCT-1_1	0.0174515	Olig2 KO		ACTTTCAAGGTCCGAA-1_2	0.0696399	Ctrl Olig2+		CACTGTCGTTCTCCTG-1_2	0.169201	Ctrl Olig2-
ACCCTCAAGGTAGACC-1_1	-0.252349	Olig2 KO		ACTTTCACATCTAACG-1_2	0.478384	Ctrl Olig2+		CACTGTCTCTTCCAGC-1_2	0.285182	Ctrl Olig2-
ACCCTCAAGTACCGGA-1_1	0.0983749	Olig2 KO		ACTTTCATCGAGTCTA-1_2	-0.069668	Ctrl Olig2+		CAGATACAGGTCATCT-1_2	0.19058	Ctrl Olig2-
ACCCTCAAGTAGGAAG-1_1	0.198389	Olig2 KO		ACTTTGTAGTTGTCGT-1_2	0.303462	Ctrl Olig2+		CAGATCACAGTTTGGT-1_2	-0.107295	Ctrl Olig2-
ACCCTCACACAACCGC-1_1	0.0439843	Olig2 KO		ACTTTGTCAGTCTTCC-1_2	0.346288	Ctrl Olig2+		CAGATTGAGGCGAAGG-1_2	-0.0686474	Ctrl Olig2-
ACCCTCAGTGTGTCCG-1_1	-0.0138208	Olig2 KO		ACTTTGTTCGGTCATA-1_2	0.376166	Ctrl Olig2+		CAGATTGCAGTATACC-1_2	0.297376	Ctrl Olig2-
ACCCTCAGTTGCTCGG-1_1	-0.143877	Olig2 KO		AGAAATGAGGAGTACC-1_2	0.11152	Ctrl Olig2+		CAGATTGGTACTAACC-1_2	0.242842	Ctrl Olig2-
ACCCTCATCCAACTGA-1_1	0.38259	Olig2 KO		AGAAATGCAAGCGCAA-1_2	0.231225	Ctrl Olig2+		CAGCAATAGGAAGTGA-1_2	0.1257	Ctrl Olig2-
ACCCTTGAGGCACCAA-1_1	-0.0491979	Olig2 KO		AGAACAAAGCTGGTGA-1_2	0.421616	Ctrl Olig2+		CAGCAATGTACTGACT-1_2	0.140863	Ctrl Olig2-
ACCCTTGGTCGCTTAA-1_1	-0.0849103	Olig2 KO		AGAACAAGTCGTTTCC-1_2	0.288276	Ctrl Olig2+		CAGCACGAGAGCATCG-1_2	0.123309	Ctrl Olig2-
ACCCTTGTCACTTGTT-1_1	0.197055	Olig2 KO		AGAACCTCAATCCAGT-1_2	-0.271091	Ctrl Olig2+		CAGCACGGTAGCACGA-1_2	0.269037	Ctrl Olig2-
ACCCTTGTCCCATTTA-1_1	0.205156	Olig2 KO		AGAACCTGTCCCACGA-1_2	0.330293	Ctrl Olig2+		CAGCAGCCAATCGCGC-1_2	0.266568	Ctrl Olig2-
ACCGTTCAGCTGCGAA-1_1	0.2441	Olig2 KO		AGAAGCGAGAGAGGGC-1_2	0.394995	Ctrl Olig2+		CAGCCAGTCAGACCCG-1_2	0.118599	Ctrl Olig2-
ACCGTTCAGGATGGCT-1_1	-0.181123	Olig2 KO		AGAAGCGAGCAGATAT-1_2	0.148461	Ctrl Olig2+		CAGCGTGAGTTGCTCA-1_2	0.195906	Ctrl Olig2-
ACCGTTCTCCGACAGC-1_1	0.411811	Olig2 KO		AGAAGCGGTGCGGATA-1_2	0.278645	Ctrl Olig2+		CAGCGTGTCTAGATCG-1_2	0.6034	Ctrl Olig2-
ACCGTTCTCCTTTAGT-1_1	0.255084	Olig2 KO		AGAAGCGTCCACGGGT-1_2	0.121038	Ctrl Olig2+		CAGGGCTAGCGCGTTC-1_2	-0.0200229	Ctrl Olig2-
ACCTACCAGAGCAACC-1_1	-0.0111086	Olig2 KO		AGAAGCGTCGCCTTTG-1_2	0.256426	Ctrl Olig2+		CAGGGCTCACCCTTAC-1_2	-0.0147641	Ctrl Olig2-
ACCTACCAGTGGTGGT-1_1	0.148227	Olig2 KO		AGAAGTACAGGAATCG-1_2	0.0876874	Ctrl Olig2+		CAGGGCTTCAAGTCGT-1_2	0.199606	Ctrl Olig2-
ACCTACCCACATCATG-1_1	-0.153367	Olig2 KO		AGAAGTACATCGGAGA-1_2	-0.0030056	Ctrl Olig2+		CAGTGCGAGAGACAAG-1_2	0.0713095	Ctrl Olig2-
ACCTACCCATGAATAG-1_1	0.272925	Olig2 KO		AGAAGTAGTTACGTAC-1_2	0.30795	Ctrl Olig2+		CAGTTAGAGGTGGCTA-1_2	-0.0592312	Ctrl Olig2-
ACCTACCTCACCTGTC-1_1	0.303095	Olig2 KO		AGACAAAAGACTACGG-1_2	0.735298	Ctrl Olig2+		CAGTTAGCAATTGAAG-1_2	0.0496063	Ctrl Olig2-
ACCTGAACAAGAGTAT-1_1	0.193178	Olig2 KO		AGACAAAAGTGGCGAT-1_2	-0.11465	Ctrl Olig2+		CATACAGTCCTGGTCT-1_2	0.293204	Ctrl Olig2-
ACCTGAACACTGCACG-1_1	-0.199157	Olig2 KO		AGACAAACAGGTCAGA-1_2	0.290193	Ctrl Olig2+		CATACCCTCTTGTTAC-1_2	0.260483	Ctrl Olig2-
ACCTGAACAGATACTC-1_1	0.0632919	Olig2 KO		AGACAAACATACAGGG-1_2	-0.196713	Ctrl Olig2+		CATACTTGTCAGTCGC-1_2	0.2749	Ctrl Olig2-
ACCTGAAGTTCAAAGA-1_1	-0.0014164	Olig2 KO		AGACAAACATCCCACT-1_2	0.340631	Ctrl Olig2+		CATACTTTCATTTGTC-1_2	0.364145	Ctrl Olig2-
ACCTGTCGTTACGATC-1_1	0.333001	Olig2 KO		AGACAAAGTTTCTTAC-1_2	0.895166	Ctrl Olig2+		CATAGACGTTTATGCG-1_2	0.0729803	Ctrl Olig2-
ACCTGTCTCGATGGAG-1_1	-0.133049	Olig2 KO		AGACACTAGCAACAAT-1_2	0.24655	Ctrl Olig2+		CATCCACAGAGCATCG-1_2	-0.228757	Ctrl Olig2-
ACGATCAAGTTGTAAG-1_1	0.0971367	Olig2 KO		AGACACTGTAAGGCTG-1_2	0.0209112	Ctrl Olig2+		CATCCACCAGAAATTG-1_2	-0.190167	Ctrl Olig2-
ACGATCAGTACGCTAT-1_1	0.40889	Olig2 KO		AGACACTGTTCTCTAT-1_2	0.669984	Ctrl Olig2+		CATCCGTTCGAGTGGA-1_2	0.0716505	Ctrl Olig2-
ACGATGTAGGTACAGC-1_1	-0.0765863	Olig2 KO		AGACACTTCTGCGGGT-1_2	-0.0284942	Ctrl Olig2+		CATCGCTCATGTTCAG-1_2	0.0904675	Ctrl Olig2-
ACGATGTCAACAAGAT-1_1	0.53279	Olig2 KO		AGACAGGGTACGATCT-1_2	0.415061	Ctrl Olig2+		CATCGGGAGCAATAAC-1_2	0.13324	Ctrl Olig2-
ACGATGTGTCGTTGCG-1_1	0.37195	Olig2 KO		AGACAGGGTCGCCACA-1_2	-0.114303	Ctrl Olig2+		CATCGGGCAGTGTGGA-1_2	-0.0284894	Ctrl Olig2-
ACGATGTGTGCTCCGA-1_1	0.00628442	Olig2 KO		AGACAGGGTGGCTCTG-1_2	0.00619776	Ctrl Olig2+		CATCGGGGTACTGGGA-1_2	0.197272	Ctrl Olig2-
ACGATGTGTGGCTGCT-1_1	0.129718	Olig2 KO		AGACCATAGAAATGGG-1_2	0.21653	Ctrl Olig2+		CATCGGGGTATCTCGA-1_2	-0.0482762	Ctrl Olig2-
ACGATGTTCCTACGGG-1_1	0.376345	Olig2 KO		AGACCATAGAATAGTC-1_2	0.176771	Ctrl Olig2+		CATCGGGGTCCACATA-1_2	0.208661	Ctrl Olig2-
ACGCACGCAGTGTGGA-1_1	0.0812678	Olig2 KO		AGACCATGTCTACAAC-1_2	0.0743157	Ctrl Olig2+		CATGAGTTCGTTCATT-1_2	-0.00765	Ctrl Olig2-
ACGCACGGTCCTTGTC-1_1	-0.386333	Olig2 KO		AGACCCGCAGAGTCAG-1_2	0.170075	Ctrl Olig2+		CATGCGGTCTCTTCAA-1_2	0.166785	Ctrl Olig2-
ACGCACGTCAGCCCAG-1_1	-0.148376	Olig2 KO		AGACCCGCATTCTGTT-1_2	0.49915	Ctrl Olig2+		CATGGATCATCGAAGG-1_2	0.223564	Ctrl Olig2-
ACGCACGTCTCGTTTA-1_1	0.252681	Olig2 KO		AGACCCGTCCCTAGGG-1_2	-0.194999	Ctrl Olig2+		CATGGTAAGAGGCGTT-1_2	0.147466	Ctrl Olig2-
ACGGAAGAGGTGGCTA-1_1	-0.0207332	Olig2 KO		AGACTCATCGTTTACT-1_2	0.515045	Ctrl Olig2+		CATGGTAGTCAAGTTC-1_2	0.415046	Ctrl Olig2-
ACGGAAGCAACGATCT-1_1	0.210684	Olig2 KO		AGAGAATAGCCGGAAT-1_2	0.0181889	Ctrl Olig2+		CATGGTATCTTCTGTA-1_2	0.0314469	Ctrl Olig2-
ACGGAAGCAGCTACAT-1_1	0.0556194	Olig2 KO		AGAGAATTCACAAGGG-1_2	0.210247	Ctrl Olig2+		CATTCCGTCAATCCAG-1_2	-0.143923	Ctrl Olig2-
ACGGAAGCATCTTTCA-1_1	0.270126	Olig2 KO		AGAGAGCAGCGAGTCA-1_2	0.603099	Ctrl Olig2+		CATTCTAGTACCCAGC-1_2	0.116203	Ctrl Olig2-
ACGGGTCAGCCTATCA-1_1	-0.108633	Olig2 KO		AGAGAGCGTGAGTGAC-1_2	0.31901	Ctrl Olig2+		CATTGCCGTGTCTTAG-1_2	-0.105663	Ctrl Olig2-
ACGGGTCAGGAAGAAC-1_1	-0.102489	Olig2 KO		AGAGAGCTCGAGTACT-1_2	-0.0722669	Ctrl Olig2+		CATTGTTTCTGCGGCA-1_2	-0.296806	Ctrl Olig2-
ACGGGTCAGGAGGTTC-1_1	0.354781	Olig2 KO		AGAGCAGAGTCTAGAA-1_2	0.13519	Ctrl Olig2+		CATTTCAAGTGGTTCT-1_2	0.130298	Ctrl Olig2-
ACGGGTCGTCGGCCTA-1_1	-0.0124869	Olig2 KO		AGAGCAGTCGCATGAT-1_2	0.0859299	Ctrl Olig2+		CATTTCAGTGCAATAA-1_2	0.0972703	Ctrl Olig2-
ACGGTCGCAATTCTTC-1_1	0.250576	Olig2 KO		AGAGCAGTCTACACTT-1_2	0.291541	Ctrl Olig2+		CCAAGCGAGCATTGAA-1_2	0.202945	Ctrl Olig2-
ACGGTCGCAGGGAGAG-1_1	0.573641	Olig2 KO		AGAGCCCAGCCACCGT-1_2	-0.232692	Ctrl Olig2+		CCAAGCGGTGTCACAT-1_2	0.0861926	Ctrl Olig2-
ACGGTTAAGACGACGT-1_1	-0.0569192	Olig2 KO		AGAGCCCAGTGCGTCC-1_2	0.147652	Ctrl Olig2+		CCAATTTAGTCGAGGT-1_2	0.0602429	Ctrl Olig2-
ACGGTTAAGATCGCTT-1_1	0.0181252	Olig2 KO		AGATAGACAAACACGG-1_2	0.343769	Ctrl Olig2+		CCAATTTCACGGTGTC-1_2	0.0272562	Ctrl Olig2-
ACGGTTACAAGAGGCT-1_1	0.295958	Olig2 KO		AGATCCACACAACATC-1_2	0.619791	Ctrl Olig2+		CCACACTGTTCTCACC-1_2	0.395409	Ctrl Olig2-
ACGGTTAGTCCCACGA-1_1	-0.237044	Olig2 KO		AGATCCAGTTGCAAGG-1_2	0.113514	Ctrl Olig2+		CCACGAGGTCACAGTT-1_2	0.0801151	Ctrl Olig2-
ACGGTTATCAAGGCTT-1_1	0.0937146	Olig2 KO		AGATCCATCTCGGCTT-1_2	0.819867	Ctrl Olig2+		CCACGAGGTGACAACG-1_2	0.245869	Ctrl Olig2-
ACGGTTATCCGTGCGA-1_1	0.111856	Olig2 KO		AGATCGTCAGGTAGTG-1_2	0.426499	Ctrl Olig2+		CCACGTTAGCTCCATA-1_2	0.136809	Ctrl Olig2-
ACGTAACAGCCACAAG-1_1	-0.0341152	Olig2 KO		AGATGAATCCGTAGTA-1_2	0.346659	Ctrl Olig2+		CCACTTGCAATGTCTG-1_2	-0.394428	Ctrl Olig2-
ACGTAACCAAGTGGCA-1_1	0.00469829	Olig2 KO		AGATGAATCCTACGGG-1_2	0.617784	Ctrl Olig2+		CCATAAGCAAATCAAG-1_2	0.47541	Ctrl Olig2-
ACGTAACCATCCGATA-1_1	-0.0291376	Olig2 KO		AGATGCTAGCCTCATA-1_2	0.300491	Ctrl Olig2+		CCATAAGCAGAAATTG-1_2	0.294963	Ctrl Olig2-
ACGTAACCATGTACGT-1_1	0.225841	Olig2 KO		AGATGCTCACCCAACG-1_2	0.487869	Ctrl Olig2+		CCCAACTCACCCGTAG-1_2	0.321904	Ctrl Olig2-
ACGTAACGTGTCCATA-1_1	0.216992	Olig2 KO		AGATGCTCAGCGTAGA-1_2	0.405002	Ctrl Olig2+		CCCAACTGTTCAAACC-1_2	0.103317	Ctrl Olig2-
ACGTAACTCGCTTAAG-1_1	0.572367	Olig2 KO		AGATGCTGTACCAGAG-1_2	0.187407	Ctrl Olig2+		CCCAACTGTTCCCACT-1_2	0.207856	Ctrl Olig2-
ACGTAACTCTGAGAAA-1_1	0.184939	Olig2 KO		AGATGCTTCGCGGACT-1_2	0.292778	Ctrl Olig2+		CCCGAAGTCGTCTCAC-1_2	0.443793	Ctrl Olig2-
ACGTACACAGTAGAGC-1_1	0.24175	Olig2 KO		AGCATCACAGAACCGA-1_2	0.252286	Ctrl Olig2+		CCCTAACCACACTTAG-1_2	-0.0908989	Ctrl Olig2-
ACGTACACATTAAGCC-1_1	0.0511726	Olig2 KO		AGCATCATCTAACGCA-1_2	0.470367	Ctrl Olig2+		CCCTCAACAAATGCGG-1_2	0.295851	Ctrl Olig2-
ACGTACAGTAGGTACG-1_1	-0.26958	Olig2 KO		AGCATCATCTGGGTCG-1_2	0.0688013	Ctrl Olig2+		CCCTCAACATAGTCAC-1_2	-0.149347	Ctrl Olig2-
ACGTACAGTTAAAGTG-1_1	0.201851	Olig2 KO		AGCCAATAGGTAGATT-1_2	0.36223	Ctrl Olig2+		CCCTCTCTCCCAACTC-1_2	0.362491	Ctrl Olig2-
ACGTACAGTTAAGGAT-1_1	0.13259	Olig2 KO		AGCCAATTCCTAACAG-1_2	0.466726	Ctrl Olig2+		CCCTGATGTCATATGC-1_2	-0.158921	Ctrl Olig2-
ACGTAGTCACACCTGG-1_1	-0.0879259	Olig2 KO		AGCCAATTCGCAATTG-1_2	-0.0777411	Ctrl Olig2+		CCCTGATGTTCTATCT-1_2	0.622324	Ctrl Olig2-
ACGTAGTCAGCTTTGA-1_1	-0.134218	Olig2 KO		AGCCACGAGAAACTCA-1_2	0.671886	Ctrl Olig2+		CCCTTAGGTGGTATGG-1_2	-0.1333	Ctrl Olig2-
ACGTAGTGTTCAAGTC-1_1	0.00459304	Olig2 KO		AGCCACGCAACGATCT-1_2	0.340257	Ctrl Olig2+		CCGAACGTCTGAACGT-1_2	0.0304529	Ctrl Olig2-
ACGTAGTTCTCCTACG-1_1	-0.102395	Olig2 KO		AGCCACGCAGCCTACG-1_2	0.354671	Ctrl Olig2+		CCGATCTGTACCAGAG-1_2	-0.112633	Ctrl Olig2-
ACGTCCTAGCCAGAGT-1_1	-0.10742	Olig2 KO		AGCCACGTCGCAGTGC-1_2	0.197106	Ctrl Olig2+		CCGGACAAGAGGGTGG-1_2	0.00531312	Ctrl Olig2-
ACGTCCTCATACTTTC-1_1	0.222653	Olig2 KO		AGCCACGTCTTCCCGA-1_2	0.500587	Ctrl Olig2+		CCGGGTACATAAGCGG-1_2	0.155381	Ctrl Olig2-
ACGTCCTGTCTACAGT-1_1	-0.12058	Olig2 KO		AGCCAGCAGGATATGT-1_2	0.767926	Ctrl Olig2+		CCGGGTAGTCAGTCCG-1_2	0.0272737	Ctrl Olig2-
ACGTCCTTCGCAAGAG-1_1	0.404859	Olig2 KO		AGCCAGCAGGTCGTCC-1_2	-0.187935	Ctrl Olig2+		CCGGGTATCTGAGCAT-1_2	0.210499	Ctrl Olig2-
ACGTCCTTCGTTCCCA-1_1	0.143679	Olig2 KO		AGCCAGCCAGACATCT-1_2	0.61984	Ctrl Olig2+		CCGGTAGTCGCGAAGA-1_2	0.382528	Ctrl Olig2-
ACGTCCTTCTTGCAGA-1_1	0.0468404	Olig2 KO		AGCCAGCTCATGAGAA-1_2	0.435065	Ctrl Olig2+		CCGTTCACAGCAGACA-1_2	0.0346106	Ctrl Olig2-
ACGTTCCAGATAGTCA-1_1	0.255371	Olig2 KO		AGCGATTGTATCGTAC-1_2	0.188807	Ctrl Olig2+		CCGTTCAGTGTCATTG-1_2	-0.0999886	Ctrl Olig2-
ACGTTCCCACCCATAA-1_1	0.0567766	Olig2 KO		AGCGATTTCCAATGCA-1_2	-0.0657725	Ctrl Olig2+		CCGTTCAGTTAAGTCC-1_2	0.200085	Ctrl Olig2-
ACGTTCCTCACTTATC-1_1	0.512504	Olig2 KO		AGCGATTTCGAAGTGG-1_2	0.129496	Ctrl Olig2+		CCTAAGAAGCATTTCG-1_2	0.10447	Ctrl Olig2-
ACTACGAAGACCACGA-1_1	-0.0567984	Olig2 KO		AGCGCCAAGCTTTCCC-1_2	0.251809	Ctrl Olig2+		CCTAAGAGTCTTGGTA-1_2	0.152417	Ctrl Olig2-
ACTACGAAGGTTGCCC-1_1	0.100972	Olig2 KO		AGCGCCACAAGTTGGG-1_2	0.246451	Ctrl Olig2+		CCTACGTTCTTTCGAT-1_2	0.0243365	Ctrl Olig2-
ACTACGACAAAGCTCT-1_1	-0.230705	Olig2 KO		AGCGCCAGTCCAGGTC-1_2	-0.134209	Ctrl Olig2+		CCTATCGAGTTAACAG-1_2	0.198494	Ctrl Olig2-
ACTACGACAAGATCCT-1_1	0.495901	Olig2 KO		AGCGCTGAGCGTTCAT-1_2	0.0264499	Ctrl Olig2+		CCTATCGGTACGATTC-1_2	0.059031	Ctrl Olig2-
ACTACGATCTGAGATC-1_1	0.186066	Olig2 KO		AGCGCTGAGGTGGGTT-1_2	0.359911	Ctrl Olig2+		CCTCAACTCAACCGAT-1_2	-0.0430639	Ctrl Olig2-
ACTATCTCAAACTGCT-1_1	0.493503	Olig2 KO		AGCGTATAGAGGCGTT-1_2	0.64997	Ctrl Olig2+		CCTCAGTTCCAGTACA-1_2	0.233965	Ctrl Olig2-
ACTATCTCAGCTGTGC-1_1	0.127733	Olig2 KO		AGCGTCGCAACAAGTA-1_2	0.0357808	Ctrl Olig2+		CCTCATGAGATAGGGA-1_2	0.32098	Ctrl Olig2-
ACTATCTGTTAAGGAT-1_1	-0.143488	Olig2 KO		AGCTACAAGGAACGCT-1_2	0.269507	Ctrl Olig2+		CCTCATGGTCTACAGT-1_2	0.174244	Ctrl Olig2-
ACTATCTGTTGACGGA-1_1	-0.39539	Olig2 KO		AGCTACAAGTCTGCGC-1_2	0.0789607	Ctrl Olig2+		CCTCATGTCCACAGCG-1_2	0.146455	Ctrl Olig2-
ACTATCTTCTCTTAAC-1_1	0.391275	Olig2 KO		AGCTACAAGTGGGAAA-1_2	0.254278	Ctrl Olig2+		CCTCCAAAGCGCACAA-1_2	-0.255904	Ctrl Olig2-
ACTATGGCATGACGGA-1_1	0.102437	Olig2 KO		AGCTACATCCTTCAGC-1_2	0.216519	Ctrl Olig2+		CCTCCAAAGTTTCTTC-1_2	0.290264	Ctrl Olig2-
ACTATGGTCACGGGAA-1_1	0.222062	Olig2 KO		AGCTACATCGGCCCAA-1_2	0.319172	Ctrl Olig2+		CCTCCAACACCGGAAA-1_2	-0.0872793	Ctrl Olig2-
ACTATTCTCCCTGTTG-1_1	0.219877	Olig2 KO		AGCTACATCGTAGTGT-1_2	0.224536	Ctrl Olig2+		CCTCCTCCAGGCGATA-1_2	0.317489	Ctrl Olig2-
ACTATTCTCGCGTCGA-1_1	-0.286102	Olig2 KO		AGCTACATCTACGCGG-1_2	-0.040678	Ctrl Olig2+		CCTCCTCCATGGCGCT-1_2	-0.113402	Ctrl Olig2-
ACTCCCAAGCTCTATG-1_1	-0.0371077	Olig2 KO		AGCTCAAAGGTGCTAG-1_2	0.123233	Ctrl Olig2+		CCTCTCCCACGTAGTT-1_2	0.10584	Ctrl Olig2-
ACTCCCACACCCTGAG-1_1	-0.0065918	Olig2 KO		AGCTCAACATGTGGCC-1_2	-0.155002	Ctrl Olig2+		CCTCTCCGTGGGTCAA-1_2	0.0724567	Ctrl Olig2-
ACTCCCACACGTGTGC-1_1	-0.0509898	Olig2 KO		AGCTTCCGTTAGAGAT-1_2	-0.0260208	Ctrl Olig2+		CCTCTCCTCAGGTAAA-1_2	-0.121166	Ctrl Olig2-
ACTCCCACATGGGAAC-1_1	-0.102972	Olig2 KO		AGCTTCCTCCGTCAAA-1_2	0.339365	Ctrl Olig2+		CCTCTCCTCCGTGACG-1_2	0.178691	Ctrl Olig2-
ACTCCCAGTCCACACG-1_1	0.362933	Olig2 KO		AGGAAATGTAGTGCGA-1_2	-0.22621	Ctrl Olig2+		CCTGTTGCACTTGAGT-1_2	0.110208	Ctrl Olig2-
ACTCTCGAGAGTCTGG-1_1	-0.251663	Olig2 KO		AGGACGAAGTACGAGC-1_2	-0.0468831	Ctrl Olig2+		CCTTCAGGTCCCAAAT-1_2	0.0202163	Ctrl Olig2-
ACTCTCGGTAGCTGTT-1_1	0.0594351	Olig2 KO		AGGACGACAGACCTAT-1_2	0.0371473	Ctrl Olig2+		CCTTTGGGTAGTCACT-1_2	-0.229612	Ctrl Olig2-
ACTCTCGGTGTTTACG-1_1	-0.293743	Olig2 KO		AGGACGAGTATGTGTC-1_2	-0.0317257	Ctrl Olig2+		CGAAGTTCAGGCGATA-1_2	0.180907	Ctrl Olig2-
ACTCTCGGTTTCCATT-1_1	0.399488	Olig2 KO		AGGACGAGTGTCTTGA-1_2	0.0811068	Ctrl Olig2+		CGAAGTTGTTTCGTTT-1_2	0.129656	Ctrl Olig2-
ACTCTCGTCTTCCGTG-1_1	0.144055	Olig2 KO		AGGAGGTCAGATAAAC-1_2	0.290628	Ctrl Olig2+		CGACAGCAGGCGCTTC-1_2	0.208338	Ctrl Olig2-
ACTGATGAGTCACTAC-1_1	-0.200244	Olig2 KO		AGGAGGTTCTCGCTCA-1_2	0.425195	Ctrl Olig2+		CGACAGCCATGATGCT-1_2	-0.012841	Ctrl Olig2-
ACTGATGTCTCGTCAC-1_1	0.0448281	Olig2 KO		AGGATAAAGACGGTCA-1_2	-0.392063	Ctrl Olig2+		CGACAGCGTACGACTT-1_2	0.405223	Ctrl Olig2-
ACTGCAAAGTCAATCC-1_1	-0.22447	Olig2 KO		AGGATAAAGAGCTGAC-1_2	0.458195	Ctrl Olig2+		CGAGAAGTCATAAGGA-1_2	0.0767363	Ctrl Olig2-
ACTGCAATCTGCGAGC-1_1	0.159975	Olig2 KO		AGGATAAAGCAGTACG-1_2	0.293893	Ctrl Olig2+		CGAGAAGTCGACGCGT-1_2	0.435599	Ctrl Olig2-
ACTGTCCAGCCTGACC-1_1	0.372694	Olig2 KO		AGGATAAGTAGGAAAG-1_2	0.152089	Ctrl Olig2+		CGAGGAATCCGTACGG-1_2	0.238298	Ctrl Olig2-
ACTGTCCAGCTGAAAT-1_1	-0.127149	Olig2 KO		AGGATAAGTCACTTCC-1_2	0.296635	Ctrl Olig2+		CGAGGCTCACACCTTC-1_2	0.255153	Ctrl Olig2-
ACTGTCCCACATTCGA-1_1	0.0469812	Olig2 KO		AGGATCTCAAATGAGT-1_2	0.295035	Ctrl Olig2+		CGAGGCTGTACTCAAC-1_2	0.163202	Ctrl Olig2-
ACTGTGAAGAATAGTC-1_1	-0.194496	Olig2 KO		AGGATCTCACAATGAA-1_2	0.190924	Ctrl Olig2+		CGAGTGCGTTAATGAG-1_2	0.15993	Ctrl Olig2-
ACTGTGACACTATCCC-1_1	0.0463043	Olig2 KO		AGGCATTAGGGCAACT-1_2	0.270923	Ctrl Olig2+		CGAGTGCTCGGTCATA-1_2	0.32506	Ctrl Olig2-
ACTGTGACAGACCATT-1_1	0.0366704	Olig2 KO		AGGCATTCAATAACGA-1_2	0.371744	Ctrl Olig2+		CGATCGGGTCTGTGCG-1_2	0.495391	Ctrl Olig2-
ACTGTGACATGTGCTA-1_1	-0.0162413	Olig2 KO		AGGCATTCACCAGTTA-1_2	0.294116	Ctrl Olig2+		CGATCGGTCCATATGG-1_2	0.0742804	Ctrl Olig2-
ACTGTGAGTGGCTGAA-1_1	0.054449	Olig2 KO		AGGCATTCAGCTTTCC-1_2	0.0760073	Ctrl Olig2+		CGATGCGCAACTGGTT-1_2	0.117194	Ctrl Olig2-
ACTGTGATCCATGAGT-1_1	0.149712	Olig2 KO		AGGCCACAGTAAACAC-1_2	-0.0349221	Ctrl Olig2+		CGATGGCGTTAAACCC-1_2	-0.192945	Ctrl Olig2-
ACTGTGATCGAACGGA-1_1	0.10654	Olig2 KO		AGGCCACTCGTGTTCC-1_2	0.0706204	Ctrl Olig2+		CGCAGGTGTGCCGGTT-1_2	-0.0198977	Ctrl Olig2-
ACTGTGATCGGTAACT-1_1	-0.0272463	Olig2 KO		AGGCCACTCTGGTGGC-1_2	0.439439	Ctrl Olig2+		CGCAGGTTCCGGCAGT-1_2	-0.0549714	Ctrl Olig2-
ACTTAGGAGTGGCGAT-1_1	0.0326559	Olig2 KO		AGGCTGCAGCATGAAT-1_2	0.251709	Ctrl Olig2+		CGCAGGTTCCTGTTAT-1_2	0.253885	Ctrl Olig2-
ACTTAGGCACGACGAA-1_1	0.202432	Olig2 KO		AGGCTGCCAAAGACGC-1_2	-0.0439362	Ctrl Olig2+		CGCCAGAAGATTACCC-1_2	0.282969	Ctrl Olig2-
ACTTAGGCACGCTATA-1_1	0.452655	Olig2 KO		AGGCTGCGTTGTGTAC-1_2	-0.11442	Ctrl Olig2+		CGCCAGAAGCTGACCC-1_2	0.0819345	Ctrl Olig2-
ACTTAGGTCACGATAC-1_1	-0.0784066	Olig2 KO		AGGCTGCGTTTACTGG-1_2	0.641695	Ctrl Olig2+		CGCGTGACAAATACGA-1_2	-0.0763648	Ctrl Olig2-
ACTTATCAGGTGCATG-1_1	-0.0426003	Olig2 KO		AGGCTGCTCATGCAGT-1_2	0.690914	Ctrl Olig2+		CGCGTGACAAGCGCAA-1_2	0.0970396	Ctrl Olig2-
ACTTATCAGTATGCAA-1_1	-0.138004	Olig2 KO		AGGCTGCTCTTGAACG-1_2	-0.213558	Ctrl Olig2+		CGCGTGACACATATCG-1_2	-0.120286	Ctrl Olig2-
ACTTATCAGTCATGAA-1_1	-0.241541	Olig2 KO		AGGGAGTAGCAACTCT-1_2	0.312983	Ctrl Olig2+		CGCGTGATCACCATGA-1_2	0.138344	Ctrl Olig2-
ACTTATCCATCAACCA-1_1	-0.027984	Olig2 KO		AGGGAGTAGTCTCTGA-1_2	-0.0286527	Ctrl Olig2+		CGGAACCCATATGGCT-1_2	-0.0727871	Ctrl Olig2-
ACTTATCCATCTGCGG-1_1	0.0265057	Olig2 KO		AGGGAGTGTCGTCGGT-1_2	0.137171	Ctrl Olig2+		CGGAATTCAGGTCCCA-1_2	-0.0114863	Ctrl Olig2-
ACTTATCCATGTAACC-1_1	0.0365769	Olig2 KO		AGGGAGTGTGAGTCAG-1_2	0.190229	Ctrl Olig2+		CGGACACGTCGCATGC-1_2	0.124344	Ctrl Olig2-
ACTTCCGAGCGGCTCT-1_1	-0.0243619	Olig2 KO		AGGGAGTTCAAACGTC-1_2	0.170582	Ctrl Olig2+		CGGACACTCGAATGCT-1_2	0.33487	Ctrl Olig2-
ACTTCCGCAGAGGAAA-1_1	0.0679206	Olig2 KO		AGGGCCTCAACAGTGG-1_2	0.328432	Ctrl Olig2+		CGGAGAAAGGTGCTGA-1_2	0.0823342	Ctrl Olig2-
ACTTCCGCAGGTGGAT-1_1	0.437002	Olig2 KO		AGGGCCTGTTGCCTAA-1_2	0.499853	Ctrl Olig2+		CGGCAGTAGTAATTGG-1_2	0.186724	Ctrl Olig2-
ACTTCCGGTAAGGCCA-1_1	0.0167249	Olig2 KO		AGGGCTCCATTGAAGA-1_2	-0.0578639	Ctrl Olig2+		CGGCAGTGTCTTGCGG-1_2	0.340744	Ctrl Olig2-
ACTTCCGGTCCTGGGT-1_1	0.553253	Olig2 KO		AGGGCTCGTACAGAGC-1_2	0.0743995	Ctrl Olig2+		CGGGCATTCTCTCTTC-1_2	0.00139547	Ctrl Olig2-
ACTTCCGTCAAGGTGG-1_1	-0.0552404	Olig2 KO		AGGGCTCGTCGCTCGA-1_2	0.308642	Ctrl Olig2+		CGGGTCACAACAGCCC-1_2	0.00528299	Ctrl Olig2-
ACTTCGCAGCTGTTAC-1_1	-0.0109099	Olig2 KO		AGGGCTCTCTTCGATT-1_2	0.358393	Ctrl Olig2+		CGGGTCACACCGTACG-1_2	0.0249655	Ctrl Olig2-
ACTTCGCAGGAGCAAA-1_1	-0.295044	Olig2 KO		AGGGTCCCAGGATCTT-1_2	0.241425	Ctrl Olig2+		CGGGTCAGTCATGCAT-1_2	0.124925	Ctrl Olig2-
ACTTCGCCAATTCACG-1_1	0.5116	Olig2 KO		AGGGTCCTCCGTGACG-1_2	0.295872	Ctrl Olig2+		CGGGTCATCTTAATCC-1_2	-0.147515	Ctrl Olig2-
ACTTCGCGTATTGGCT-1_1	-0.0169607	Olig2 KO		AGGGTGAAGATTGCGG-1_2	0.0450498	Ctrl Olig2+		CGGTCAGAGCCGATAG-1_2	0.23085	Ctrl Olig2-
ACTTCGCGTCAGTTTG-1_1	0.141587	Olig2 KO		AGGGTGACAACACGTT-1_2	0.261648	Ctrl Olig2+		CGTAAGTGTCAAGTTC-1_2	-0.0683234	Ctrl Olig2-
ACTTCGCTCACATACG-1_1	0.0220661	Olig2 KO		AGGGTGAGTACTCGAT-1_2	0.566209	Ctrl Olig2+		CGTAATGGTAGACACG-1_2	0.112798	Ctrl Olig2-
ACTTTCAAGGGCATGT-1_1	-0.001695	Olig2 KO		AGGGTGAGTAGGTTTC-1_2	0.0862471	Ctrl Olig2+		CGTAGTATCCCGAACG-1_2	0.127117	Ctrl Olig2-
ACTTTCACAGAGGCTA-1_1	0.0950065	Olig2 KO		AGGTAGGAGGCATCTT-1_2	-0.023317	Ctrl Olig2+		CGTAGTATCTCGGTCT-1_2	0.114759	Ctrl Olig2-
ACTTTCACATGTTCGA-1_1	-0.0702585	Olig2 KO		AGGTAGGCAACCCGCA-1_2	-0.212621	Ctrl Olig2+		CGTCCATCAGCGGTTC-1_2	0.0935682	Ctrl Olig2-
ACTTTCAGTCGTTGGC-1_1	-0.127843	Olig2 KO		AGGTAGGCAAGTTTGC-1_2	0.367681	Ctrl Olig2+		CGTCCATTCGCTGCGA-1_2	0.228315	Ctrl Olig2-
ACTTTCATCGCCTATC-1_1	0.207675	Olig2 KO		AGGTAGGGTACGTAGG-1_2	0.038381	Ctrl Olig2+		CGTGATACATCTTAGG-1_2	0.443176	Ctrl Olig2-
ACTTTGTTCCCATACC-1_1	0.0903801	Olig2 KO		AGGTAGGTCGTAACAC-1_2	-0.227179	Ctrl Olig2+		CGTGATAGTTTCGGCG-1_2	-0.0036672	Ctrl Olig2-
ACTTTGTTCCGAGAAG-1_1	0.712647	Olig2 KO		AGGTCATGTGTTCCTC-1_2	0.234424	Ctrl Olig2+		CGTGATATCCTAAGTG-1_2	-0.058269	Ctrl Olig2-
ACTTTGTTCGCCAGTG-1_1	-0.269004	Olig2 KO		AGGTCATTCGGTCGGT-1_2	0.572463	Ctrl Olig2+		CGTGCTTTCGCGTCGA-1_2	0.150598	Ctrl Olig2-
ACTTTGTTCGGAAGGT-1_1	0.0518947	Olig2 KO		AGGTCTACAAAGACTA-1_2	0.401478	Ctrl Olig2+		CGTGTCTCAGCGTATT-1_2	0.131044	Ctrl Olig2-
AGAAATGAGAGCCGAT-1_1	-0.0402735	Olig2 KO		AGGTCTACAAATGGTA-1_2	0.49605	Ctrl Olig2+		CGTGTCTTCCCTCGAT-1_2	0.237683	Ctrl Olig2-
AGAAATGAGCCTGAAG-1_1	0.0484716	Olig2 KO		AGGTCTACAGGAGACT-1_2	0.722665	Ctrl Olig2+		CGTTAGACACACTTAG-1_2	0.18312	Ctrl Olig2-
AGAAATGCAAACACCT-1_1	-0.0613432	Olig2 KO		AGGTCTAGTATACAGA-1_2	-0.117414	Ctrl Olig2+		CGTTAGATCACTGTTT-1_2	0.0157925	Ctrl Olig2-
AGAAATGGTCACTTAG-1_1	-0.0083953	Olig2 KO		AGGTCTAGTATCAAGA-1_2	0.36378	Ctrl Olig2+		CGTTGGGAGACACACG-1_2	0.0528794	Ctrl Olig2-
AGAAATGGTCATAACC-1_1	-0.326355	Olig2 KO		AGGTCTAGTGCCCGTA-1_2	0.159419	Ctrl Olig2+		CGTTGGGGTCTAGTGT-1_2	0.466554	Ctrl Olig2-
AGAAATGGTGTTAACC-1_1	0.101977	Olig2 KO		AGGTCTAGTGTACAGG-1_2	0.44969	Ctrl Olig2+		CTAACTTCATGACGTT-1_2	0.515074	Ctrl Olig2-
AGAAATGTCGCACGGT-1_1	-0.232202	Olig2 KO		AGGTCTATCTAGTTCT-1_2	0.540355	Ctrl Olig2+		CTAAGTGAGGTCCCTG-1_2	0.0728647	Ctrl Olig2-
AGAACAAAGCATCAAA-1_1	0.102838	Olig2 KO		AGGTGTTAGAAGAGCA-1_2	0.190259	Ctrl Olig2+		CTACAGATCACATCAG-1_2	-0.0031713	Ctrl Olig2-
AGAACAAAGGGCAGTT-1_1	-0.199251	Olig2 KO		AGGTGTTAGGGCTAAC-1_2	0.31098	Ctrl Olig2+		CTACATTCATGCCGGT-1_2	-0.016305	Ctrl Olig2-
AGAACAACAGCGTATT-1_1	-0.016261	Olig2 KO		AGGTGTTAGGGTCTTT-1_2	0.243908	Ctrl Olig2+		CTACATTGTCGGCACT-1_2	0.0856319	Ctrl Olig2-
AGAACAACAGCTGTAT-1_1	-0.325193	Olig2 KO		AGGTGTTCAACACGAG-1_2	0.167434	Ctrl Olig2+		CTACATTGTGTAGTGG-1_2	0.170741	Ctrl Olig2-
AGAACAAGTATCTTCT-1_1	-0.0104618	Olig2 KO		AGGTGTTCATAATCCG-1_2	0.304701	Ctrl Olig2+		CTACCTGCACCTTCGT-1_2	0.130207	Ctrl Olig2-
AGAACCTCAGCCTATA-1_1	0.078552	Olig2 KO		AGGTGTTTCTTGTGCC-1_2	-0.050796	Ctrl Olig2+		CTACGGGCACAGTGAG-1_2	-0.0335859	Ctrl Olig2-
AGAACCTGTCCGGCAT-1_1	0.0613532	Olig2 KO		AGGTTACCAACCGTGC-1_2	0.379668	Ctrl Olig2+		CTACTATCAATTGAAG-1_2	0.300899	Ctrl Olig2-
AGAAGCGCACAGCCTG-1_1	0.290126	Olig2 KO		AGGTTACCATTGGATC-1_2	0.53864	Ctrl Olig2+		CTAGACATCATTATCC-1_2	0.00075358	Ctrl Olig2-
AGAAGCGCATTAAGCC-1_1	-0.0289282	Olig2 KO		AGGTTGTAGGCTTCCG-1_2	0.593251	Ctrl Olig2+		CTAGACATCCTAGCCT-1_2	0.316956	Ctrl Olig2-
AGAAGTACAAGGATGC-1_1	-0.328636	Olig2 KO		AGGTTGTTCATAGCAC-1_2	0.128566	Ctrl Olig2+		CTAGACATCCTGTACC-1_2	-0.0921069	Ctrl Olig2-
AGAAGTACACGACCTG-1_1	-0.0632051	Olig2 KO		AGGTTGTTCTATTTCG-1_2	0.164752	Ctrl Olig2+		CTAGGTAGTGTCTCCT-1_2	0.168088	Ctrl Olig2-
AGAAGTACACTGCATA-1_1	0.22911	Olig2 KO		AGTAACCAGGCTGGAT-1_2	0.319708	Ctrl Olig2+		CTATAGGTCTCAGAAC-1_2	0.119095	Ctrl Olig2-
AGAAGTACAGAACCGA-1_1	-0.07213	Olig2 KO		AGTAACCCAGCGTATT-1_2	0.096854	Ctrl Olig2+		CTATAGGTCTGCGTCT-1_2	0.122098	Ctrl Olig2-
AGAAGTACAGGTTTAC-1_1	-0.0387236	Olig2 KO		AGTAACCCAGTTGTTG-1_2	0.470033	Ctrl Olig2+		CTATCTAAGATGACCG-1_2	0.0690353	Ctrl Olig2-
AGAAGTACATATCGGT-1_1	-0.0965525	Olig2 KO		AGTAACCGTATCGTTG-1_2	0.307756	Ctrl Olig2+		CTATCTAAGTACAGCG-1_2	-0.0031958	Ctrl Olig2-
AGAAGTAGTATTGGCT-1_1	0.125842	Olig2 KO		AGTAACCTCATCGACA-1_2	0.456582	Ctrl Olig2+		CTATCTAGTCCAAATC-1_2	0.0448729	Ctrl Olig2-
AGAAGTAGTTTGAACC-1_1	0.240754	Olig2 KO		AGTAACCTCGGAACTT-1_2	-0.116362	Ctrl Olig2+		CTCAACCAGTCATCCA-1_2	0.126652	Ctrl Olig2-
AGAAGTATCATCCTGC-1_1	0.481489	Olig2 KO		AGTAACCTCGGCCAAC-1_2	0.416676	Ctrl Olig2+		CTCAACCCAACAGCCC-1_2	0.112896	Ctrl Olig2-
AGACAAAAGCGATTCT-1_1	0.0972882	Olig2 KO		AGTACCAAGCCGGATA-1_2	0.139497	Ctrl Olig2+		CTCAAGACAACAGTGG-1_2	0.0466369	Ctrl Olig2-
AGACAAAAGGACATCG-1_1	-0.158111	Olig2 KO		AGTACCACAACAGCTT-1_2	-0.0334648	Ctrl Olig2+		CTCACTGAGAACGTGC-1_2	-0.252528	Ctrl Olig2-
AGACAAAAGTGTGTTC-1_1	0.178093	Olig2 KO		AGTACCACATGGATCT-1_2	-0.104015	Ctrl Olig2+		CTCACTGCACTCCCTA-1_2	0.145279	Ctrl Olig2-
AGACAAATCCACGTAA-1_1	-0.0890158	Olig2 KO		AGTACCAGTATCACGT-1_2	0.472749	Ctrl Olig2+		CTCAGAAAGGACGGAG-1_2	0.0890347	Ctrl Olig2-
AGACACTAGAAGTCTA-1_1	-0.0158708	Olig2 KO		AGTACCAGTGCCTGCA-1_2	0.253701	Ctrl Olig2+		CTCAGAAAGGGAACAA-1_2	0.245202	Ctrl Olig2-
AGACACTAGTGGTTCT-1_1	0.489979	Olig2 KO		AGTACTGCATGTAACC-1_2	-0.0649507	Ctrl Olig2+		CTCAGAACAGTTCCAA-1_2	0.271289	Ctrl Olig2-
AGACACTCAAACTCGT-1_1	0.211703	Olig2 KO		AGTACTGTCATTCATC-1_2	0.451233	Ctrl Olig2+		CTCAGAACATGACACT-1_2	0.198758	Ctrl Olig2-
AGACACTCAGGTCCGT-1_1	0.00453597	Olig2 KO		AGTAGCTCAAGTGCAG-1_2	-0.006705	Ctrl Olig2+		CTCAGGGCAGAGGACT-1_2	0.183158	Ctrl Olig2-
AGACACTGTCCACTTC-1_1	0.212901	Olig2 KO		AGTAGCTGTGATACTC-1_2	0.389891	Ctrl Olig2+		CTCAGGGGTTGACTGT-1_2	0.245675	Ctrl Olig2-
AGACACTGTGGTGATG-1_1	0.465331	Olig2 KO		AGTAGCTGTTCCAAAC-1_2	0.179866	Ctrl Olig2+		CTCAGTCGTGTTCGAT-1_2	-0.344906	Ctrl Olig2-
AGACACTTCCGAGCTG-1_1	0.0828926	Olig2 KO		AGTAGTCTCAACGCTA-1_2	0.24718	Ctrl Olig2+		CTCATTAGTGCTGCAC-1_2	0.161	Ctrl Olig2-
AGACAGGCAAATAGCA-1_1	0.349204	Olig2 KO		AGTCAACAGCCTATTG-1_2	0.130944	Ctrl Olig2+		CTCATTATCGATACTG-1_2	0.172258	Ctrl Olig2-
AGACAGGCACGATAGG-1_1	0.24826	Olig2 KO		AGTCACAAGCGCCGTT-1_2	0.182371	Ctrl Olig2+		CTCCAACGTTAAAGTG-1_2	0.00456752	Ctrl Olig2-
AGACAGGTCGGCTCTT-1_1	0.115434	Olig2 KO		AGTCACACAGTCGGAA-1_2	0.0721091	Ctrl Olig2+		CTCCACAAGTATGATG-1_2	-0.0538638	Ctrl Olig2-
AGACCATAGCTTGTGT-1_1	0.348137	Olig2 KO		AGTCACACAGTTAAAG-1_2	0.201488	Ctrl Olig2+		CTCCACACAATGAACA-1_2	-0.049039	Ctrl Olig2-
AGACCATCAGCTCTGG-1_1	-0.100307	Olig2 KO		AGTCATGCAGACCTAT-1_2	0.505683	Ctrl Olig2+		CTCCACAGTTAGTCGT-1_2	0.0788748	Ctrl Olig2-
AGACCATGTCTTAGTG-1_1	0.0971654	Olig2 KO		AGTCATGGTTCCTAAG-1_2	0.281501	Ctrl Olig2+		CTCCCAATCGCGGACT-1_2	0.0354826	Ctrl Olig2-
AGACCATGTGGAATGC-1_1	0.020614	Olig2 KO		AGTCTCCAGACGCATG-1_2	0.0416183	Ctrl Olig2+		CTCCCTCGTGCCCGTA-1_2	0.1603	Ctrl Olig2-
AGACCATTCCATTTAC-1_1	0.474104	Olig2 KO		AGTGACTAGCGTGCTC-1_2	0.694621	Ctrl Olig2+		CTCCCTCTCCTTCTGG-1_2	0.526892	Ctrl Olig2-
AGACCATTCTAGACAC-1_1	-0.0748725	Olig2 KO		AGTGACTAGCTTTCCC-1_2	0.16898	Ctrl Olig2+		CTCCGATCAAGTGTCT-1_2	-0.270458	Ctrl Olig2-
AGACCCGAGAGACAAG-1_1	-0.0571705	Olig2 KO		AGTGACTCAAGTGGAC-1_2	0.275219	Ctrl Olig2+		CTCCTCCCAAATGCTC-1_2	0.00210641	Ctrl Olig2-
AGACCCGAGAGGGTAA-1_1	-0.0709921	Olig2 KO		AGTGACTCAATCTGCA-1_2	-0.0077876	Ctrl Olig2+		CTCCTTTAGAGGTGCT-1_2	0.132038	Ctrl Olig2-
AGACCCGCAGGTACGA-1_1	-0.335052	Olig2 KO		AGTGACTGTGATGGCA-1_2	0.111205	Ctrl Olig2+		CTCGAGGGTCCGGCAT-1_2	0.0741924	Ctrl Olig2-
AGACCCGGTGAAGCGT-1_1	0.161351	Olig2 KO		AGTGATCAGAGCAGTC-1_2	-0.0183375	Ctrl Olig2+		CTCTCAGGTAGCTGCC-1_2	-0.194475	Ctrl Olig2-
AGACCCGGTTTGTGGT-1_1	0.18587	Olig2 KO		AGTGATCAGCTTTCTT-1_2	0.446162	Ctrl Olig2+		CTCTCAGGTAGTGGCA-1_2	0.0148686	Ctrl Olig2-
AGACCCGTCTCTGCCA-1_1	0.1628	Olig2 KO		AGTGCCGCAACTCGAT-1_2	0.408885	Ctrl Olig2+		CTCTCGAAGAATAACC-1_2	0.104904	Ctrl Olig2-
AGACTCAAGGGACAGG-1_1	0.172805	Olig2 KO		AGTGCCGGTCACCTTC-1_2	0.266462	Ctrl Olig2+		CTCTGGTGTATCGAAA-1_2	0.0728016	Ctrl Olig2-
AGACTCACATACAGGG-1_1	0.330692	Olig2 KO		AGTGCCGTCACAGTGT-1_2	0.289691	Ctrl Olig2+		CTGAGCGAGTCCTACA-1_2	-0.14526	Ctrl Olig2-
AGACTCACATGGGTTT-1_1	0.30175	Olig2 KO		AGTGTTGAGCATCGAG-1_2	0.115364	Ctrl Olig2+		CTGAGCGGTGTCTAAC-1_2	0.198143	Ctrl Olig2-
AGACTCAGTTTGTTCT-1_1	0.0159667	Olig2 KO		AGTGTTGAGGCTAACG-1_2	-0.0719106	Ctrl Olig2+		CTGAGGCAGTTCTACG-1_2	0.179292	Ctrl Olig2-
AGAGAATAGATAGTGT-1_1	0.0389181	Olig2 KO		AGTGTTGAGGTATTGA-1_2	0.449473	Ctrl Olig2+		CTGAGGCAGTTGCTCA-1_2	-0.157636	Ctrl Olig2-
AGAGAATCAGGCATGA-1_1	-0.149791	Olig2 KO		AGTGTTGAGTTTGAGA-1_2	-0.133706	Ctrl Olig2+		CTGAGGCCATTCTGTT-1_2	0.22278	Ctrl Olig2-
AGAGAATTCAAGTCGT-1_1	0.0952825	Olig2 KO		AGTGTTGGTACGCTTA-1_2	-0.0289889	Ctrl Olig2+		CTGAGGCGTAGGCAGT-1_2	-0.0873128	Ctrl Olig2-
AGAGAATTCCCATACC-1_1	-0.200404	Olig2 KO		AGTGTTGGTGGCCACT-1_2	0.52059	Ctrl Olig2+		CTGCCATCAGCGTATT-1_2	0.11944	Ctrl Olig2-
AGAGAATTCCGTGTAA-1_1	0.21718	Olig2 KO		AGTGTTGGTGTTCGAT-1_2	0.183707	Ctrl Olig2+		CTGCCTAGTACCTAGT-1_2	-0.0351857	Ctrl Olig2-
AGAGAATTCCTCATAT-1_1	-0.0012811	Olig2 KO		AGTTAGCAGCAATAAC-1_2	0.0080352	Ctrl Olig2+		CTGCCTATCCTTTGAT-1_2	0.230483	Ctrl Olig2-
AGAGAATTCTCCGTGT-1_1	0.0381652	Olig2 KO		AGTTAGCAGGGCAGGA-1_2	0.0579811	Ctrl Olig2+		CTGCGAGCATCGGCCA-1_2	-0.063375	Ctrl Olig2-
AGAGAGCAGCGTCAAG-1_1	0.218591	Olig2 KO		AGTTAGCAGTTCTACG-1_2	0.592075	Ctrl Olig2+		CTGCGAGGTTGGTACT-1_2	0.207512	Ctrl Olig2-
AGAGAGCCAAATGAGT-1_1	0.308805	Olig2 KO		AGTTAGCGTTCGAACT-1_2	0.00195869	Ctrl Olig2+		CTGCTCACAAGAGGTC-1_2	-0.154047	Ctrl Olig2-
AGAGAGCGTATGCTAC-1_1	-0.280311	Olig2 KO		AGTTAGCTCGCGTTTC-1_2	0.476403	Ctrl Olig2+		CTGCTCAGTTCGGTTA-1_2	0.199018	Ctrl Olig2-
AGAGAGCTCCAGTGTA-1_1	-0.125691	Olig2 KO		AGTTCCCAGCAGAAAG-1_2	-0.422415	Ctrl Olig2+		CTGGACGTCACGGGCT-1_2	0.310399	Ctrl Olig2-
AGAGAGCTCGCACGGT-1_1	0.0503503	Olig2 KO		AGTTCCCCAGCAGTAG-1_2	0.514952	Ctrl Olig2+		CTGGCAGGTCTTGCTC-1_2	0.0883695	Ctrl Olig2-
AGAGCAGCACCGTGCA-1_1	0.249473	Olig2 KO		AGTTCCCGTAGCTGTT-1_2	0.242696	Ctrl Olig2+		CTGGCAGTCTAGTGTG-1_2	-0.107392	Ctrl Olig2-
AGAGCCCAGAGCATTA-1_1	0.0856755	Olig2 KO		AGTTCCCGTGCATACT-1_2	0.00565359	Ctrl Olig2+		CTGGTCTCACACAGCC-1_2	-0.223673	Ctrl Olig2-
AGAGCCCAGGCGCTCT-1_1	0.316447	Olig2 KO		AGTTCCCTCGCGCTGA-1_2	0.345736	Ctrl Olig2+		CTGTAGAGTACGATGG-1_2	0.072737	Ctrl Olig2-
AGAGCCCGTATGCTAC-1_1	-0.0564918	Olig2 KO		AGTTCCCTCTAGCCTC-1_2	0.382253	Ctrl Olig2+		CTGTCGTAGCGAGGAG-1_2	0.0531564	Ctrl Olig2-
AGAGCCCGTGACTGTT-1_1	-0.16336	Olig2 KO		AGTTCGAAGAGCATAT-1_2	0.540476	Ctrl Olig2+		CTGTCGTGTGGCTTGC-1_2	0.186684	Ctrl Olig2-
AGATAGAAGCGTTACT-1_1	-0.190987	Olig2 KO		AGTTCGACACAATGCT-1_2	0.134592	Ctrl Olig2+		CTGTCGTTCGAAGTGG-1_2	-0.119445	Ctrl Olig2-
AGATAGAAGTAATACG-1_1	0.342697	Olig2 KO		AGTTCGATCAAGCTGT-1_2	0.290006	Ctrl Olig2+		CTGTGAAGTTTACCTT-1_2	-0.171469	Ctrl Olig2-
AGATAGACACTCAAGT-1_1	-0.20398	Olig2 KO		AGTTCGATCGCTGTCT-1_2	0.311772	Ctrl Olig2+		CTGTGAATCTCTGACC-1_2	0.129504	Ctrl Olig2-
AGATAGAGTGGTTTGT-1_1	0.0969418	Olig2 KO		ATACCGAGTCAAGGCA-1_2	0.309578	Ctrl Olig2+		CTGTGGGCAACTTGGT-1_2	0.295471	Ctrl Olig2-
AGATAGAGTTCCGCTT-1_1	0.408177	Olig2 KO		ATACCTTCAAGCTGCC-1_2	0.297728	Ctrl Olig2+		CTGTGGGTCATAGCAC-1_2	-0.0856417	Ctrl Olig2-
AGATCCAAGACCAAGC-1_1	-0.0476418	Olig2 KO		ATACCTTGTACTCGAT-1_2	0.428477	Ctrl Olig2+		CTGTGGGTCGTAGTGT-1_2	0.11719	Ctrl Olig2-
AGATCCAAGCGGTAGT-1_1	-0.353463	Olig2 KO		ATACTTCAGATCCCAT-1_2	0.201869	Ctrl Olig2+		CTTACCGCACTTTAGG-1_2	-0.041371	Ctrl Olig2-
AGATCCACACAGTCGC-1_1	0.218287	Olig2 KO		ATACTTCAGCATCCCG-1_2	0.568718	Ctrl Olig2+		CTTAGGAAGGTACTGG-1_2	0.244408	Ctrl Olig2-
AGATCCACAGGATGAC-1_1	-0.0487723	Olig2 KO		ATACTTCCAGGTTCCG-1_2	0.246081	Ctrl Olig2+		CTTAGGAAGTTATGGA-1_2	0.24057	Ctrl Olig2-
AGATCCAGTTACCTGA-1_1	0.444436	Olig2 KO		ATACTTCCATAGTCGT-1_2	0.244798	Ctrl Olig2+		CTTCCGACAAGATGTA-1_2	0.181293	Ctrl Olig2-
AGATCGTAGAACCCGA-1_1	-0.0503196	Olig2 KO		ATAGACCGTAGATCCT-1_2	0.195339	Ctrl Olig2+		CTTCCGAGTAGAGCTG-1_2	-0.0191109	Ctrl Olig2-
AGATCGTAGATACAGT-1_1	0.0220328	Olig2 KO		ATAGACCTCATTACCT-1_2	0.125524	Ctrl Olig2+		CTTCCGAGTCTCCCTA-1_2	0.435964	Ctrl Olig2-
AGATCGTCACTGCACG-1_1	-0.172716	Olig2 KO		ATAGAGACACAAGCTT-1_2	0.327231	Ctrl Olig2+		CTTCCGATCCTATGGA-1_2	0.136947	Ctrl Olig2-
AGATCGTTCAGGACGA-1_1	-0.0876566	Olig2 KO		ATAGAGAGTCATCAGT-1_2	0.487547	Ctrl Olig2+		CTTCCGATCTAGTCAG-1_2	0.552436	Ctrl Olig2-
AGATCGTTCCAAGCAT-1_1	-0.0779067	Olig2 KO		ATAGGCTAGCAGAAAG-1_2	0.0284626	Ctrl Olig2+		CTTCCTTTCGTGGGTC-1_2	0.20584	Ctrl Olig2-
AGATGAACACCTATCC-1_1	0.00738739	Olig2 KO		ATAGGCTAGGTATCTC-1_2	-0.0029653	Ctrl Olig2+		CTTCCTTTCTGGGTCG-1_2	0.19968	Ctrl Olig2-
AGATGAAGTGCGAGTA-1_1	0.0147437	Olig2 KO		ATAGGCTGTACTTCCC-1_2	0.28185	Ctrl Olig2+		CTTCGGTAGCACACCC-1_2	0.137258	Ctrl Olig2-
AGATGAAGTTCGTGCG-1_1	0.0945179	Olig2 KO		ATAGGCTTCCGACATA-1_2	0.375347	Ctrl Olig2+		CTTCGGTGTTACCGTA-1_2	-0.036956	Ctrl Olig2-
AGATGAATCAATCGGT-1_1	0.58383	Olig2 KO		ATATCCTAGGTAGCAC-1_2	-0.0905044	Ctrl Olig2+		CTTCTAACAATTGCCA-1_2	0.0221823	Ctrl Olig2-
AGATGAATCCCTAGGG-1_1	0.0067074	Olig2 KO		ATCACAGCACTCCACT-1_2	0.210936	Ctrl Olig2+		CTTCTAAGTACGCTAT-1_2	0.141447	Ctrl Olig2-
AGATGCTCATTCACCC-1_1	-0.0192287	Olig2 KO		ATCACAGCAGGGTCTC-1_2	0.119703	Ctrl Olig2+		CTTCTCTCAACCGTGC-1_2	-0.262286	Ctrl Olig2-
AGATGCTGTGTGAATA-1_1	0.0479198	Olig2 KO		ATCACAGTCCACGAAT-1_2	-0.548669	Ctrl Olig2+		CTTGAGAAGACGGTCA-1_2	0.0265256	Ctrl Olig2-
AGCATCAAGATCCCAT-1_1	0.0228257	Olig2 KO		ATCACAGTCCATAGAC-1_2	0.274592	Ctrl Olig2+		CTTGAGAGTCTACATG-1_2	0.417878	Ctrl Olig2-
AGCATCACAAACAGGC-1_1	-0.344857	Olig2 KO		ATCACAGTCTTCTAAC-1_2	0.300606	Ctrl Olig2+		CTTGATTAGCAGCAGT-1_2	0.191333	Ctrl Olig2-
AGCATCACACTATGTG-1_1	0.560013	Olig2 KO		ATCACGACATCAACCA-1_2	0.00166382	Ctrl Olig2+		CTTGATTTCTCCGTGT-1_2	0.117919	Ctrl Olig2-
AGCATCAGTATTCCTT-1_1	-0.0061546	Olig2 KO		ATCACGAGTGGACAGT-1_2	-0.0443203	Ctrl Olig2+		CTTTCAATCCCTCAAC-1_2	0.394741	Ctrl Olig2-
AGCATCAGTCCTCCAT-1_1	0.0411949	Olig2 KO		ATCACGAGTTGGAGAC-1_2	0.533255	Ctrl Olig2+		CTTTCGGCATTCGGGC-1_2	-0.0478846	Ctrl Olig2-
AGCATCAGTCGAATTC-1_1	0.383317	Olig2 KO		ATCACGATCACCGCTT-1_2	0.260904	Ctrl Olig2+		GAAACCTTCTAGATCG-1_2	0.100186	Ctrl Olig2-
AGCATCAGTGTCCGTG-1_1	0.158191	Olig2 KO		ATCACTTGTTGTCAGT-1_2	0.165235	Ctrl Olig2+		GAAATGAGTAGATGTA-1_2	-0.14157	Ctrl Olig2-
AGCATCATCAGCGCAC-1_1	0.114564	Olig2 KO		ATCACTTTCCACGAAT-1_2	0.456701	Ctrl Olig2+		GAACACTAGGATCATA-1_2	0.0717272	Ctrl Olig2-
AGCCAATAGACAACAT-1_1	0.193116	Olig2 KO		ATCACTTTCGAGAATA-1_2	0.416601	Ctrl Olig2+		GAACGTTGTAGCGCCT-1_2	-0.0200545	Ctrl Olig2-
AGCCAATAGCCGTTGC-1_1	-0.112648	Olig2 KO		ATCACTTTCTCGTTTA-1_2	0.558571	Ctrl Olig2+		GAACTGTAGCATCTTG-1_2	0.202657	Ctrl Olig2-
AGCCAATAGGAAAGGT-1_1	0.342747	Olig2 KO		ATCAGGTGTACAGTAA-1_2	0.132869	Ctrl Olig2+		GAACTGTTCTGCGGAC-1_2	-0.0661	Ctrl Olig2-
AGCCAATAGGAGATAG-1_1	0.150416	Olig2 KO		ATCAGGTTCGACGAGA-1_2	0.497329	Ctrl Olig2+		GAAGAATCATCGATAC-1_2	0.141046	Ctrl Olig2-
AGCCAATGTCAAACGG-1_1	0.0944769	Olig2 KO		ATCATTCCAGGTCCCA-1_2	0.476255	Ctrl Olig2+		GAAGCCCAGGGCTGAT-1_2	0.065734	Ctrl Olig2-
AGCCACGAGAAGCTCG-1_1	0.0932939	Olig2 KO		ATCATTCTCCCTATTA-1_2	0.0776186	Ctrl Olig2+		GAAGCCCCATCCTTGC-1_2	0.162573	Ctrl Olig2-
AGCCACGAGACCCTTA-1_1	0.441835	Olig2 KO		ATCCACCAGAAGCTGC-1_2	0.408528	Ctrl Olig2+		GAAGGACAGTTAGTGA-1_2	0.464904	Ctrl Olig2-
AGCCACGAGCTCTATG-1_1	-0.314073	Olig2 KO		ATCCACCAGTGGACGT-1_2	0.676349	Ctrl Olig2+		GAAGGGTGTGGGATTG-1_2	0.247168	Ctrl Olig2-
AGCCACGAGGTAGACC-1_1	0.0225974	Olig2 KO		ATCCACCTCACTTGTT-1_2	0.892997	Ctrl Olig2+		GAATAGACAACGATCT-1_2	0.243677	Ctrl Olig2-
AGCCACGAGTATGTAG-1_1	-0.205123	Olig2 KO		ATCCATTTCCACCTCA-1_2	-0.0777762	Ctrl Olig2+		GAATAGATCACTTGGA-1_2	-0.0555706	Ctrl Olig2-
AGCCACGAGTCGCTAT-1_1	-0.0899507	Olig2 KO		ATCCATTTCGATGGAG-1_2	0.1625	Ctrl Olig2+		GAATCACGTCTACAGT-1_2	0.332646	Ctrl Olig2-
AGCCACGCACCACATA-1_1	0.372949	Olig2 KO		ATCCATTTCGCTTGAA-1_2	0.321702	Ctrl Olig2+		GAATCACTCCCAATAG-1_2	0.0472855	Ctrl Olig2-
AGCCACGCAGAGTTCT-1_1	-0.212844	Olig2 KO		ATCCATTTCTAGGAAA-1_2	-0.131061	Ctrl Olig2+		GAATCGTGTTCTCAGA-1_2	0.308836	Ctrl Olig2-
AGCCACGTCTATTTCG-1_1	0.0806218	Olig2 KO		ATCCATTTCTGCGAGC-1_2	0.113237	Ctrl Olig2+		GACACGCAGGACATCG-1_2	0.0265639	Ctrl Olig2-
AGCCAGCGTACAGTCT-1_1	0.454132	Olig2 KO		ATCCCTGAGCTCCACG-1_2	0.330234	Ctrl Olig2+		GACACGCAGGTTGAGC-1_2	0.245047	Ctrl Olig2-
AGCCAGCGTAGTCGGA-1_1	0.0934645	Olig2 KO		ATCCCTGCACTTGTCC-1_2	0.275821	Ctrl Olig2+		GACACGCAGTGTAGAT-1_2	0.399489	Ctrl Olig2-
AGCCAGCGTCGCATGC-1_1	0.196796	Olig2 KO		ATCCCTGGTATGGAGC-1_2	-0.181253	Ctrl Olig2+		GACACGCGTCGGCACT-1_2	0.082819	Ctrl Olig2-
AGCCAGCGTTGGAGAC-1_1	-0.214765	Olig2 KO		ATCCGTCAGAGAGTTT-1_2	0.236714	Ctrl Olig2+		GACAGCCAGAGGTATT-1_2	0.161518	Ctrl Olig2-
AGCCAGCTCAGTCACA-1_1	-0.256254	Olig2 KO		ATCCGTCAGCAGCCTC-1_2	0.0514303	Ctrl Olig2+		GACATCAGTACGTAGG-1_2	0.0980294	Ctrl Olig2-
AGCGATTAGACGGATC-1_1	-0.102457	Olig2 KO		ATCCGTCGTAAGCTCT-1_2	0.136072	Ctrl Olig2+		GACCAATGTTGTGTTG-1_2	-0.216293	Ctrl Olig2-
AGCGATTAGCATGAAT-1_1	0.1617	Olig2 KO		ATCCGTCGTATCCTCC-1_2	0.147464	Ctrl Olig2+		GACCCAGTCTGGCCAG-1_2	0.113833	Ctrl Olig2-
AGCGATTAGGGATCAC-1_1	-0.304887	Olig2 KO		ATCCGTCGTATCGCAT-1_2	0.548926	Ctrl Olig2+		GACCCTTAGCAGGGAG-1_2	0.265427	Ctrl Olig2-
AGCGATTCATCTAGAC-1_1	-0.102697	Olig2 KO		ATCCGTCTCACAGAGG-1_2	0.321733	Ctrl Olig2+		GACCCTTAGCATCAAA-1_2	-0.0686779	Ctrl Olig2-
AGCGATTCATTAAGCC-1_1	-0.4838	Olig2 KO		ATCCTATAGATGGTCG-1_2	0.504924	Ctrl Olig2+		GACCGTGCAGAACTTC-1_2	0.225662	Ctrl Olig2-
AGCGATTGTAAGCAAT-1_1	0.123806	Olig2 KO		ATCCTATCACCGTCTT-1_2	0.365876	Ctrl Olig2+		GACCTTCAGTACTCGT-1_2	0.0309237	Ctrl Olig2-
AGCGATTGTAATCAGA-1_1	0.31802	Olig2 KO		ATCCTATCAGCTTTGA-1_2	0.0171104	Ctrl Olig2+		GACCTTCCAGTATTCG-1_2	0.262222	Ctrl Olig2-
AGCGATTGTTGCTCGG-1_1	0.104246	Olig2 KO		ATCCTATTCATCTCTA-1_2	0.373572	Ctrl Olig2+		GACCTTCTCCCAGCGA-1_2	0.120992	Ctrl Olig2-
AGCGATTTCACATACG-1_1	-0.0271461	Olig2 KO		ATCCTATTCCGCGATG-1_2	0.659625	Ctrl Olig2+		GACCTTCTCGAGGCAA-1_2	-0.152494	Ctrl Olig2-
AGCGATTTCTGAACGT-1_1	-0.143121	Olig2 KO		ATCGATGAGAGCACTG-1_2	0.125315	Ctrl Olig2+		GACCTTCTCGTAGGAG-1_2	0.245181	Ctrl Olig2-
AGCGCCAAGTCATGGG-1_1	-0.0192589	Olig2 KO		ATCGATGAGCTGACTT-1_2	-0.0374286	Ctrl Olig2+		GACGCTGTCTGGAGAG-1_2	0.273172	Ctrl Olig2-
AGCGCCACAAGGACAC-1_1	0.0241605	Olig2 KO		ATCGATGGTAGTGGCA-1_2	-0.0065561	Ctrl Olig2+		GACGTTACACTACGGC-1_2	0.00903143	Ctrl Olig2-
AGCGCCACACTGGCGT-1_1	0.188544	Olig2 KO		ATCGATGGTCAACCAT-1_2	0.300825	Ctrl Olig2+		GACTATGTCACCCATC-1_2	-0.294691	Ctrl Olig2-
AGCGCCAGTTACGGAG-1_1	0.0950409	Olig2 KO		ATCGATGTCCGTTTCG-1_2	0.705969	Ctrl Olig2+		GACTCAAGTACATACC-1_2	0.115994	Ctrl Olig2-
AGCGCTGAGTTCCGTA-1_1	0.227315	Olig2 KO		ATCGCCTAGTAACGTA-1_2	0.438826	Ctrl Olig2+		GACTCAATCAGAGCAG-1_2	0.203012	Ctrl Olig2-
AGCGCTGGTCAATCTG-1_1	-0.05975	Olig2 KO		ATCGCCTGTAAGGAGA-1_2	0.641407	Ctrl Olig2+		GACTCTCTCACCGCTT-1_2	0.0392971	Ctrl Olig2-
AGCGCTGGTTTCGCTC-1_1	-0.293491	Olig2 KO		ATCGCCTGTAGACACG-1_2	0.247692	Ctrl Olig2+		GACTGATAGGAACATT-1_2	-0.0656381	Ctrl Olig2-
AGCGTATCAAGCGGAT-1_1	0.518519	Olig2 KO		ATCGCCTGTCCTGAAT-1_2	0.262345	Ctrl Olig2+		GACTGATAGTTCATGC-1_2	0.199135	Ctrl Olig2-
AGCGTATTCCATTCAT-1_1	0.254681	Olig2 KO		ATCGGATGTACGCTTA-1_2	-0.0864477	Ctrl Olig2+		GACTTCCGTGGCCCAT-1_2	0.172255	Ctrl Olig2-
AGCGTATTCCGGTAGC-1_1	-0.184568	Olig2 KO		ATCGGATTCCAAAGGG-1_2	0.242262	Ctrl Olig2+		GAGAAATCAACGGTAG-1_2	0.121853	Ctrl Olig2-
AGCGTCGAGACCCGCT-1_1	0.341354	Olig2 KO		ATCGGCGAGGACGCTA-1_2	0.109357	Ctrl Olig2+		GAGAAATGTGCGGTAA-1_2	0.0828827	Ctrl Olig2-
AGCGTCGAGCCTCACG-1_1	0.112289	Olig2 KO		ATCGGCGCAAGCAATA-1_2	-0.359179	Ctrl Olig2+		GAGACTTAGTGCACCC-1_2	0.341527	Ctrl Olig2-
AGCGTCGCAAGCCATT-1_1	0.0342243	Olig2 KO		ATCGGCGCAATCTGCA-1_2	0.382958	Ctrl Olig2+		GAGAGGTCACCTAAAC-1_2	-0.117976	Ctrl Olig2-
AGCGTCGCACCGAATT-1_1	-0.0012193	Olig2 KO		ATCGGCGCACATCATG-1_2	0.194559	Ctrl Olig2+		GAGCCTGAGCTTTCCC-1_2	0.0255201	Ctrl Olig2-
AGCTACACAGCCGTTG-1_1	-0.383718	Olig2 KO		ATCGGCGGTATAGGGC-1_2	0.173242	Ctrl Olig2+		GAGCCTGGTCCTATAG-1_2	0.310829	Ctrl Olig2-
AGCTACAGTAACATAG-1_1	0.19091	Olig2 KO		ATCGGCGGTGGCAGAT-1_2	0.360287	Ctrl Olig2+		GAGGCAAAGTAGCTCT-1_2	-0.0690866	Ctrl Olig2-
AGCTACATCAAACCTG-1_1	0.161691	Olig2 KO		ATCGTAGCAACTCATG-1_2	-0.116439	Ctrl Olig2+		GAGGCAAAGTTAACGA-1_2	0.145556	Ctrl Olig2-
AGCTCAACATATACCG-1_1	0.033822	Olig2 KO		ATCGTAGTCAAGCCAT-1_2	0.16791	Ctrl Olig2+		GAGGCAACACACGGAA-1_2	-0.13911	Ctrl Olig2-
AGCTCAAGTATCGCAT-1_1	0.0637217	Olig2 KO		ATCGTCCAGACCAGAC-1_2	0.371083	Ctrl Olig2+		GAGGGATCATCGATGT-1_2	0.277003	Ctrl Olig2-
AGCTCAATCATGCAGT-1_1	0.251772	Olig2 KO		ATCGTGACATCCGCGA-1_2	0.203907	Ctrl Olig2+		GAGGGATTCATTTGTC-1_2	-0.295922	Ctrl Olig2-
AGCTCAATCTAGTGTG-1_1	0.0035567	Olig2 KO		ATCGTGAGTCATAACC-1_2	0.216824	Ctrl Olig2+		GAGGGTAAGGGCAGGA-1_2	0.0346319	Ctrl Olig2-
AGCTCAATCTGGTGGC-1_1	0.139118	Olig2 KO		ATCGTGATCATGGAGG-1_2	0.150161	Ctrl Olig2+		GAGTCATAGGTGATAT-1_2	0.0510963	Ctrl Olig2-
AGCTCAATCTTACTGT-1_1	0.108675	Olig2 KO		ATCTCTAAGTTTGCTG-1_2	0.0946337	Ctrl Olig2+		GAGTCATCAGTTTCAG-1_2	0.294282	Ctrl Olig2-
AGCTTCCAGTATAGGT-1_1	0.22814	Olig2 KO		ATCTCTACACCCTAAA-1_2	0.297438	Ctrl Olig2+		GAGTCATGTACAGAAT-1_2	0.218408	Ctrl Olig2-
AGCTTCCAGTGGATAT-1_1	-0.147398	Olig2 KO		ATCTCTACATCGGCCA-1_2	0.237659	Ctrl Olig2+		GAGTCATGTCACTCGG-1_2	0.120871	Ctrl Olig2-
AGCTTCCAGTTCATCG-1_1	-0.0259998	Olig2 KO		ATCTCTATCTACTGCC-1_2	0.160472	Ctrl Olig2+		GAGTCATGTGATCGTT-1_2	-0.190768	Ctrl Olig2-
AGCTTCCAGTTTCAGC-1_1	-0.188364	Olig2 KO		ATCTTCAAGACGTCGA-1_2	0.626958	Ctrl Olig2+		GAGTCATGTTTCGATG-1_2	0.100995	Ctrl Olig2-
AGCTTCCCACGCTTAA-1_1	0.576665	Olig2 KO		ATCTTCAAGTTCCGTA-1_2	0.131362	Ctrl Olig2+		GAGTCTACACCCAACG-1_2	0.0131775	Ctrl Olig2-
AGCTTCCTCACAGAGG-1_1	0.190059	Olig2 KO		ATGAAAGAGACCCGCT-1_2	0.12475	Ctrl Olig2+		GAGTCTATCTATTCGT-1_2	0.0282358	Ctrl Olig2-
AGGAAATAGGTCACTT-1_1	-0.215364	Olig2 KO		ATGAAAGAGCATGTTC-1_2	0.35189	Ctrl Olig2+		GAGTGTTGTAGGATAT-1_2	0.187189	Ctrl Olig2-
AGGAAATTCAGCGTCG-1_1	0.174964	Olig2 KO		ATGAAAGAGTTGAAAC-1_2	0.305415	Ctrl Olig2+		GAGTTGTCAACTCGAT-1_2	-0.404535	Ctrl Olig2-
AGGAAATTCGGTCACG-1_1	0.252329	Olig2 KO		ATGAAAGCAGTATTCG-1_2	0.30152	Ctrl Olig2+		GAGTTGTCAGCTAACT-1_2	0.211892	Ctrl Olig2-
AGGAATAAGCTGCGAA-1_1	0.157091	Olig2 KO		ATGAAAGCATAGTCGT-1_2	0.323884	Ctrl Olig2+		GAGTTGTTCGGCATTA-1_2	0.185085	Ctrl Olig2-
AGGAATAAGTATCTGC-1_1	0.0365088	Olig2 KO		ATGAAAGGTACTAAGA-1_2	-0.222125	Ctrl Olig2+		GAGTTTGGTGCCGTTG-1_2	0.381617	Ctrl Olig2-
AGGAATACACGCGTGT-1_1	-0.239969	Olig2 KO		ATGACCAAGAAGTCAT-1_2	0.395584	Ctrl Olig2+		GATAGAACACAAATAG-1_2	0.3024	Ctrl Olig2-
AGGAATACATCTCAAG-1_1	0.0527422	Olig2 KO		ATGACCAAGCCGAATG-1_2	0.320946	Ctrl Olig2+		GATAGAAGTAAGGCTG-1_2	0.065032	Ctrl Olig2-
AGGAATACATTAAGCC-1_1	-0.219625	Olig2 KO		ATGACCAAGGTTCCGC-1_2	0.263653	Ctrl Olig2+		GATAGAATCTGTAACG-1_2	0.0510011	Ctrl Olig2-
AGGAATATCTTGGAAC-1_1	0.221766	Olig2 KO		ATGACCAAGTCTAGAA-1_2	0.161296	Ctrl Olig2+		GATAGCTAGTCATGGG-1_2	0.485928	Ctrl Olig2-
AGGACGAAGTCGAAAT-1_1	0.32195	Olig2 KO		ATGAGGGAGGCAGGGA-1_2	-0.0559677	Ctrl Olig2+		GATAGCTGTTAGGGTG-1_2	0.0470581	Ctrl Olig2-
AGGACGACAAATGCGG-1_1	0.265032	Olig2 KO		ATGAGGGCAGCGCTTG-1_2	0.433997	Ctrl Olig2+		GATCAGTTCATCTCTA-1_2	0.160956	Ctrl Olig2-
AGGACGAGTAGCTCGC-1_1	0.0781749	Olig2 KO		ATGAGTCCAACAGAGC-1_2	-0.0741542	Ctrl Olig2+		GATCAGTTCCTGGGTG-1_2	0.179659	Ctrl Olig2-
AGGACGAGTCGATTCA-1_1	0.273843	Olig2 KO		ATGAGTCCAGTTGTCA-1_2	0.182911	Ctrl Olig2+		GATCATGCACAGTCGC-1_2	-0.0847581	Ctrl Olig2-
AGGACGAGTTACACAC-1_1	0.00862854	Olig2 KO		ATGAGTCTCACTTCTA-1_2	0.121806	Ctrl Olig2+		GATCCCTGTGACACAG-1_2	0.184961	Ctrl Olig2-
AGGACGATCGTAGGGA-1_1	0.206893	Olig2 KO		ATGAGTCTCGGTTCAA-1_2	0.096905	Ctrl Olig2+		GATCGTAGTAGTCCTA-1_2	0.0545816	Ctrl Olig2-
AGGACTTCAGAAGCTG-1_1	0.279561	Olig2 KO		ATGATCGCATGTTACG-1_2	0.485308	Ctrl Olig2+		GATCGTATCGGCCCAA-1_2	0.0921536	Ctrl Olig2-
AGGACTTTCCGTGACG-1_1	-0.13217	Olig2 KO		ATGATCGGTCCGAAAG-1_2	-0.0379896	Ctrl Olig2+		GATGACTAGTCACTGT-1_2	0.404561	Ctrl Olig2-
AGGAGGTAGTCACTCA-1_1	-0.253883	Olig2 KO		ATGATCGGTGGCTGCT-1_2	0.536858	Ctrl Olig2+		GATGACTCACTGCGTG-1_2	-0.109209	Ctrl Olig2-
AGGAGGTCACGCTGTG-1_1	0.0258293	Olig2 KO		ATGATCGGTGGTCTGC-1_2	0.203598	Ctrl Olig2+		GATGATCTCGTAATGC-1_2	0.242761	Ctrl Olig2-
AGGAGGTGTGTTAGCT-1_1	0.456988	Olig2 KO		ATGCATGAGACGGTCA-1_2	0.445582	Ctrl Olig2+		GATGCTACACCAATTG-1_2	0.426948	Ctrl Olig2-
AGGAGGTGTTTGAACC-1_1	-0.0075589	Olig2 KO		ATGCATGAGCGCAATG-1_2	0.118549	Ctrl Olig2+		GATGGAGGTTCGGTTA-1_2	0.0589667	Ctrl Olig2-
AGGAGGTTCGCTCATC-1_1	0.249528	Olig2 KO		ATGCATGAGGTCGTGA-1_2	0.454378	Ctrl Olig2+		GATGTTGCAGCGTTGC-1_2	-0.116932	Ctrl Olig2-
AGGATAAAGACTTCGT-1_1	0.0749707	Olig2 KO		ATGCATGAGGTTCACT-1_2	0.363139	Ctrl Olig2+		GATTCTTAGAGGCTGT-1_2	0.0134433	Ctrl Olig2-
AGGATAACACATCATG-1_1	0.205798	Olig2 KO		ATGCATGGTGATACTC-1_2	0.254015	Ctrl Olig2+		GATTCTTCAACAGCTT-1_2	0.37262	Ctrl Olig2-
AGGATAACACGGTGTC-1_1	0.47683	Olig2 KO		ATGCATGGTGGAGAAA-1_2	0.306636	Ctrl Olig2+		GATTCTTCAGACTGCC-1_2	-0.0081893	Ctrl Olig2-
AGGATAACAGCTCATA-1_1	-0.0244272	Olig2 KO		ATGCCTCAGGATTTAG-1_2	0.25429	Ctrl Olig2+		GATTCTTGTCATCTAG-1_2	0.159942	Ctrl Olig2-
AGGATAAGTCCACTCT-1_1	0.00909889	Olig2 KO		ATGCCTCCACTGTGAT-1_2	0.112916	Ctrl Olig2+		GATTCTTGTCCTGGGT-1_2	0.0795735	Ctrl Olig2-
AGGATAATCTCTAGGA-1_1	0.264162	Olig2 KO		ATGCGATCAACCGTAT-1_2	0.329996	Ctrl Olig2+		GATTCTTTCATTGCGA-1_2	0.230863	Ctrl Olig2-
AGGATAATCTTTCCAA-1_1	0.0420723	Olig2 KO		ATGCGATGTGGCTCTG-1_2	0.490894	Ctrl Olig2+		GCAACATAGTCTCTGA-1_2	0.0236819	Ctrl Olig2-
AGGATCTAGTGCTACT-1_1	-0.119587	Olig2 KO		ATGCGATGTGGGTATG-1_2	0.461706	Ctrl Olig2+		GCAACATCACCTCTGT-1_2	0.139458	Ctrl Olig2-
AGGATCTCATGACAGG-1_1	-0.0202392	Olig2 KO		ATGCGATTCAAAGAAC-1_2	0.128119	Ctrl Olig2+		GCAACCGTCGCCGATG-1_2	0.437251	Ctrl Olig2-
AGGATCTCATTCTTCA-1_1	0.0737694	Olig2 KO		ATGCGATTCAAGCGTT-1_2	0.13814	Ctrl Olig2+		GCACATATCAAGGAGC-1_2	0.302066	Ctrl Olig2-
AGGATCTTCAATCTTC-1_1	0.100429	Olig2 KO		ATGCGATTCCTGGGTG-1_2	0.411748	Ctrl Olig2+		GCACGGTAGTACCGGA-1_2	0.192573	Ctrl Olig2-
AGGCATTAGCAATTCC-1_1	-0.181829	Olig2 KO		ATGGAGGAGACATAAC-1_2	-0.197852	Ctrl Olig2+		GCACGGTGTCACCGCA-1_2	0.0949896	Ctrl Olig2-
AGGCATTCAAAGGATT-1_1	0.00012748	Olig2 KO		ATGGAGGAGTAATTGG-1_2	-0.131428	Ctrl Olig2+		GCACGGTTCCCATGGG-1_2	0.363313	Ctrl Olig2-
AGGCATTCAGAGTAAT-1_1	0.0158406	Olig2 KO		ATGGAGGCAACTGTGT-1_2	0.34533	Ctrl Olig2+		GCACGGTTCGCTAAAC-1_2	0.168513	Ctrl Olig2-
AGGCATTCAGCCGTCA-1_1	-0.0921481	Olig2 KO		ATGGAGGGTGCGTGCT-1_2	0.413302	Ctrl Olig2+		GCACGTGCACGTCGTG-1_2	0.186323	Ctrl Olig2-
AGGCATTTCCAGTACA-1_1	-0.0416393	Olig2 KO		ATGGAGGGTTGCATGT-1_2	0.184396	Ctrl Olig2+		GCACGTGGTTAAGGGC-1_2	0.37913	Ctrl Olig2-
AGGCCACAGACGGAAA-1_1	0.167658	Olig2 KO		ATGGAGGTCGACCATA-1_2	-0.0710199	Ctrl Olig2+		GCAGCTGAGGTTCATC-1_2	0.0389605	Ctrl Olig2-
AGGCCACCAGTAGAAT-1_1	0.0333835	Olig2 KO		ATGGATCAGATGATTG-1_2	0.308664	Ctrl Olig2+		GCAGGCTGTCAGCGTC-1_2	0.0886201	Ctrl Olig2-
AGGCCACCATCTATCT-1_1	-0.0936578	Olig2 KO		ATGGATCGTGAATAAC-1_2	0.107301	Ctrl Olig2+		GCAGGCTTCAGAACCT-1_2	0.0421859	Ctrl Olig2-
AGGCCACGTCGATGCC-1_1	-0.122611	Olig2 KO		ATGGATCTCACTTGGA-1_2	0.455695	Ctrl Olig2+		GCAGGCTTCTGAGAGG-1_2	0.133175	Ctrl Olig2-
AGGCCACGTGCAATGG-1_1	-0.36667	Olig2 KO		ATGGATCTCGATACAC-1_2	0.363911	Ctrl Olig2+		GCAGTTAAGCCTTTGA-1_2	-0.0266635	Ctrl Olig2-
AGGCCACTCCGCAACG-1_1	0.225041	Olig2 KO		ATGGGAGAGTGCGACA-1_2	0.447512	Ctrl Olig2+		GCAGTTACACTTACAG-1_2	0.228464	Ctrl Olig2-
AGGCCACTCCTAGCGG-1_1	0.0417942	Olig2 KO		ATGGGAGAGTGGTGAC-1_2	0.144836	Ctrl Olig2+		GCAGTTACAGGAATAT-1_2	-0.0571761	Ctrl Olig2-
AGGCTGCAGCTACTGT-1_1	0.00736402	Olig2 KO		ATGGGAGAGTTTGAGA-1_2	0.441847	Ctrl Olig2+		GCATCTCCATTAAAGG-1_2	0.21948	Ctrl Olig2-
AGGCTGCTCTTCTTCC-1_1	-0.010298	Olig2 KO		ATGGGAGCAGTTGGTT-1_2	0.369211	Ctrl Olig2+		GCCAACGTCGCTAAAC-1_2	0.027738	Ctrl Olig2-
AGGGAGTAGTATTCCG-1_1	0.0210954	Olig2 KO		ATGGGAGGTAGACGGT-1_2	0.424184	Ctrl Olig2+		GCCAGCACATGATAGA-1_2	0.182851	Ctrl Olig2-
AGGGAGTCACTACACA-1_1	0.0353836	Olig2 KO		ATGGGAGGTTGTTGCA-1_2	0.221281	Ctrl Olig2+		GCCAGGTGTACTGCGC-1_2	0.287236	Ctrl Olig2-
AGGGAGTCATCTCATT-1_1	0.0142424	Olig2 KO		ATGGGTTAGACATAGT-1_2	0.120139	Ctrl Olig2+		GCCAGTGAGTTTCAGC-1_2	0.0193658	Ctrl Olig2-
AGGGAGTGTGTCCCTT-1_1	0.319906	Olig2 KO		ATGGGTTAGCGGTATG-1_2	0.0401215	Ctrl Olig2+		GCCATGGCAATTGGTC-1_2	0.0135487	Ctrl Olig2-
AGGGAGTTCCGTTTCG-1_1	0.14856	Olig2 KO		ATGGGTTGTAGTACGG-1_2	0.296391	Ctrl Olig2+		GCCATTCGTTCAAACC-1_2	-0.325771	Ctrl Olig2-
AGGGAGTTCGAAACAA-1_1	-0.0057181	Olig2 KO		ATGGGTTTCTAGCCAA-1_2	0.3709	Ctrl Olig2+		GCCCAGAAGTTTGGCT-1_2	-0.117275	Ctrl Olig2-
AGGGAGTTCGAATCCA-1_1	0.235336	Olig2 KO		ATGGTTGCAGGGATAC-1_2	0.242998	Ctrl Olig2+		GCCCAGACAGGTGGAT-1_2	0.262039	Ctrl Olig2-
AGGGCCTAGCGTTACT-1_1	-0.286903	Olig2 KO		ATGGTTGTCGCCCAGA-1_2	0.191318	Ctrl Olig2+		GCCCAGACATTCACAG-1_2	-0.119272	Ctrl Olig2-
AGGGCTCAGAAAGTCT-1_1	0.207083	Olig2 KO		ATGTCCCAGATACGAT-1_2	0.158376	Ctrl Olig2+		GCCCGAACAACGGCTC-1_2	0.180819	Ctrl Olig2-
AGGGCTCAGGATACCG-1_1	0.0292641	Olig2 KO		ATGTCCCCATAGATCC-1_2	0.0983372	Ctrl Olig2+		GCCGATGAGTTCAACC-1_2	0.155876	Ctrl Olig2-
AGGGCTCCACTTTATC-1_1	0.267723	Olig2 KO		ATGTCCCGTATGTGTC-1_2	0.157129	Ctrl Olig2+		GCCGATGGTACAGAAT-1_2	0.101372	Ctrl Olig2-
AGGGCTCGTAGACAGC-1_1	-0.0090145	Olig2 KO		ATGTCCCTCTAGACAC-1_2	0.317967	Ctrl Olig2+		GCCGATGTCATTACTC-1_2	0.127847	Ctrl Olig2-
AGGGTCCAGCTCGTGC-1_1	0.121142	Olig2 KO		ATGTCTTAGAAGCGGG-1_2	0.339017	Ctrl Olig2+		GCCGTGAAGAGGGTCT-1_2	0.253096	Ctrl Olig2-
AGGGTCCTCGGTATGT-1_1	0.239124	Olig2 KO		ATGTCTTAGGTCTACT-1_2	0.54398	Ctrl Olig2+		GCCTGTTTCTGATTCT-1_2	0.0133507	Ctrl Olig2-
AGGGTGAAGGCATCTT-1_1	-0.0814461	Olig2 KO		ATGTCTTCAAGTGTCT-1_2	-0.293877	Ctrl Olig2+		GCGAGAAAGTTTGCTG-1_2	0.0822986	Ctrl Olig2-
AGGGTGAGTGTTTGCA-1_1	0.145267	Olig2 KO		ATGTCTTCAGAGTTCT-1_2	0.345615	Ctrl Olig2+		GCGAGAACAAGCGATG-1_2	0.109552	Ctrl Olig2-
AGGGTGAGTTTGACAC-1_1	0.680626	Olig2 KO		ATGTCTTTCGCTGACG-1_2	0.110867	Ctrl Olig2+		GCGAGAATCAACGAGG-1_2	0.0884125	Ctrl Olig2-
AGGGTTTAGATGGCGT-1_1	0.15485	Olig2 KO		ATGTCTTTCTAAGCGT-1_2	0.304928	Ctrl Olig2+		GCGATCGCAGACCTAT-1_2	-0.201064	Ctrl Olig2-
AGGGTTTAGGCGTCCT-1_1	0.234195	Olig2 KO		ATGTCTTTCTTTGCGC-1_2	0.515266	Ctrl Olig2+		GCGATCGGTTGCTTGA-1_2	-0.300256	Ctrl Olig2-
AGGGTTTCACGCGCTA-1_1	0.019129	Olig2 KO		ATTACCTAGGAAGAAC-1_2	0.147823	Ctrl Olig2+		GCGGAAACAGATTCGT-1_2	0.154004	Ctrl Olig2-
AGGGTTTCAGAAATCA-1_1	0.152687	Olig2 KO		ATTACCTGTGAGAGGG-1_2	0.245255	Ctrl Olig2+		GCGGAAACATGACTGT-1_2	-0.137337	Ctrl Olig2-
AGGGTTTCAGGTGAGT-1_1	0.207181	Olig2 KO		ATTACTCGTATACGGG-1_2	0.133596	Ctrl Olig2+		GCGGAAAGTCACGCTG-1_2	0.157669	Ctrl Olig2-
AGGGTTTCATCCAATG-1_1	0.142643	Olig2 KO		ATTACTCTCCCATACC-1_2	-0.0801939	Ctrl Olig2+		GCGGAAATCGACACTA-1_2	-0.092956	Ctrl Olig2-
AGGGTTTCATGTGTCA-1_1	0.0535798	Olig2 KO		ATTACTCTCTGTCTCG-1_2	-0.265162	Ctrl Olig2+		GCGGAAATCGTGGCTG-1_2	0.231958	Ctrl Olig2-
AGGGTTTGTCAAGCCC-1_1	-0.190098	Olig2 KO		ATTATCCCAACGGGTA-1_2	0.493792	Ctrl Olig2+		GCGGATCCACTCTCGT-1_2	-0.251451	Ctrl Olig2-
AGGGTTTGTGCAGGAT-1_1	-0.209855	Olig2 KO		ATTATCCGTGCCTAAT-1_2	0.325294	Ctrl Olig2+		GCGGATCTCATCCTAT-1_2	0.511385	Ctrl Olig2-
AGGGTTTGTTATAGAG-1_1	-0.0227321	Olig2 KO		ATTATCCGTGCGGCTT-1_2	0.482268	Ctrl Olig2+		GCGTGCAGTGTTAGCT-1_2	-0.228847	Ctrl Olig2-
AGGTAGGAGTATGAAC-1_1	-0.0902988	Olig2 KO		ATTCACTCAGTCAGCC-1_2	0.180252	Ctrl Olig2+		GCGTTTCGTGAGGCAT-1_2	-0.0816809	Ctrl Olig2-
AGGTAGGCATAGTCAC-1_1	0.0988565	Olig2 KO		ATTCACTGTTGGTAGG-1_2	0.280157	Ctrl Olig2+		GCTACCTTCGCAAGAG-1_2	0.13888	Ctrl Olig2-
AGGTAGGGTACAGTAA-1_1	-0.0257726	Olig2 KO		ATTCAGGAGAGTCAAT-1_2	0.297072	Ctrl Olig2+		GCTGAATCAGCCTATA-1_2	0.0549288	Ctrl Olig2-
AGGTAGGGTGCACGCT-1_1	0.200601	Olig2 KO		ATTCAGGCAGGTTACT-1_2	0.395305	Ctrl Olig2+		GCTGCAGGTAGGCTGA-1_2	-0.105352	Ctrl Olig2-
AGGTAGGGTTGAGGAC-1_1	0.0784336	Olig2 KO		ATTCAGGCAGTGTGGA-1_2	-0.0532919	Ctrl Olig2+		GCTGGGTTCATGTCAG-1_2	0.187946	Ctrl Olig2-
AGGTAGGTCAACACCA-1_1	-0.0564602	Olig2 KO		ATTCAGGGTAGCACAG-1_2	0.336083	Ctrl Olig2+		GCTTCACGTTAAGAAC-1_2	0.174825	Ctrl Olig2-
AGGTAGGTCATCCTGC-1_1	-0.196779	Olig2 KO		ATTCAGGGTTCCCAAA-1_2	0.53895	Ctrl Olig2+		GCTTGGGAGCTGAAGC-1_2	0.133529	Ctrl Olig2-
AGGTAGGTCCTGGGTG-1_1	0.0993877	Olig2 KO		ATTCAGGTCGCCGAAC-1_2	0.336635	Ctrl Olig2+		GCTTTCGGTACGTAGG-1_2	0.200594	Ctrl Olig2-
AGGTCATCACGCCAGT-1_1	0.0379586	Olig2 KO		ATTCATCAGCACGATG-1_2	0.101174	Ctrl Olig2+		GCTTTCGTCCGAAATC-1_2	0.135455	Ctrl Olig2-
AGGTCATCAGACAAGC-1_1	0.0249345	Olig2 KO		ATTCATCAGGTCCGAA-1_2	0.650197	Ctrl Olig2+		GGAACCCTCGACGACC-1_2	-0.130338	Ctrl Olig2-
AGGTCATGTACTCGCG-1_1	-0.0233404	Olig2 KO		ATTCATCCACTGGCGT-1_2	0.441522	Ctrl Olig2+		GGAATCTCAAACAGGC-1_2	0.347234	Ctrl Olig2-
AGGTCATTCAATCTCT-1_1	-0.0016414	Olig2 KO		ATTCATCCAGCAATTC-1_2	0.366089	Ctrl Olig2+		GGAATGGCACGCTGTG-1_2	0.308026	Ctrl Olig2-
AGGTCATTCCGATCGG-1_1	0.354658	Olig2 KO		ATTCCATCAAGTGGGT-1_2	0.107195	Ctrl Olig2+		GGAATGGCATTGCCTC-1_2	0.15683	Ctrl Olig2-
AGGTCTAAGTAAGACT-1_1	0.0354363	Olig2 KO		ATTCCATGTTGCTGAT-1_2	-0.233329	Ctrl Olig2+		GGAGAACAGAAGTGTT-1_2	-0.135534	Ctrl Olig2-
AGGTCTAGTGAGTTTC-1_1	0.00050231	Olig2 KO		ATTCCCGAGGCGAACT-1_2	-0.149881	Ctrl Olig2+		GGAGATGCAATTGAAG-1_2	-0.141082	Ctrl Olig2-
AGGTCTATCTACGGTA-1_1	0.16011	Olig2 KO		ATTCCCGCAGATTCGT-1_2	0.445934	Ctrl Olig2+		GGAGATGCATAAGCAA-1_2	0.387432	Ctrl Olig2-
AGGTGTTCAACTGAAA-1_1	-0.244418	Olig2 KO		ATTCCCGCAGGCCCTA-1_2	0.187233	Ctrl Olig2+		GGAGATGCATAGATGA-1_2	-0.0546801	Ctrl Olig2-
AGGTGTTCACAGCATT-1_1	0.0925887	Olig2 KO		ATTCCCGCATCGGATT-1_2	0.416289	Ctrl Olig2+		GGAGATGTCCCATAGA-1_2	0.120234	Ctrl Olig2-
AGGTGTTCACTTTAGG-1_1	0.00012339	Olig2 KO		ATTCCCGGTACTAAGA-1_2	0.361604	Ctrl Olig2+		GGAGGATTCTGCGGAC-1_2	-0.0586122	Ctrl Olig2-
AGGTGTTCATCGAACT-1_1	0.309951	Olig2 KO		ATTCCCGTCGAAGAAT-1_2	0.257913	Ctrl Olig2+		GGAGGTAAGCATAGGC-1_2	0.15788	Ctrl Olig2-
AGGTGTTGTAAGATTG-1_1	0.00419418	Olig2 KO		ATTCCTACAAGCAGGT-1_2	0.44005	Ctrl Olig2+		GGCACGTTCTCCCAAC-1_2	0.514359	Ctrl Olig2-
AGGTGTTTCAACGCTA-1_1	0.154803	Olig2 KO		ATTCCTACAGCCTATA-1_2	0.648042	Ctrl Olig2+		GGCAGTCTCGCTACGG-1_2	0.422516	Ctrl Olig2-
AGGTGTTTCCAACTGA-1_1	0.112904	Olig2 KO		ATTCCTAGTATCATGC-1_2	-0.067914	Ctrl Olig2+		GGCGTCATCCTGTTGC-1_2	0.113169	Ctrl Olig2-
AGGTGTTTCTCTCGCA-1_1	0.0403892	Olig2 KO		ATTCCTAGTGTACATC-1_2	0.613145	Ctrl Olig2+		GGCGTCATCGGATAAA-1_2	0.13554	Ctrl Olig2-
AGGTTGTAGAACGCGT-1_1	-0.0232374	Olig2 KO		ATTCCTAGTGTTACAC-1_2	0.239846	Ctrl Olig2+		GGCTGTGGTCGTGATT-1_2	-0.0826885	Ctrl Olig2-
AGGTTGTGTACTGACT-1_1	-0.190794	Olig2 KO		ATTCCTAGTTTGTGGT-1_2	0.0286246	Ctrl Olig2+		GGCTTGGTCAAGTCGT-1_2	0.0361759	Ctrl Olig2-
AGGTTGTGTCTTGCTC-1_1	0.0304587	Olig2 KO		ATTCCTATCTCGTCGT-1_2	0.264668	Ctrl Olig2+		GGCTTTCCATGGTACT-1_2	0.0526667	Ctrl Olig2-
AGGTTGTGTTCCCAAA-1_1	0.0892528	Olig2 KO		ATTCGTTAGGATATAC-1_2	0.09379	Ctrl Olig2+		GGCTTTCTCACAAGGG-1_2	0.0535686	Ctrl Olig2-
AGGTTGTTCACCATAG-1_1	-0.0701918	Olig2 KO		ATTCGTTGTCAGGCAA-1_2	0.397007	Ctrl Olig2+		GGGAAGTAGATCCCGC-1_2	0.0925457	Ctrl Olig2-
AGGTTGTTCCATCTAT-1_1	0.106962	Olig2 KO		ATTCGTTTCAAGCCGC-1_2	0.194672	Ctrl Olig2+		GGGAAGTAGCCACTCG-1_2	-0.0488951	Ctrl Olig2-
AGGTTGTTCCATGATG-1_1	0.148486	Olig2 KO		ATTCTACAGACTTCCA-1_2	0.422516	Ctrl Olig2+		GGGACAAAGAAACTCA-1_2	0.0675916	Ctrl Olig2-
AGGTTGTTCTTCACGC-1_1	0.174076	Olig2 KO		ATTCTACCACTTGAAC-1_2	0.276183	Ctrl Olig2+		GGGACAATCTCCCATG-1_2	0.318379	Ctrl Olig2-
AGTAACCCAAGTCCAT-1_1	0.122133	Olig2 KO		ATTCTACCAGGAGACT-1_2	0.438075	Ctrl Olig2+		GGGACTCCACGGCACT-1_2	0.349404	Ctrl Olig2-
AGTAACCTCCCGAATA-1_1	-0.0228393	Olig2 KO		ATTCTACTCCGCACGA-1_2	0.035703	Ctrl Olig2+		GGGACTCGTATCACCA-1_2	0.0306767	Ctrl Olig2-
AGTAACCTCCTGGGTG-1_1	0.166156	Olig2 KO		ATTCTTGAGCCATTGT-1_2	0.0732977	Ctrl Olig2+		GGGAGATGTACGGCAA-1_2	0.355271	Ctrl Olig2-
AGTACCAGTACAAGTA-1_1	-0.272264	Olig2 KO		ATTCTTGCAACTGCCG-1_2	-0.0072512	Ctrl Olig2+		GGGAGATGTTGCATCA-1_2	0.0526588	Ctrl Olig2-
AGTACCAGTGCCTAAT-1_1	0.229686	Olig2 KO		ATTCTTGCAGCGATTT-1_2	0.642562	Ctrl Olig2+		GGGAGTATCATGACAC-1_2	0.204351	Ctrl Olig2-
AGTACTGAGAGTCTGG-1_1	0.0914515	Olig2 KO		ATTCTTGCATCGTCCT-1_2	0.282642	Ctrl Olig2+		GGGATCCCACAAGCTT-1_2	0.168638	Ctrl Olig2-
AGTACTGAGCATCTTG-1_1	0.315504	Olig2 KO		ATTGGGTAGCTGAAAT-1_2	-0.038564	Ctrl Olig2+		GGGATCCTCGCATTAG-1_2	0.0887481	Ctrl Olig2-
AGTACTGAGCTCGTGC-1_1	-0.206852	Olig2 KO		ATTGGGTAGGAACATT-1_2	0.428892	Ctrl Olig2+		GGGCGTTAGCACTAGG-1_2	0.286341	Ctrl Olig2-
AGTACTGCAATCCTTT-1_1	0.288293	Olig2 KO		ATTGGGTCAATTGCGT-1_2	0.325601	Ctrl Olig2+		GGGCTCAAGCTCTATG-1_2	0.150405	Ctrl Olig2-
AGTACTGCAGCTATTG-1_1	0.0194416	Olig2 KO		ATTGGGTCAGATTTCG-1_2	0.194214	Ctrl Olig2+		GGGCTCAAGTCGCCAC-1_2	-0.110521	Ctrl Olig2-
AGTACTGGTTCAAAGA-1_1	0.0386413	Olig2 KO		ATTGGGTCAGGTCCGT-1_2	0.0211061	Ctrl Olig2+		GGGCTCAGTAGGTCAG-1_2	0.154943	Ctrl Olig2-
AGTACTGGTTTACGTG-1_1	0.443405	Olig2 KO		ATTGGGTGTCTAATCG-1_2	-0.0188978	Ctrl Olig2+		GGGCTCAGTCTTGAAC-1_2	-0.0126988	Ctrl Olig2-
AGTACTGTCATCACTT-1_1	-0.191911	Olig2 KO		ATTGGGTTCGTTAGAC-1_2	0.615481	Ctrl Olig2+		GGGTAGAAGCTTGTGT-1_2	0.0453214	Ctrl Olig2-
AGTAGCTAGATAGCAT-1_1	0.0811878	Olig2 KO		ATTGTTCCACGACGCT-1_2	0.274499	Ctrl Olig2+		GGGTAGACACATTCGA-1_2	-0.108824	Ctrl Olig2-
AGTAGCTCAGTCTGGC-1_1	0.602344	Olig2 KO		ATTGTTCGTCCTACGG-1_2	0.275378	Ctrl Olig2+		GGGTAGACACGCTTAA-1_2	0.290208	Ctrl Olig2-
AGTAGCTCATCATTGG-1_1	-0.251448	Olig2 KO		ATTGTTCGTGAGTAGC-1_2	-0.11753	Ctrl Olig2+		GGGTATTCAATCGCAT-1_2	0.064101	Ctrl Olig2-
AGTAGCTTCGGCCCAA-1_1	-0.123677	Olig2 KO		ATTTACCAGATCCGAG-1_2	-0.144177	Ctrl Olig2+		GGGTATTCAGAGATTA-1_2	0.170896	Ctrl Olig2-
AGTAGTCAGAAACTGT-1_1	0.11536	Olig2 KO		ATTTACCAGCTGGTGA-1_2	-0.318066	Ctrl Olig2+		GGGTATTGTTCGATTG-1_2	0.186163	Ctrl Olig2-
AGTAGTCAGAGGTTAT-1_1	0.136897	Olig2 KO		ATTTACCAGGAGTATT-1_2	0.262018	Ctrl Olig2+		GGGTCACGTAGCGAGT-1_2	0.112284	Ctrl Olig2-
AGTAGTCCAGCATTGT-1_1	0.221448	Olig2 KO		ATTTACCCAAATAAGC-1_2	0.336031	Ctrl Olig2+		GGGTCTGAGCCTGAGA-1_2	0.466844	Ctrl Olig2-
AGTAGTCTCCATTGCC-1_1	0.346264	Olig2 KO		ATTTACCCAACAACAA-1_2	0.262258	Ctrl Olig2+		GGGTCTGAGGCATCGA-1_2	0.231299	Ctrl Olig2-
AGTCAACCAATTGAGA-1_1	-0.0835641	Olig2 KO		ATTTACCCAATGCTCA-1_2	0.115211	Ctrl Olig2+		GGGTCTGCATTGCAAC-1_2	0.402013	Ctrl Olig2-
AGTCAACGTCGGTACC-1_1	0.409559	Olig2 KO		ATTTCACAGGCATCTT-1_2	0.26383	Ctrl Olig2+		GGGTCTGGTCCAGAAG-1_2	0.036757	Ctrl Olig2-
AGTCAACTCATGCAGT-1_1	-0.0280209	Olig2 KO		ATTTCACCAAGTTTGC-1_2	-0.0362165	Ctrl Olig2+		GGGTGAACACATTCGA-1_2	0.181437	Ctrl Olig2-
AGTCAACTCCACTAGA-1_1	-0.0985814	Olig2 KO		ATTTCACGTCCGTACG-1_2	-0.170463	Ctrl Olig2+		GGGTTATAGGTTACCT-1_2	0.330803	Ctrl Olig2-
AGTCAACTCTGCCTCA-1_1	0.0180333	Olig2 KO		ATTTCACTCGGTGAAG-1_2	0.483155	Ctrl Olig2+		GGGTTTACAATCGCCG-1_2	-0.0881897	Ctrl Olig2-
AGTCACACAGTTTCGA-1_1	0.059212	Olig2 KO		ATTTCTGAGCCAAGGT-1_2	-0.221416	Ctrl Olig2+		GGGTTTACACAACCGC-1_2	0.269372	Ctrl Olig2-
AGTCACACATCGATGT-1_1	-0.130312	Olig2 KO		ATTTCTGAGGTGAGCT-1_2	0.285547	Ctrl Olig2+		GGTAATCAGCGCCCAT-1_2	0.397386	Ctrl Olig2-
AGTCACATCCTTACCG-1_1	0.191657	Olig2 KO		ATTTCTGCAAACCATC-1_2	0.0542139	Ctrl Olig2+		GGTAATCTCGGTCATA-1_2	0.338851	Ctrl Olig2-
AGTCATGAGGCTAGCA-1_1	0.196852	Olig2 KO		ATTTCTGGTTGCTTGA-1_2	-0.0915316	Ctrl Olig2+		GGTCACGGTATAGGGC-1_2	0.144861	Ctrl Olig2-
AGTCATGCAATCAGCT-1_1	0.474617	Olig2 KO		ATTTCTGTCTAGTCAG-1_2	0.429653	Ctrl Olig2+		GGTCTGGGTTCTATCT-1_2	0.122708	Ctrl Olig2-
AGTCATGGTCTACGTA-1_1	0.135388	Olig2 KO		CAAAGAAAGGAGTATT-1_2	0.207896	Ctrl Olig2+		GGTGAAGTCGCAGAGA-1_2	-0.119821	Ctrl Olig2-
AGTCATGGTTAAGAAC-1_1	-0.0671595	Olig2 KO		CAAAGAACAAATTGCC-1_2	0.365027	Ctrl Olig2+		GGTGTTAGTAGTCGGA-1_2	0.337212	Ctrl Olig2-
AGTCATGTCATGAGGG-1_1	-0.24324	Olig2 KO		CAAAGAAGTTCAGCTA-1_2	0.835505	Ctrl Olig2+		GGTTAACGTCTCACGG-1_2	0.130974	Ctrl Olig2-
AGTCATGTCCCAGTGG-1_1	-0.0243819	Olig2 KO		CAAAGAATCATTCACT-1_2	0.170912	Ctrl Olig2+		GGTTAACTCACCTCTG-1_2	0.128474	Ctrl Olig2-
AGTCATGTCCCATAAG-1_1	0.132736	Olig2 KO		CAAAGAATCGTAGGGA-1_2	0.437073	Ctrl Olig2+		GGTTGTAGTCAACCAT-1_2	-0.0730653	Ctrl Olig2-
AGTCTCCCAGTTTCGA-1_1	0.0744433	Olig2 KO		CAAAGAATCTTGTGCC-1_2	0.229726	Ctrl Olig2+		GTAACCAAGGATGCGT-1_2	-0.0664648	Ctrl Olig2-
AGTGACTAGCAAACAT-1_1	-0.150092	Olig2 KO		CAACAACAGCGTATAA-1_2	0.261932	Ctrl Olig2+		GTAAGTCGTTGCACGC-1_2	0.19902	Ctrl Olig2-
AGTGACTGTTTGGAAA-1_1	0.561711	Olig2 KO		CAACAACCAACGGCTC-1_2	0.698239	Ctrl Olig2+		GTAAGTCTCTTCCGTG-1_2	0.0689103	Ctrl Olig2-
AGTGATCAGCACGGAT-1_1	-0.0369137	Olig2 KO		CAACAACCAAGTGGGT-1_2	0.779816	Ctrl Olig2+		GTAATCGTCAGGACGA-1_2	0.252642	Ctrl Olig2-
AGTGATCCAACATACC-1_1	0.0116549	Olig2 KO		CAACAACGTTCTTGTT-1_2	0.294701	Ctrl Olig2+		GTAATCGTCCCACAGG-1_2	0.0800957	Ctrl Olig2-
AGTGATCCAAGACCGA-1_1	0.204046	Olig2 KO		CAACAACTCTTTCCGG-1_2	0.331972	Ctrl Olig2+		GTAATGCGTCCGGATC-1_2	-0.0867124	Ctrl Olig2-
AGTGATCGTACAGAGC-1_1	0.380735	Olig2 KO		CAACAGTAGAAACTCA-1_2	0.18405	Ctrl Olig2+		GTACAGTAGCTAATGA-1_2	-0.300048	Ctrl Olig2-
AGTGATCGTGTTACAC-1_1	0.130578	Olig2 KO		CAACAGTCAGAAGCTG-1_2	0.0537229	Ctrl Olig2+		GTACAGTTCTGGCCAG-1_2	0.290866	Ctrl Olig2-
AGTGATCTCCAACTAG-1_1	0.230796	Olig2 KO		CAACAGTCATATCTCT-1_2	0.00459224	Ctrl Olig2+		GTAGAGGTCGTTCATT-1_2	0.330801	Ctrl Olig2-
AGTGATCTCCCATAGA-1_1	0.214586	Olig2 KO		CAACAGTGTCTCTCTG-1_2	0.147415	Ctrl Olig2+		GTAGCTATCTACCTTA-1_2	-0.152648	Ctrl Olig2-
AGTGATCTCGCTTAAG-1_1	-0.0435751	Olig2 KO		CAACAGTGTTCATCGA-1_2	0.241526	Ctrl Olig2+		GTAGGAGCACCCTTAC-1_2	-0.422922	Ctrl Olig2-
AGTGCCGAGGACACTG-1_1	-0.0510997	Olig2 KO		CAACAGTTCACAGTGT-1_2	0.550168	Ctrl Olig2+		GTAGGTTGTCAAGCCC-1_2	0.246565	Ctrl Olig2-
AGTGCCGCAAGACGAC-1_1	-0.0709757	Olig2 KO		CAACAGTTCAGAGTTC-1_2	0.0913854	Ctrl Olig2+		GTATTGGTCTTGAGCA-1_2	0.00219968	Ctrl Olig2-
AGTGCCGCAATAGTCC-1_1	0.367965	Olig2 KO		CAACAGTTCCCATAAG-1_2	0.0936323	Ctrl Olig2+		GTATTTCAGTGGTGAC-1_2	0.278319	Ctrl Olig2-
AGTGCCGCACTGTCGG-1_1	0.0393348	Olig2 KO		CAACCAAAGCGTATAA-1_2	0.203015	Ctrl Olig2+		GTATTTCTCTTAAGGC-1_2	-0.0544406	Ctrl Olig2-
AGTGCCGGTCACCACG-1_1	-0.0312249	Olig2 KO		CAACCAAAGCTCCACG-1_2	0.344905	Ctrl Olig2+		GTCAAACGTGAGAGGG-1_2	0.380343	Ctrl Olig2-
AGTGCCGGTTAAGGAT-1_1	0.249491	Olig2 KO		CAACCAAGTATAGGAT-1_2	0.0318847	Ctrl Olig2+		GTCAAGTAGTTTGAGA-1_2	0.0635891	Ctrl Olig2-
AGTGTTGAGCTTCTAG-1_1	0.223039	Olig2 KO		CAACCAAGTGACCGAA-1_2	0.518415	Ctrl Olig2+		GTCAAGTCACCGTACG-1_2	0.356962	Ctrl Olig2-
AGTGTTGCAGATCCAT-1_1	0.21707	Olig2 KO		CAACCTCAGTCTCCTC-1_2	0.496519	Ctrl Olig2+		GTCACGGCAGGTAGTG-1_2	0.324938	Ctrl Olig2-
AGTGTTGCATACTTTC-1_1	0.323885	Olig2 KO		CAACCTCCAATTAGGA-1_2	0.210386	Ctrl Olig2+		GTCACGGTCTACGCAA-1_2	0.189831	Ctrl Olig2-
AGTGTTGGTGGCACTC-1_1	0.125241	Olig2 KO		CAACCTCGTAGTTACC-1_2	0.171788	Ctrl Olig2+		GTCACTCAGAGGTGCT-1_2	-0.176155	Ctrl Olig2-
AGTGTTGTCCGTGTGG-1_1	-0.0366439	Olig2 KO		CAACGATAGGTCACAG-1_2	0.516639	Ctrl Olig2+		GTCAGCGAGCAATAAC-1_2	-0.255799	Ctrl Olig2-
AGTGTTGTCGTGGACC-1_1	-0.0537784	Olig2 KO		CAACGATGTCTGTGTA-1_2	0.29891	Ctrl Olig2+		GTCAGCGCAATACCCA-1_2	-0.0711363	Ctrl Olig2-
AGTTAGCAGACCAGCA-1_1	0.506303	Olig2 KO		CAACGATGTTGGTACT-1_2	0.368396	Ctrl Olig2+		GTCAGCGTCTCGTCAC-1_2	0.130256	Ctrl Olig2-
AGTTAGCAGATGCGAC-1_1	0.0760008	Olig2 KO		CAACGGCTCACCTTGC-1_2	0.408611	Ctrl Olig2+		GTCATCCGTTAGGAGC-1_2	0.128945	Ctrl Olig2-
AGTTAGCAGGTGCGAT-1_1	0.19822	Olig2 KO		CAAGACTAGTAGCCAG-1_2	-0.300755	Ctrl Olig2+		GTCATCCGTTGCAAGG-1_2	0.171167	Ctrl Olig2-
AGTTAGCGTTACCTGA-1_1	-0.153742	Olig2 KO		CAAGACTCATACTGTG-1_2	0.0357548	Ctrl Olig2+		GTCATGACACTGGCCA-1_2	0.348961	Ctrl Olig2-
AGTTAGCTCTCATTAC-1_1	-0.181656	Olig2 KO		CAAGACTGTGCCGTAC-1_2	0.991189	Ctrl Olig2+		GTCATTTAGAACCCGA-1_2	-0.118319	Ctrl Olig2-
AGTTCCCAGGCATGGT-1_1	-0.113861	Olig2 KO		CAAGACTTCTGTGCGG-1_2	0.246395	Ctrl Olig2+		GTCATTTCACTGCTTC-1_2	0.49158	Ctrl Olig2-
AGTTCCCCATGCAGGA-1_1	0.142676	Olig2 KO		CAAGAGGAGCGTATAA-1_2	0.535702	Ctrl Olig2+		GTCCACTTCACAACCA-1_2	0.00678627	Ctrl Olig2-
AGTTCCCGTACGACAG-1_1	0.331735	Olig2 KO		CAAGAGGTCGCGTGCA-1_2	-0.0826164	Ctrl Olig2+		GTCCCATAGGTTCATC-1_2	0.290532	Ctrl Olig2-
AGTTCGAAGAGGGTGG-1_1	-0.238196	Olig2 KO		CAAGCTAAGGGTACAC-1_2	0.147673	Ctrl Olig2+		GTCCCATCAAACGAGC-1_2	0.284257	Ctrl Olig2-
AGTTCGAAGTAGTCAA-1_1	0.0245185	Olig2 KO		CAAGCTAGTCACCGCA-1_2	0.00864507	Ctrl Olig2+		GTCCCATTCCGTTTCG-1_2	0.230242	Ctrl Olig2-
AGTTCGAAGTGCAACG-1_1	0.0648659	Olig2 KO		CAAGCTAGTTGTAGCT-1_2	0.212645	Ctrl Olig2+		GTCCTCAGTCTTTATC-1_2	0.127962	Ctrl Olig2-
AGTTCGACAGCGACCT-1_1	0.182499	Olig2 KO		CAAGCTATCTAACACG-1_2	0.209155	Ctrl Olig2+		GTCCTCATCATAAGGA-1_2	0.010137	Ctrl Olig2-
AGTTCGAGTACAAGCG-1_1	0.17406	Olig2 KO		CAAGCTATCTTACGGA-1_2	0.220207	Ctrl Olig2+		GTCGAATAGCGTGTTT-1_2	0.180427	Ctrl Olig2-
AGTTCGAGTCGTTCAA-1_1	-0.216817	Olig2 KO		CAAGGGAAGCTGAGCA-1_2	0.657165	Ctrl Olig2+		GTCGAATAGTCTGGAG-1_2	0.149464	Ctrl Olig2-
ATACCGAAGGGAGATA-1_1	-0.166521	Olig2 KO		CAAGGGACAATAGAGT-1_2	0.57492	Ctrl Olig2+		GTCGCGACATCCGATA-1_2	0.217015	Ctrl Olig2-
ATACCGAGTAGAATGT-1_1	0.00853141	Olig2 KO		CAAGGGAGTTCTCGTC-1_2	0.477193	Ctrl Olig2+		GTCGCGAGTCAAGGCA-1_2	0.239257	Ctrl Olig2-
ATACCGAGTATTTCCT-1_1	0.280567	Olig2 KO		CAATACGCAGTGTGCC-1_2	0.365249	Ctrl Olig2+		GTCGCGAGTTGCAACT-1_2	0.549091	Ctrl Olig2-
ATACCGAGTCAGGAGT-1_1	0.135191	Olig2 KO		CAATACGGTCCTTAAG-1_2	0.614287	Ctrl Olig2+		GTCGTAAAGTCTAGAA-1_2	0.317766	Ctrl Olig2-
ATACCGATCCGCGGAT-1_1	-0.0616294	Olig2 KO		CAATACGGTGCTGTCG-1_2	0.48962	Ctrl Olig2+		GTCGTTCAGCTTCATG-1_2	0.234737	Ctrl Olig2-
ATACCTTAGAGTAACT-1_1	0.0201053	Olig2 KO		CAATCGAGTTCCATTT-1_2	0.25288	Ctrl Olig2+		GTCGTTCGTGACTAAA-1_2	0.713688	Ctrl Olig2-
ATACCTTAGCTCCATA-1_1	-0.270163	Olig2 KO		CAATGACCACGCGCTA-1_2	0.125084	Ctrl Olig2+		GTCTACCAGAAGTATC-1_2	-0.0222999	Ctrl Olig2-
ATACCTTAGGCGATAC-1_1	-0.0341794	Olig2 KO		CACAACAAGTGGACGT-1_2	0.232747	Ctrl Olig2+		GTCTACCCAGTTCCAA-1_2	0.0926245	Ctrl Olig2-
ATACCTTAGGTAGTCG-1_1	-0.0272602	Olig2 KO		CACAACACAACAAGAT-1_2	0.226811	Ctrl Olig2+		GTCTACCTCGCCGATG-1_2	0.096436	Ctrl Olig2-
ATACCTTGTACAAGTA-1_1	0.309272	Olig2 KO		CACAACATCAAGTTGC-1_2	0.194233	Ctrl Olig2+		GTCTCACCATCATCCC-1_2	0.265341	Ctrl Olig2-
ATACCTTGTGGACTGA-1_1	0.170244	Olig2 KO		CACAACATCCCGAACG-1_2	0.420217	Ctrl Olig2+		GTCTCACTCCACGGGT-1_2	0.0730848	Ctrl Olig2-
ATACTTCAGAAAGTCT-1_1	0.0304148	Olig2 KO		CACAACATCCTTCTTC-1_2	0.0247753	Ctrl Olig2+		GTCTGTCCAAGACCTT-1_2	0.16893	Ctrl Olig2-
ATACTTCAGTACAGAT-1_1	-0.223545	Olig2 KO		CACAACATCGAGTCTA-1_2	0.531588	Ctrl Olig2+		GTCTTTAGTATCCCTC-1_2	0.222184	Ctrl Olig2-
ATACTTCAGTCCCAGC-1_1	-0.0417745	Olig2 KO		CACAACATCGATACGT-1_2	0.334646	Ctrl Olig2+		GTGACGCGTAGAAACT-1_2	0.218855	Ctrl Olig2-
ATACTTCCACAACGTT-1_1	0.0541694	Olig2 KO		CACACAAAGGATCACG-1_2	0.3116	Ctrl Olig2+		GTGAGGACAAGTGCAG-1_2	0.0286645	Ctrl Olig2-
ATACTTCGTCCGTACG-1_1	-0.106027	Olig2 KO		CACACAAAGGGTCAAC-1_2	0.292531	Ctrl Olig2+		GTGAGGAGTCTTGTCC-1_2	0.00313381	Ctrl Olig2-
ATACTTCTCCCGAACG-1_1	0.381356	Olig2 KO		CACACAATCACTGTTT-1_2	0.118549	Ctrl Olig2+		GTGATGTCATGTGCCG-1_2	0.2719	Ctrl Olig2-
ATACTTCTCTCTCGCA-1_1	0.0552587	Olig2 KO		CACAGATAGCACTCCG-1_2	0.447556	Ctrl Olig2+		GTGCACGTCTTAGTTC-1_2	-0.0909225	Ctrl Olig2-
ATAGACCCACGGTGCT-1_1	-0.171523	Olig2 KO		CACAGATAGTGAATAC-1_2	0.146427	Ctrl Olig2+		GTGCAGCCACTACACA-1_2	0.582733	Ctrl Olig2-
ATAGACCCATGTGGCC-1_1	0.123518	Olig2 KO		CACAGATCACGCTGTG-1_2	0.37582	Ctrl Olig2+		GTGCAGCGTGAAAGTT-1_2	-0.0118364	Ctrl Olig2-
ATAGACCGTAAGAACT-1_1	-0.142817	Olig2 KO		CACAGATCAGATAAAC-1_2	0.760974	Ctrl Olig2+		GTGCAGCTCGTCAACA-1_2	0.23774	Ctrl Olig2-
ATAGACCGTCTCTCAC-1_1	-0.13303	Olig2 KO		CACAGATTCGCTGTTC-1_2	0.241069	Ctrl Olig2+		GTGCTGGAGCTACTGT-1_2	0.239384	Ctrl Olig2-
ATAGACCTCTGGCCTT-1_1	0.13282	Olig2 KO		CACAGGCCAGTCAGTT-1_2	0.327926	Ctrl Olig2+		GTGCTGGGTCATGACT-1_2	-0.185027	Ctrl Olig2-
ATAGAGAAGAGACAAG-1_1	0.0203841	Olig2 KO		CACAGGCGTCAAGCGA-1_2	0.634226	Ctrl Olig2+		GTGCTTCAGGGTGGGA-1_2	-0.0813496	Ctrl Olig2-
ATAGAGAAGCCTCACG-1_1	0.254382	Olig2 KO		CACAGGCTCACTTCTA-1_2	0.622548	Ctrl Olig2+		GTGCTTCGTCCGGCAT-1_2	0.260034	Ctrl Olig2-
ATAGAGACACAGGATG-1_1	0.0473112	Olig2 KO		CACCAAAAGATTGAGT-1_2	0.301635	Ctrl Olig2+		GTGCTTCGTTGTAGCT-1_2	0.0660506	Ctrl Olig2-
ATAGAGACAGGTTTAC-1_1	0.120144	Olig2 KO		CACCAAAAGGTTCTAC-1_2	0.35285	Ctrl Olig2+		GTGGAAGCATAGGCGA-1_2	0.174974	Ctrl Olig2-
ATAGAGAGTCTGATCA-1_1	0.129337	Olig2 KO		CACCAAAAGTCGCCCA-1_2	0.00495561	Ctrl Olig2+		GTGGAAGGTACCCAGC-1_2	0.202603	Ctrl Olig2-
ATAGGCTAGTGTTCAC-1_1	0.0128465	Olig2 KO		CACCAAACATATACCG-1_2	0.465849	Ctrl Olig2+		GTGGAAGGTAGTCGTT-1_2	0.036401	Ctrl Olig2-
ATAGGCTTCGCTTACC-1_1	0.0123827	Olig2 KO		CACCAAAGTAGCGCTC-1_2	0.287601	Ctrl Olig2+		GTGGAGACACATAGCT-1_2	-0.0544627	Ctrl Olig2-
ATAGGCTTCGTGACTA-1_1	-0.0661151	Olig2 KO		CACCAAAGTTCGTACA-1_2	0.611825	Ctrl Olig2+		GTGGGAACAGCTATTG-1_2	-0.036414	Ctrl Olig2-
ATATCCTAGTTGGGAC-1_1	-0.0314238	Olig2 KO		CACCGTTGTAACTGCT-1_2	0.326409	Ctrl Olig2+		GTGGGAAGTAGAATAC-1_2	-0.023993	Ctrl Olig2-
ATATCCTGTTATGTCG-1_1	-0.0618387	Olig2 KO		CACCGTTGTGAGCTCC-1_2	0.416313	Ctrl Olig2+		GTGGGAATCCCGTGAG-1_2	-0.0614418	Ctrl Olig2-
ATATCCTTCATCGGGC-1_1	0.380796	Olig2 KO		CACCGTTTCAAACGTC-1_2	0.285651	Ctrl Olig2+		GTGGTTAGTTACGTAC-1_2	0.206727	Ctrl Olig2-
ATATCCTTCCCACAGG-1_1	0.482911	Olig2 KO		CACCGTTTCCTCGATC-1_2	0.598254	Ctrl Olig2+		GTGTCCTCAGCACGAA-1_2	0.243276	Ctrl Olig2-
ATCACAGAGTCGCCAC-1_1	0.0620829	Olig2 KO		CACCGTTTCGTAGTGT-1_2	0.225012	Ctrl Olig2+		GTGTCCTCAGTCGTTA-1_2	0.245481	Ctrl Olig2-
ATCACAGCACATTCTT-1_1	0.322277	Olig2 KO		CACCGTTTCTCCTACG-1_2	0.447611	Ctrl Olig2+		GTGTGATCAGATCACT-1_2	-0.0902262	Ctrl Olig2-
ATCACAGCAGCACACC-1_1	0.210937	Olig2 KO		CACGAATAGTAAGAGG-1_2	0.404376	Ctrl Olig2+		GTGTGATTCTAAGAAG-1_2	0.219093	Ctrl Olig2-
ATCACAGCATGATGCT-1_1	-0.0464211	Olig2 KO		CACGAATAGTCACAGG-1_2	-0.0852882	Ctrl Olig2+		GTGTGGCGTGGAACCA-1_2	-0.0580133	Ctrl Olig2-
ATCACAGGTAAGGTCG-1_1	0.257916	Olig2 KO		CACGAATTCGCCAATA-1_2	0.1553	Ctrl Olig2+		GTGTTAGAGAAGTCCG-1_2	0.675742	Ctrl Olig2-
ATCACAGGTCGTCGGT-1_1	0.0429359	Olig2 KO		CACGGGTCACAACCGC-1_2	0.438372	Ctrl Olig2+		GTTACCCGTTACGTAC-1_2	0.0867678	Ctrl Olig2-
ATCACAGGTTCTGAGT-1_1	-0.0595624	Olig2 KO		CACGGGTTCTCGGTAA-1_2	0.054172	Ctrl Olig2+		GTTACCCGTTATGACC-1_2	0.171984	Ctrl Olig2-
ATCACAGTCTCCCATG-1_1	0.294301	Olig2 KO		CACGGGTTCTCTGCTG-1_2	0.354821	Ctrl Olig2+		GTTACGATCAACTGAC-1_2	0.180223	Ctrl Olig2-
ATCACGAAGATCCAAA-1_1	-0.139291	Olig2 KO		CACGTGGTCCTTATAC-1_2	0.417735	Ctrl Olig2+		GTTAGTGGTGGGACAT-1_2	0.374927	Ctrl Olig2-
ATCACGAAGATGTTCC-1_1	0.331747	Olig2 KO		CACGTTCAGCTGTACT-1_2	-0.299193	Ctrl Olig2+		GTTAGTGTCGCTACAA-1_2	0.0721825	Ctrl Olig2-
ATCACTTCACTGTGTA-1_1	0.0985918	Olig2 KO		CACGTTCAGCTTAAGA-1_2	0.333005	Ctrl Olig2+		GTTATGGCACTCACTC-1_2	-0.10206	Ctrl Olig2-
ATCACTTGTACAGTAA-1_1	-0.308782	Olig2 KO		CACGTTCAGGGATGTC-1_2	0.647448	Ctrl Olig2+		GTTATGGCATTCGGGC-1_2	0.103159	Ctrl Olig2-
ATCACTTGTGAGTAGC-1_1	0.172788	Olig2 KO		CACGTTCGTCCATACA-1_2	0.400028	Ctrl Olig2+		GTTATGGTCTCGTGAA-1_2	0.140867	Ctrl Olig2-
ATCACTTTCACTGTTT-1_1	0.125131	Olig2 KO		CACGTTCGTGGGAGAG-1_2	0.455632	Ctrl Olig2+		GTTCATTGTATGAAGT-1_2	0.234922	Ctrl Olig2-
ATCAGGTAGCGGCTCT-1_1	-0.125647	Olig2 KO		CACTAAGAGGGTTGCA-1_2	0.147092	Ctrl Olig2+		GTTCCGTCAGCTCGGT-1_2	-0.0729089	Ctrl Olig2-
ATCAGGTAGTGCCGAA-1_1	0.0505498	Olig2 KO		CACTAAGTCAGCTTCC-1_2	0.386555	Ctrl Olig2+		GTTGCGGGTCCCTGAG-1_2	0.221012	Ctrl Olig2-
ATCAGGTCACAACGCC-1_1	-0.0337203	Olig2 KO		CACTGAAAGGAAGTAG-1_2	0.34845	Ctrl Olig2+		GTTGTCCGTACGCTTA-1_2	-0.0349348	Ctrl Olig2-
ATCAGGTGTGAGCAGT-1_1	0.0162831	Olig2 KO		CACTGAATCGACGATT-1_2	0.143862	Ctrl Olig2+		GTTGTGACATCAGCGC-1_2	-0.0671008	Ctrl Olig2-
ATCAGGTGTTATGACC-1_1	0.0108981	Olig2 KO		CACTGGGTCGTCAGAT-1_2	-0.385367	Ctrl Olig2+		GTTGTGATCACTGAAC-1_2	0.130631	Ctrl Olig2-
ATCAGGTTCGAGGCAA-1_1	-0.149161	Olig2 KO		CACTGTCCAGAACCGA-1_2	0.271747	Ctrl Olig2+		GTTTACTAGCGAGTCA-1_2	0.150059	Ctrl Olig2-
ATCAGGTTCGGCGATC-1_1	0.225978	Olig2 KO		CACTGTCGTGTTTGCA-1_2	-0.235674	Ctrl Olig2+		GTTTACTGTTTGTTGG-1_2	-0.213337	Ctrl Olig2-
ATCATTCAGCCTATCA-1_1	0.250376	Olig2 KO		CACTGTCTCATGCGGC-1_2	0.115392	Ctrl Olig2+		GTTTGGAAGTAACGTA-1_2	-0.0337061	Ctrl Olig2-
ATCATTCAGCGGTATG-1_1	-0.014906	Olig2 KO		CACTTCGAGTTGTCGT-1_2	0.185445	Ctrl Olig2+		GTTTGGACAGACGATG-1_2	0.0727287	Ctrl Olig2-
ATCATTCAGGCGCTCT-1_1	0.153428	Olig2 KO		CACTTCGCAATACGAA-1_2	0.469344	Ctrl Olig2+		TAACACGTCAAGGAGC-1_2	0.270644	Ctrl Olig2-
ATCATTCCATTGCCTC-1_1	0.15609	Olig2 KO		CACTTCGGTCTCCCTA-1_2	0.444564	Ctrl Olig2+		TAACCAGGTAACATCC-1_2	0.113384	Ctrl Olig2-
ATCATTCGTATATGGA-1_1	-0.116154	Olig2 KO		CAGAGCCCAGTCAGCC-1_2	0.205829	Ctrl Olig2+		TAACTTCCATAACGGG-1_2	0.027597	Ctrl Olig2-
ATCCACCAGCTTTCCC-1_1	-0.0126754	Olig2 KO		CAGAGCCGTCTCAGAT-1_2	0.476412	Ctrl Olig2+		TAAGCACAGAAGTCAT-1_2	0.0800383	Ctrl Olig2-
ATCCACCAGTGCCAGA-1_1	0.0303809	Olig2 KO		CAGAGCCGTGAGACCA-1_2	0.28529	Ctrl Olig2+		TAAGCACAGGTCGTAG-1_2	-0.0057886	Ctrl Olig2-
ATCCACCAGTTGTAGA-1_1	0.216212	Olig2 KO		CAGAGCCGTGGCCACT-1_2	0.430113	Ctrl Olig2+		TAAGCACGTACGTGAG-1_2	0.220991	Ctrl Olig2-
ATCCACCCACAGTCCG-1_1	-0.0541392	Olig2 KO		CAGAGCCGTTCGGTTA-1_2	0.013954	Ctrl Olig2+		TAAGCCAGTGGTTCTA-1_2	0.0298743	Ctrl Olig2-
ATCCACCCACTTGAAC-1_1	0.156577	Olig2 KO		CAGAGCCGTTTGATCG-1_2	0.272921	Ctrl Olig2+		TAAGCCATCCTAGAGT-1_2	0.210191	Ctrl Olig2-
ATCCACCCATCGAGCC-1_1	0.312231	Olig2 KO		CAGAGCCTCAGAGCGA-1_2	0.0339394	Ctrl Olig2+		TAAGCGTAGTCCGCGT-1_2	-0.0466523	Ctrl Olig2-
ATCCACCGTAATGTGA-1_1	-0.062408	Olig2 KO		CAGATACCACATCATG-1_2	0.0376318	Ctrl Olig2+		TAAGCGTGTCAGGTGA-1_2	-0.0678019	Ctrl Olig2-
ATCCACCTCAATCTCT-1_1	-0.144935	Olig2 KO		CAGATACCAGTGGTGA-1_2	-0.290673	Ctrl Olig2+		TAAGCGTGTCGAGATG-1_2	0.102549	Ctrl Olig2-
ATCCACCTCATGACAC-1_1	-0.158515	Olig2 KO		CAGATACTCCCATAAG-1_2	0.224366	Ctrl Olig2+		TAAGCGTTCACCTCGT-1_2	0.228471	Ctrl Olig2-
ATCCACCTCTAAGAAG-1_1	0.140423	Olig2 KO		CAGATACTCTGCTCTG-1_2	-0.22058	Ctrl Olig2+		TAAGTCGAGAATTCAG-1_2	0.250409	Ctrl Olig2-
ATCCATTAGACAGCGT-1_1	0.064288	Olig2 KO		CAGATCACAAGTATCC-1_2	0.195498	Ctrl Olig2+		TAAGTCGGTGTAAATG-1_2	0.296562	Ctrl Olig2-
ATCCATTAGCGCAATG-1_1	0.138475	Olig2 KO		CAGATCACAATCGTCA-1_2	0.602486	Ctrl Olig2+		TAATCTCCAGCGAGTA-1_2	-0.199455	Ctrl Olig2-
ATCCATTAGCTTCATG-1_1	-0.366909	Olig2 KO		CAGATTGAGATTGCGG-1_2	-0.0076725	Ctrl Olig2+		TAATCTCGTGCTATTG-1_2	0.30623	Ctrl Olig2-
ATCCATTCACCCAAGC-1_1	-0.0200703	Olig2 KO		CAGATTGAGCAGCACA-1_2	0.475459	Ctrl Olig2+		TAATTCCCAAGTCGTT-1_2	-0.122196	Ctrl Olig2-
ATCCATTGTATTAAGG-1_1	0.241231	Olig2 KO		CAGATTGCATATCTCT-1_2	0.270155	Ctrl Olig2+		TACACCCCATGAGATA-1_2	0.293857	Ctrl Olig2-
ATCCATTGTCTACTGA-1_1	-0.1456	Olig2 KO		CAGATTGCATTGGCAT-1_2	0.343869	Ctrl Olig2+		TACACCCGTCTGTAGT-1_2	0.276353	Ctrl Olig2-
ATCCATTGTTATGTGC-1_1	-0.0890323	Olig2 KO		CAGATTGTCAAGTGGG-1_2	-0.476458	Ctrl Olig2+		TACATTCGTCACTCGG-1_2	-0.0716657	Ctrl Olig2-
ATCCATTTCTAATTCC-1_1	0.0340942	Olig2 KO		CAGCAATAGTATTGCC-1_2	0.350873	Ctrl Olig2+		TACCCACAGACATATG-1_2	0.021127	Ctrl Olig2-
ATCCCTGAGCAACAGC-1_1	0.0841168	Olig2 KO		CAGCAATCAACGGGTA-1_2	-0.0886455	Ctrl Olig2+		TACCCGTCATAATGAG-1_2	0.317027	Ctrl Olig2-
ATCCCTGCAACTGGTT-1_1	-0.224579	Olig2 KO		CAGCAATTCCCATACC-1_2	0.473914	Ctrl Olig2+		TACCGAAGTAGGTTTC-1_2	0.2237	Ctrl Olig2-
ATCCCTGCACAAAGCG-1_1	0.602735	Olig2 KO		CAGCAATTCCCTCGTA-1_2	-0.1497	Ctrl Olig2+		TACCGGGAGGATTCAA-1_2	0.059231	Ctrl Olig2-
ATCCCTGGTAGCTTGT-1_1	-0.0421529	Olig2 KO		CAGCAATTCGGACGTC-1_2	0.184025	Ctrl Olig2+		TACCGGGAGTAAGCAT-1_2	-0.0844334	Ctrl Olig2-
ATCCCTGGTCTAACGT-1_1	0.190624	Olig2 KO		CAGCACGAGGTTCACT-1_2	0.309168	Ctrl Olig2+		TACCGGGGTATTGAGA-1_2	0.18292	Ctrl Olig2-
ATCCCTGTCTGAATCG-1_1	0.669305	Olig2 KO		CAGCACGCATTGTCGA-1_2	0.341971	Ctrl Olig2+		TACCGGGGTCCATACA-1_2	0.185069	Ctrl Olig2-
ATCCGTCAGCATGGGT-1_1	0.347275	Olig2 KO		CAGCACGGTACTGCGC-1_2	-0.047148	Ctrl Olig2+		TACCGGGGTGCGTGCT-1_2	0.369481	Ctrl Olig2-
ATCCGTCAGGAACTCG-1_1	0.188027	Olig2 KO		CAGCACGGTCCTCAGG-1_2	0.404434	Ctrl Olig2+		TACCGGGTCAGACCTA-1_2	0.0539583	Ctrl Olig2-
ATCCGTCAGTCTCCTC-1_1	0.33053	Olig2 KO		CAGCAGCAGATGCTGG-1_2	-0.192546	Ctrl Olig2+		TACCGGGTCCATCTAT-1_2	-0.215168	Ctrl Olig2-
ATCCGTCTCAGACCTA-1_1	0.0151395	Olig2 KO		CAGCCAGTCATGGTAC-1_2	0.356874	Ctrl Olig2+		TACCTCGAGCCACAAG-1_2	0.334327	Ctrl Olig2-
ATCCGTCTCTGGGATT-1_1	0.194986	Olig2 KO		CAGCCAGTCGCCATAA-1_2	0.21227	Ctrl Olig2+		TACCTCGTCACTAGCA-1_2	-0.0972413	Ctrl Olig2-
ATCCTATAGTATGGCG-1_1	0.248914	Olig2 KO		CAGCGTGCAGACGCTC-1_2	-0.0433436	Ctrl Olig2+		TACCTGCAGACAGCGT-1_2	-0.047102	Ctrl Olig2-
ATCCTATCACCCAATA-1_1	0.118154	Olig2 KO		CAGCGTGGTCGATTTG-1_2	0.352655	Ctrl Olig2+		TACCTGCAGCGGATCA-1_2	-0.33911	Ctrl Olig2-
ATCCTATGTTGAAGTA-1_1	0.231947	Olig2 KO		CAGCGTGTCACCTTAT-1_2	0.0668372	Ctrl Olig2+		TACGCTCCAAGAGCTG-1_2	-0.0601523	Ctrl Olig2-
ATCGATGCAGCGCGTT-1_1	0.346053	Olig2 KO		CAGGCCAAGGGCAAGG-1_2	0.588156	Ctrl Olig2+		TACGCTCCACGTGTGC-1_2	0.250736	Ctrl Olig2-
ATCGATGGTATAGGGC-1_1	0.0678701	Olig2 KO		CAGGCCAAGTAGTCTC-1_2	0.226743	Ctrl Olig2+		TACGCTCTCAAGATAG-1_2	-0.118372	Ctrl Olig2-
ATCGATGGTGAGCGAT-1_1	0.290211	Olig2 KO		CAGGCCAGTATCGCAT-1_2	0.245207	Ctrl Olig2+		TACGGTACATGCAGCC-1_2	0.32769	Ctrl Olig2-
ATCGATGGTTTAGACC-1_1	-0.06728	Olig2 KO		CAGGTATCATAAGCGG-1_2	0.1677	Ctrl Olig2+		TACTGCCAGACGTCCC-1_2	-0.0308695	Ctrl Olig2-
ATCGATGTCACTGGGC-1_1	0.445502	Olig2 KO		CAGGTATTCATAGACC-1_2	0.557236	Ctrl Olig2+		TACTGCCCAAGCGGAT-1_2	0.0357749	Ctrl Olig2-
ATCGATGTCTAGATCG-1_1	-0.183596	Olig2 KO		CAGGTATTCGTCGACG-1_2	0.139996	Ctrl Olig2+		TACTGCCTCCTAACAG-1_2	-0.0566087	Ctrl Olig2-
ATCGATGTCTTTCCAA-1_1	-0.0123302	Olig2 KO		CAGTGCGCAGGCGTTC-1_2	0.263046	Ctrl Olig2+		TACTTACGTGAGACCA-1_2	0.131475	Ctrl Olig2-
ATCGCCTAGCACAAAT-1_1	-0.240718	Olig2 KO		CAGTGCGGTGGTGATG-1_2	-0.0646353	Ctrl Olig2+		TACTTGTCAGTGCCTG-1_2	-0.0416537	Ctrl Olig2-
ATCGCCTAGCACCGAA-1_1	-0.0497754	Olig2 KO		CAGTGCGGTTAGCTAC-1_2	0.448049	Ctrl Olig2+		TACTTGTTCGTGGCGT-1_2	0.252216	Ctrl Olig2-
ATCGCCTAGGACCCAA-1_1	0.058634	Olig2 KO		CAGTGCGTCGGATACT-1_2	0.551744	Ctrl Olig2+		TAGACCAAGTCTTCCC-1_2	0.290833	Ctrl Olig2-
ATCGCCTGTCCAACGC-1_1	0.139918	Olig2 KO		CAGTGCGTCGTAGGAG-1_2	0.0938972	Ctrl Olig2+		TAGACCAGTGCTAGCC-1_2	0.341514	Ctrl Olig2-
ATCGCCTGTCTTTCAT-1_1	0.189917	Olig2 KO		CAGTGCGTCTTGGTGA-1_2	0.188162	Ctrl Olig2+		TAGACTGTCTCATAGG-1_2	0.0174724	Ctrl Olig2-
ATCGCCTGTTGGCTAT-1_1	0.0192412	Olig2 KO		CAGTTAGAGATGTTCC-1_2	0.70482	Ctrl Olig2+		TAGCACAAGGTAGACC-1_2	0.176569	Ctrl Olig2-
ATCGCCTTCTGAGGTT-1_1	0.1938	Olig2 KO		CAGTTAGGTAGACAAT-1_2	0.280138	Ctrl Olig2+		TAGCACAGTCGCAGTC-1_2	0.117506	Ctrl Olig2-
ATCGGATAGCTCAGAG-1_1	0.0678712	Olig2 KO		CAGTTAGGTGGCATCC-1_2	-0.0029092	Ctrl Olig2+		TAGGAGGAGAAGCGAA-1_2	0.243406	Ctrl Olig2-
ATCGGATAGGCCACTC-1_1	0.205841	Olig2 KO		CAGTTAGTCAGAGCAG-1_2	0.521045	Ctrl Olig2+		TAGGTACAGGGATCGT-1_2	0.478795	Ctrl Olig2-
ATCGGATGTGCCTACG-1_1	-0.0830197	Olig2 KO		CAGTTCCAGAAGCTCG-1_2	0.247911	Ctrl Olig2+		TAGGTTGCAATTCACG-1_2	0.225069	Ctrl Olig2-
ATCGGATGTTACACTG-1_1	0.13335	Olig2 KO		CAGTTCCCAATGCTCA-1_2	0.413234	Ctrl Olig2+		TAGTGCAAGTACCCTA-1_2	-0.230766	Ctrl Olig2-
ATCGGATTCTGAGCAT-1_1	0.382351	Olig2 KO		CAGTTCCCACGACGTC-1_2	0.413058	Ctrl Olig2+		TAGTGCATCGAAGAAT-1_2	-0.148265	Ctrl Olig2-
ATCGGCGAGTGGACGT-1_1	-0.0818712	Olig2 KO		CAGTTCCTCACCATAG-1_2	0.480067	Ctrl Olig2+		TATACCTAGCACTTTG-1_2	0.158876	Ctrl Olig2-
ATCGGCGTCCTACCAC-1_1	0.0455855	Olig2 KO		CAGTTCCTCCCGAATA-1_2	0.281868	Ctrl Olig2+		TATATCCCAACACAAA-1_2	0.344414	Ctrl Olig2-
ATCGGCGTCGGAATTC-1_1	-0.107039	Olig2 KO		CAGTTCCTCGCATAGT-1_2	0.539788	Ctrl Olig2+		TATCAGGTCTAAGGAA-1_2	-0.0923217	Ctrl Olig2-
ATCGGCGTCGTTAGAC-1_1	0.379568	Olig2 KO		CATAAGCAGGATATAC-1_2	0.480656	Ctrl Olig2+		TATCGCCCACTGGATT-1_2	-0.147868	Ctrl Olig2-
ATCGTAGAGGTGCTGA-1_1	0.260871	Olig2 KO		CATAAGCTCCAGTTCC-1_2	0.20821	Ctrl Olig2+		TATCGCCGTCTTCGAA-1_2	0.0739699	Ctrl Olig2-
ATCGTAGAGTAATACG-1_1	-0.0112427	Olig2 KO		CATAAGCTCGTTCTGC-1_2	0.252586	Ctrl Olig2+		TATGTTCCATAAGCGG-1_2	-0.0133645	Ctrl Olig2-
ATCGTAGCATCACAGT-1_1	0.522865	Olig2 KO		CATACAGAGACATATG-1_2	0.426985	Ctrl Olig2+		TATGTTCTCACCCTTG-1_2	0.312726	Ctrl Olig2-
ATCGTAGCATTCACAG-1_1	0.118942	Olig2 KO		CATACAGAGCGGACAT-1_2	0.288537	Ctrl Olig2+		TATGTTCTCCACAGGC-1_2	-0.109834	Ctrl Olig2-
ATCGTAGTCACCTGTC-1_1	-0.107308	Olig2 KO		CATACAGCACACACTA-1_2	0.364879	Ctrl Olig2+		TATTCCAAGAGAGAAC-1_2	-0.0184986	Ctrl Olig2-
ATCGTAGTCCTTCTGG-1_1	0.163281	Olig2 KO		CATACAGCAGAGATTA-1_2	0.14913	Ctrl Olig2+		TATTCCATCTGTCCGT-1_2	0.114573	Ctrl Olig2-
ATCGTCCAGACTTCGT-1_1	0.151869	Olig2 KO		CATACAGCAGGAAGTC-1_2	0.349479	Ctrl Olig2+		TATTGCTAGTAGACAT-1_2	0.154231	Ctrl Olig2-
ATCGTCCAGCGACTGA-1_1	-0.212888	Olig2 KO		CATACAGGTCGCATGC-1_2	0.119662	Ctrl Olig2+		TATTGCTCAATCCTTT-1_2	0.24109	Ctrl Olig2-
ATCGTCCGTGCATCTA-1_1	-0.0648444	Olig2 KO		CATACAGGTGACGTCC-1_2	0.24804	Ctrl Olig2+		TATTGGGAGACCATAA-1_2	0.118585	Ctrl Olig2-
ATCGTCCGTTCTCTAT-1_1	-0.133476	Olig2 KO		CATACCCAGGCCCAAA-1_2	0.365714	Ctrl Olig2+		TATTGGGAGACCTGGA-1_2	0.0608699	Ctrl Olig2-
ATCGTCCTCCATGAGT-1_1	0.103557	Olig2 KO		CATACCCAGTTGGGAC-1_2	0.126497	Ctrl Olig2+		TCAAGCAAGACCAAGC-1_2	-0.20729	Ctrl Olig2-
ATCGTGACAGAGTGTG-1_1	-0.146696	Olig2 KO		CATACCCGTAAGGCTG-1_2	0.390908	Ctrl Olig2+		TCAAGTGAGCGTCGAA-1_2	0.249241	Ctrl Olig2-
ATCGTGACAGCCGGTT-1_1	0.13259	Olig2 KO		CATACCCGTTGTGCAT-1_2	0.507266	Ctrl Olig2+		TCAAGTGAGCTATCTG-1_2	0.30775	Ctrl Olig2-
ATCGTGACATCGAGCC-1_1	0.163863	Olig2 KO		CATACCCTCCACGTGG-1_2	0.965176	Ctrl Olig2+		TCAAGTGGTTGCATGT-1_2	0.164874	Ctrl Olig2-
ATCTCTATCATAGACC-1_1	0.562943	Olig2 KO		CATACTTCAATAGTAG-1_2	0.466417	Ctrl Olig2+		TCAATCTAGTGGTGAC-1_2	0.157812	Ctrl Olig2-
ATCTCTATCCGACAGC-1_1	0.0325144	Olig2 KO		CATACTTCAATTAGGA-1_2	0.463733	Ctrl Olig2+		TCACATTGTGCCCTTT-1_2	0.0889137	Ctrl Olig2-
ATCTTCACAATCCTAG-1_1	0.262397	Olig2 KO		CATACTTCACCTAAAC-1_2	0.303623	Ctrl Olig2+		TCACGCTTCAACTACG-1_2	-0.0080468	Ctrl Olig2-
ATCTTCATCATATGGC-1_1	0.2944	Olig2 KO		CATACTTCAGCTACAT-1_2	0.245172	Ctrl Olig2+		TCACGGGAGACGACGT-1_2	0.070929	Ctrl Olig2-
ATCTTCATCCAAGGGA-1_1	-0.0691046	Olig2 KO		CATACTTCAGGACTTT-1_2	0.50201	Ctrl Olig2+		TCACGGGAGGCGTCCT-1_2	0.165599	Ctrl Olig2-
ATGAAAGAGCACACAG-1_1	0.364932	Olig2 KO		CATACTTCATTCACCC-1_2	0.0770433	Ctrl Olig2+		TCACGGGCACGGTGTC-1_2	0.18582	Ctrl Olig2-
ATGAAAGAGTTGCGAG-1_1	0.00122648	Olig2 KO		CATACTTGTCCAGGTC-1_2	0.365996	Ctrl Olig2+		TCACTATCATGGCACC-1_2	-0.0430594	Ctrl Olig2-
ATGAAAGCACCAAATC-1_1	-0.11142	Olig2 KO		CATACTTGTGTTACTG-1_2	0.276199	Ctrl Olig2+		TCACTCGCATGAATCC-1_2	0.0626869	Ctrl Olig2-
ATGAAAGCAGTCGGTC-1_1	0.00815684	Olig2 KO		CATAGACGTGCGGCTT-1_2	-0.0623626	Ctrl Olig2+		TCAGCAAGTCACGACC-1_2	0.186953	Ctrl Olig2-
ATGAAAGGTCTCCTGT-1_1	0.39282	Olig2 KO		CATAGACTCCGCGGAT-1_2	0.250584	Ctrl Olig2+		TCAGCCTCAAGATGTA-1_2	-0.0587321	Ctrl Olig2-
ATGAAAGTCGGAATTC-1_1	-0.0528748	Olig2 KO		CATAGACTCCGGCAGT-1_2	0.104586	Ctrl Olig2+		TCAGCCTTCTGCAGCG-1_2	0.016709	Ctrl Olig2-
ATGAAAGTCTCTAGGA-1_1	0.108179	Olig2 KO		CATCAAGGTCAACACT-1_2	0.419717	Ctrl Olig2+		TCAGGGCCATAGATGA-1_2	0.138809	Ctrl Olig2-
ATGAAAGTCTGGGCCA-1_1	0.150874	Olig2 KO		CATCAAGGTTAACCTG-1_2	0.320619	Ctrl Olig2+		TCAGGTAGTACGCGTC-1_2	0.0360023	Ctrl Olig2-
ATGACCAAGCGTATGG-1_1	-0.0027639	Olig2 KO		CATCAAGGTTGATGTC-1_2	0.421906	Ctrl Olig2+		TCAGGTATCTGAGCAT-1_2	-0.0272024	Ctrl Olig2-
ATGACCAAGTGCAACG-1_1	0.290821	Olig2 KO		CATCAAGTCAAGTCGT-1_2	0.274422	Ctrl Olig2+		TCAGTCCGTACGGTTT-1_2	0.0670283	Ctrl Olig2-
ATGACCAAGTGTTGAA-1_1	-0.148011	Olig2 KO		CATCCACCAGCTACAT-1_2	0.442342	Ctrl Olig2+		TCAGTGATCTGTGTGA-1_2	0.0867396	Ctrl Olig2-
ATGACCAAGTTCCATG-1_1	0.0751557	Olig2 KO		CATCCACCAGTAGGAC-1_2	0.383129	Ctrl Olig2+		TCAGTTTTCACTTATC-1_2	-0.130092	Ctrl Olig2-
ATGACCAGTGCTCTTC-1_1	0.0599068	Olig2 KO		CATCCCAGTTGGGTTT-1_2	0.276276	Ctrl Olig2+		TCATACTCAGTTGTTG-1_2	0.22642	Ctrl Olig2-
ATGAGGGAGAGTCACG-1_1	0.257004	Olig2 KO		CATCCCATCCAAGCTA-1_2	0.170025	Ctrl Olig2+		TCATATCCACCAGTTA-1_2	-0.151106	Ctrl Olig2-
ATGAGGGAGATGAATC-1_1	0.100167	Olig2 KO		CATCCGTAGTCATGGG-1_2	-0.0197182	Ctrl Olig2+		TCATATCTCTCCGAGG-1_2	0.133788	Ctrl Olig2-
ATGAGGGCAGGTACGA-1_1	-0.177961	Olig2 KO		CATCCGTCAGTAGAAT-1_2	-0.0675054	Ctrl Olig2+		TCATCATGTACGAGCA-1_2	0.151844	Ctrl Olig2-
ATGAGGGGTCGGAAAC-1_1	0.239657	Olig2 KO		CATCGCTCATAGATGA-1_2	0.411692	Ctrl Olig2+		TCATCCGAGCGCCCAT-1_2	0.203931	Ctrl Olig2-
ATGAGGGGTCTGGTTA-1_1	-0.0018929	Olig2 KO		CATCGCTGTCATAGTC-1_2	-0.255578	Ctrl Olig2+		TCATCCGCAGTATGAA-1_2	0.146353	Ctrl Olig2-
ATGAGGGTCTTCGGAA-1_1	-0.200403	Olig2 KO		CATCGGGCAGGTCCCA-1_2	0.403334	Ctrl Olig2+		TCATCCGTCGTCCATC-1_2	0.203544	Ctrl Olig2-
ATGAGTCCAGAGAAAG-1_1	0.32704	Olig2 KO		CATCGTCAGCGAAACC-1_2	0.283725	Ctrl Olig2+		TCATGAGAGGATTTCC-1_2	0.183802	Ctrl Olig2-
ATGAGTCCAGGTCTCG-1_1	0.0200544	Olig2 KO		CATCGTCCAGTAACCT-1_2	0.34475	Ctrl Olig2+		TCATGCCCAAGGTACG-1_2	-0.005105	Ctrl Olig2-
ATGAGTCGTGTTTACG-1_1	0.0143861	Olig2 KO		CATCGTCTCGTTCGCT-1_2	0.491361	Ctrl Olig2+		TCATGGACACCTGTCT-1_2	-0.316176	Ctrl Olig2-
ATGAGTCTCAATCAGC-1_1	0.267669	Olig2 KO		CATGAGTCAAATAAGC-1_2	-0.0227275	Ctrl Olig2+		TCATGTTCACCCAACG-1_2	0.0911712	Ctrl Olig2-
ATGATCGAGCTGACAG-1_1	0.170631	Olig2 KO		CATGAGTCAATTGGTC-1_2	0.00568847	Ctrl Olig2+		TCATTACGTTTACCAG-1_2	-0.04443	Ctrl Olig2-
ATGATCGAGGTATCTC-1_1	0.0249598	Olig2 KO		CATGAGTCATGTCTAG-1_2	0.297183	Ctrl Olig2+		TCATTCAAGTACAACA-1_2	-0.0026298	Ctrl Olig2-
ATGATCGAGGTTGCCC-1_1	0.222998	Olig2 KO		CATGCAAGTTCTCGTC-1_2	0.515811	Ctrl Olig2+		TCATTCATCTGCGGCA-1_2	0.120465	Ctrl Olig2-
ATGATCGAGTCTGCAT-1_1	-0.161299	Olig2 KO		CATGCCTAGCGAATGC-1_2	0.180418	Ctrl Olig2+		TCCACCACACCAACAT-1_2	-0.19544	Ctrl Olig2-
ATGATCGCACGCTGTG-1_1	0.111706	Olig2 KO		CATGCCTGTGGCTTGC-1_2	0.283674	Ctrl Olig2+		TCCACCAGTGTGACCC-1_2	0.0979892	Ctrl Olig2-
ATGATCGGTCCTGAAT-1_1	-0.0390949	Olig2 KO		CATGCGGCAAACGAGC-1_2	0.0196209	Ctrl Olig2+		TCCAGAACATGTTACG-1_2	0.0511534	Ctrl Olig2-
ATGCATGCAACTTCTT-1_1	0.137345	Olig2 KO		CATGCGGTCCACTTTA-1_2	-0.0316131	Ctrl Olig2+		TCCAGAAGTGGCTTGC-1_2	-0.200749	Ctrl Olig2-
ATGCATGCAGGGAATC-1_1	0.186701	Olig2 KO		CATGCGGTCGGCTGGT-1_2	0.521416	Ctrl Olig2+		TCCAGAATCCCTCGTA-1_2	-0.0630444	Ctrl Olig2-
ATGCATGGTCCTATAG-1_1	0.0779559	Olig2 KO		CATGCTCAGACCGCCT-1_2	0.20736	Ctrl Olig2+		TCCAGAATCCTCTAAT-1_2	0.10599	Ctrl Olig2-
ATGCATGGTTAAGACA-1_1	-0.100521	Olig2 KO		CATGCTCAGGTTCTAC-1_2	-0.0775167	Ctrl Olig2+		TCCATGCAGATGGCGT-1_2	-0.258206	Ctrl Olig2-
ATGCCTCAGACTTCCA-1_1	-0.0951652	Olig2 KO		CATGCTCAGTGACCTT-1_2	0.357896	Ctrl Olig2+		TCCCACAGTTTGATCG-1_2	-0.0228726	Ctrl Olig2-
ATGCCTCCACTGTGAT-1_1	-0.003031	Olig2 KO		CATGCTCAGTGTTCAC-1_2	0.0128762	Ctrl Olig2+		TCCCAGTGTATCACGT-1_2	0.093689	Ctrl Olig2-
ATGCCTCTCGTTATCT-1_1	0.113714	Olig2 KO		CATGGATAGATGTTGA-1_2	-0.136196	Ctrl Olig2+		TCCGAAACATGGTGGA-1_2	0.371318	Ctrl Olig2-
ATGCGATAGGCATCGA-1_1	0.0437929	Olig2 KO		CATGGATCAATACGCT-1_2	0.365756	Ctrl Olig2+		TCCGAAAGTAAGAACT-1_2	-0.14653	Ctrl Olig2-
ATGCGATCACTCCTGT-1_1	0.0633454	Olig2 KO		CATGGATCATGTGTCA-1_2	0.695125	Ctrl Olig2+		TCCGAAAGTAGCGTCC-1_2	-0.135638	Ctrl Olig2-
ATGCGATTCAAACCTG-1_1	-0.0600507	Olig2 KO		CATGGATGTGATATAG-1_2	0.129347	Ctrl Olig2+		TCCGAAATCACCTTGC-1_2	0.353974	Ctrl Olig2-
ATGCGATTCGGTCACG-1_1	0.0642898	Olig2 KO		CATGGTAGTTCGTGCG-1_2	0.0687631	Ctrl Olig2+		TCCGATCCAAGAAATC-1_2	-0.107513	Ctrl Olig2-
ATGGAGGCAATAGGGC-1_1	0.149635	Olig2 KO		CATTCATGTCATGACT-1_2	0.395458	Ctrl Olig2+		TCCTAATGTGGTCTAT-1_2	-0.0302218	Ctrl Olig2-
ATGGAGGCATGACTCA-1_1	0.10167	Olig2 KO		CATTCATTCCATTCGC-1_2	0.552675	Ctrl Olig2+		TCCTCCCTCTCCCATG-1_2	0.149985	Ctrl Olig2-
ATGGAGGGTATTCCGA-1_1	-0.105395	Olig2 KO		CATTCCGAGGCATTTC-1_2	-0.0400511	Ctrl Olig2+		TCCTCTTAGGATGTTA-1_2	0.239592	Ctrl Olig2-
ATGGAGGGTCTGTAGT-1_1	0.154961	Olig2 KO		CATTCCGCAACGGGTA-1_2	0.677698	Ctrl Olig2+		TCCTGCACAAACTAGA-1_2	-0.0043899	Ctrl Olig2-
ATGGAGGGTCTTCAAG-1_1	-0.140658	Olig2 KO		CATTCCGCAGCATGCC-1_2	-0.0482971	Ctrl Olig2+		TCCTGCAGTACCAGAG-1_2	0.369587	Ctrl Olig2-
ATGGAGGTCAATCCAG-1_1	-0.0400767	Olig2 KO		CATTCTAAGCGATGAC-1_2	0.138645	Ctrl Olig2+		TCCTGCAGTCGCTTGG-1_2	0.325061	Ctrl Olig2-
ATGGAGGTCACCTCGT-1_1	0.089278	Olig2 KO		CATTCTAAGCTACAAA-1_2	0.0497356	Ctrl Olig2+		TCCTTTCGTACTCCCT-1_2	-0.15518	Ctrl Olig2-
ATGGAGGTCCAACTAG-1_1	0.0259396	Olig2 KO		CATTCTACATCGAAGG-1_2	-0.198063	Ctrl Olig2+		TCCTTTCGTCGGTGTC-1_2	0.236526	Ctrl Olig2-
ATGGATCCAAACGAGC-1_1	0.257139	Olig2 KO		CATTCTACATCTCATT-1_2	0.175113	Ctrl Olig2+		TCGAACAAGAGCACTG-1_2	-0.12791	Ctrl Olig2-
ATGGATCCAAGTCCCG-1_1	0.158674	Olig2 KO		CATTCTAGTATACCCA-1_2	0.437067	Ctrl Olig2+		TCGAACAAGGTCGTCC-1_2	0.0722526	Ctrl Olig2-
ATGGATCCAGGACGAT-1_1	0.325585	Olig2 KO		CATTGAGAGACCATAA-1_2	0.825389	Ctrl Olig2+		TCGAACACATCTGGGC-1_2	0.233119	Ctrl Olig2-
ATGGATCGTTAATCGC-1_1	-0.0349184	Olig2 KO		CATTGAGAGTAGCATA-1_2	0.454278	Ctrl Olig2+		TCGAACAGTGCACGCT-1_2	0.215615	Ctrl Olig2-
ATGGGAGCAACGCCCA-1_1	0.327942	Olig2 KO		CATTGAGGTAGAAACT-1_2	0.133217	Ctrl Olig2+		TCGAACATCTTGCGCT-1_2	0.0448992	Ctrl Olig2-
ATGGGAGCACTAAACC-1_1	0.136021	Olig2 KO		CATTGAGTCGCTTAAG-1_2	0.226974	Ctrl Olig2+		TCGACCTAGGGACACT-1_2	-0.0210234	Ctrl Olig2-
ATGGGAGGTGTAGTGG-1_1	0.347145	Olig2 KO		CATTGCCAGCATTTCG-1_2	0.285997	Ctrl Olig2+		TCGACCTCAACGTTAC-1_2	0.323489	Ctrl Olig2-
ATGGGAGTCCCAACTC-1_1	-0.211658	Olig2 KO		CATTGCCAGTGTTCAC-1_2	-0.0030661	Ctrl Olig2+		TCGACGGCACGACCTG-1_2	-0.0226673	Ctrl Olig2-
ATGGGTTAGCCTAGGA-1_1	-0.527647	Olig2 KO		CATTGCCGTATGCGTT-1_2	0.0555776	Ctrl Olig2+		TCGCACTGTCGCATCG-1_2	0.0949601	Ctrl Olig2-
ATGGGTTCAAATGGTA-1_1	-0.0343124	Olig2 KO		CATTGCCGTCAACGCC-1_2	0.494331	Ctrl Olig2+		TCGCAGGGTTAAACCC-1_2	0.127327	Ctrl Olig2-
ATGGGTTCATCTCCCA-1_1	0.0528719	Olig2 KO		CATTGCCTCTCTTCAA-1_2	0.483523	Ctrl Olig2+		TCGCTCAAGATTACCC-1_2	0.0543933	Ctrl Olig2-
ATGGGTTGTATCAAGA-1_1	0.0568623	Olig2 KO		CATTGTTCACGGTGTC-1_2	0.446021	Ctrl Olig2+		TCGCTTGCAACCGCCA-1_2	0.0424512	Ctrl Olig2-
ATGGGTTTCCAAATGC-1_1	-0.0692963	Olig2 KO		CATTGTTGTCCACACG-1_2	0.179617	Ctrl Olig2+		TCGGATAAGTGGAAGA-1_2	0.0931018	Ctrl Olig2-
ATGGTTGAGCACTCAT-1_1	0.427686	Olig2 KO		CATTTCAAGGTAGGCT-1_2	0.275904	Ctrl Olig2+		TCGGGCAAGATAGGGA-1_2	0.0961194	Ctrl Olig2-
ATGGTTGAGCCTGAGA-1_1	0.0631129	Olig2 KO		CATTTCATCCGGACTG-1_2	0.320901	Ctrl Olig2+		TCGGGCACAATACCCA-1_2	0.265866	Ctrl Olig2-
ATGGTTGGTCGCCACA-1_1	-0.244309	Olig2 KO		CCAAGCGCACGTCTCT-1_2	0.381263	Ctrl Olig2+		TCGGGCACATGCCGGT-1_2	0.0095859	Ctrl Olig2-
ATGGTTGGTTACACAC-1_1	-0.024122	Olig2 KO		CCAAGCGCATCCTTGC-1_2	0.237245	Ctrl Olig2+		TCGGGCAGTAGGACTG-1_2	-0.136184	Ctrl Olig2-
ATGGTTGTCGCCTTTG-1_1	-0.0577668	Olig2 KO		CCAAGCGTCCGATAGT-1_2	-0.037456	Ctrl Olig2+		TCGGGCAGTAGTCTGT-1_2	0.329619	Ctrl Olig2-
ATGGTTGTCGGCAGTC-1_1	0.0662524	Olig2 KO		CCAATGAAGTTGTCAC-1_2	0.461524	Ctrl Olig2+		TCGGGTGAGCGAGTCA-1_2	-0.0107129	Ctrl Olig2-
ATGTCCCAGCTAAACA-1_1	0.0510709	Olig2 KO		CCAATGAAGTTTAGGA-1_2	0.509573	Ctrl Olig2+		TCGGGTGCATTGAGCT-1_2	-0.0160353	Ctrl Olig2-
ATGTCCCGTGTCCAAT-1_1	0.626872	Olig2 KO		CCAATTTAGGGCAATC-1_2	-0.0484294	Ctrl Olig2+		TCGGGTGTCCACGTCT-1_2	-0.144371	Ctrl Olig2-
ATGTCCCGTGTTAAAG-1_1	-0.006247	Olig2 KO		CCAATTTAGTAGTCTC-1_2	0.215082	Ctrl Olig2+		TCGGGTGTCCGCAGTG-1_2	0.0793819	Ctrl Olig2-
ATGTCCCGTTCAAAGA-1_1	-0.0184908	Olig2 KO		CCAATTTGTGACATCT-1_2	0.307992	Ctrl Olig2+		TCGGGTGTCTGGAGAG-1_2	0.185402	Ctrl Olig2-
ATGTCCCGTTCGAAGG-1_1	-0.166206	Olig2 KO		CCACAAAAGGTGAGCT-1_2	0.0298753	Ctrl Olig2+		TCGGTCTCAGGATTCT-1_2	0.0404023	Ctrl Olig2-
ATGTCCCTCGACCTAA-1_1	0.519925	Olig2 KO		CCACAAAAGTACTGGG-1_2	0.0511244	Ctrl Olig2+		TCGGTCTCATATAGCC-1_2	-0.193791	Ctrl Olig2-
ATGTCTTCAGTCGCAC-1_1	0.264529	Olig2 KO		CCACAAAGTCTTACTT-1_2	0.0299167	Ctrl Olig2+		TCGGTCTGTCAAGTTC-1_2	-0.0106284	Ctrl Olig2-
ATGTCTTCAGTTCTAG-1_1	0.0511997	Olig2 KO		CCACACTAGGACTATA-1_2	-0.152561	Ctrl Olig2+		TCGTAGAAGGTTGAGC-1_2	0.222627	Ctrl Olig2-
ATGTCTTGTGGCAGAT-1_1	0.179419	Olig2 KO		CCACACTCAACCTATG-1_2	0.171678	Ctrl Olig2+		TCGTCCAGTTACTCAG-1_2	0.112308	Ctrl Olig2-
ATGTCTTGTTCGGCGT-1_1	0.13134	Olig2 KO		CCACACTCAATTGAGA-1_2	0.316798	Ctrl Olig2+		TCGTCCATCTAGACCA-1_2	-0.0176332	Ctrl Olig2-
ATGTCTTTCCATAGAC-1_1	-0.202013	Olig2 KO		CCACACTCACGTAGAG-1_2	0.397632	Ctrl Olig2+		TCGTGCTTCGGTAAGG-1_2	0.212386	Ctrl Olig2-
ATGTCTTTCGGCTCTT-1_1	-0.152702	Olig2 KO		CCACACTCACTGCGTG-1_2	0.243342	Ctrl Olig2+		TCGTGGGAGACTAAGT-1_2	-0.0662068	Ctrl Olig2-
ATGTCTTTCTTTCGAT-1_1	0.313396	Olig2 KO		CCACACTCAGGTACGA-1_2	0.434646	Ctrl Olig2+		TCGTGGGTCAGCAATC-1_2	0.0728943	Ctrl Olig2-
ATTACCTCAGCCCACA-1_1	-0.0187135	Olig2 KO		CCACACTGTGAGTAGC-1_2	0.373259	Ctrl Olig2+		TCTACCGCAAACAGGC-1_2	0.330993	Ctrl Olig2-
ATTACCTCATCGAACT-1_1	0.491435	Olig2 KO		CCACACTGTGTTACTG-1_2	0.142748	Ctrl Olig2+		TCTATACAGCAGTCTT-1_2	0.234077	Ctrl Olig2-
ATTACCTCATGGCACC-1_1	0.0963206	Olig2 KO		CCACCATCACCTTCCA-1_2	-0.114679	Ctrl Olig2+		TCTATACCACACCGCA-1_2	0.208626	Ctrl Olig2-
ATTACCTGTACCGTGC-1_1	0.269746	Olig2 KO		CCACCATGTCCTGGTG-1_2	0.544485	Ctrl Olig2+		TCTATCACAAGATCCT-1_2	0.0447771	Ctrl Olig2-
ATTACCTTCTCAGAAC-1_1	0.751488	Olig2 KO		CCACCATGTCTCGGAC-1_2	0.372037	Ctrl Olig2+		TCTATCACACGACCTG-1_2	-0.0847261	Ctrl Olig2-
ATTACCTTCTGCCTCA-1_1	0.206114	Olig2 KO		CCACGAGAGCATTGAA-1_2	0.568833	Ctrl Olig2+		TCTATCATCACTTGGA-1_2	-0.124716	Ctrl Olig2-
ATTACCTTCTGTTGGA-1_1	0.105454	Olig2 KO		CCACGAGCACTCTCGT-1_2	0.702427	Ctrl Olig2+		TCTCACGGTAGACACG-1_2	-0.208129	Ctrl Olig2-
ATTACTCAGAGGTCGT-1_1	-0.122235	Olig2 KO		CCACGAGGTTCAGCGC-1_2	0.136063	Ctrl Olig2+		TCTCACGTCGGTTAGT-1_2	0.275135	Ctrl Olig2-
ATTACTCAGGACAACC-1_1	-0.083114	Olig2 KO		CCACGAGTCCGAGATT-1_2	0.303336	Ctrl Olig2+		TCTCACGTCTCCATAT-1_2	0.0900688	Ctrl Olig2-
ATTACTCAGTAAGAGG-1_1	-0.0977344	Olig2 KO		CCACGTTGTAGATCGG-1_2	0.33483	Ctrl Olig2+		TCTCAGCAGAGTGACC-1_2	0.0605862	Ctrl Olig2-
ATTACTCCAAGAGATT-1_1	0.275328	Olig2 KO		CCACGTTGTTTACGTG-1_2	0.525295	Ctrl Olig2+		TCTCAGCGTTGATCGT-1_2	0.701847	Ctrl Olig2-
ATTACTCCAGCCTACG-1_1	0.0797832	Olig2 KO		CCACTTGAGCTTCTAG-1_2	0.252772	Ctrl Olig2+		TCTCTGGCAGGTTTAC-1_2	0.0933653	Ctrl Olig2-
ATTACTCGTCACAGAG-1_1	0.209734	Olig2 KO		CCACTTGAGGGCCAAT-1_2	-0.527886	Ctrl Olig2+		TCTGCCAGTGGATTTC-1_2	0.063852	Ctrl Olig2-
ATTACTCTCGCATGAT-1_1	0.216955	Olig2 KO		CCACTTGGTGGGTATG-1_2	0.0421727	Ctrl Olig2+		TCTGCCATCAGAGTGG-1_2	0.017892	Ctrl Olig2-
ATTATCCAGACGGTCA-1_1	0.0890943	Olig2 KO		CCATAAGGTGTCCAAT-1_2	0.183053	Ctrl Olig2+		TCTGTCGAGCGTGAGT-1_2	0.162556	Ctrl Olig2-
ATTATCCAGGCGCTTC-1_1	0.344503	Olig2 KO		CCATCACTCTTGTGCC-1_2	0.924076	Ctrl Olig2+		TCTGTCGCACCAAATC-1_2	-0.059572	Ctrl Olig2-
ATTATCCCACGTGTGC-1_1	-0.0093459	Olig2 KO		CCCAACTAGCTTAGTC-1_2	0.312339	Ctrl Olig2+		TCTTAGTAGACGAGCT-1_2	0.0063544	Ctrl Olig2-
ATTATCCGTCTCACAA-1_1	0.058811	Olig2 KO		CCCAACTCAAAGGCTG-1_2	0.719554	Ctrl Olig2+		TCTTGCGAGGTTCCGC-1_2	-0.0581227	Ctrl Olig2-
ATTCACTAGAACCGCA-1_1	0.566405	Olig2 KO		CCCAACTCAAGACCGA-1_2	0.581369	Ctrl Olig2+		TCTTGCGCAGCGATTT-1_2	0.284082	Ctrl Olig2-
ATTCACTAGGTAAGGA-1_1	-0.199413	Olig2 KO		CCCAACTCACAAACGG-1_2	0.78947	Ctrl Olig2+		TGAATCGAGCTAGATA-1_2	0.0977844	Ctrl Olig2-
ATTCACTAGTGCTCAT-1_1	0.0956669	Olig2 KO		CCCATTGAGCCTCTGG-1_2	-0.304587	Ctrl Olig2+		TGAATCGTCGTTACCC-1_2	0.341086	Ctrl Olig2-
ATTCACTCAGACACCC-1_1	0.118531	Olig2 KO		CCCATTGAGGATTACA-1_2	-0.186588	Ctrl Olig2+		TGAATGCCATGGCTAT-1_2	0.183872	Ctrl Olig2-
ATTCACTGTGCGGTAA-1_1	-0.118791	Olig2 KO		CCCATTGGTAAGCAAT-1_2	-0.0814288	Ctrl Olig2+		TGAATGCTCAGCTTCC-1_2	-0.0129392	Ctrl Olig2-
ATTCACTTCCATACTT-1_1	-0.201179	Olig2 KO		CCCATTGTCCCGTTCA-1_2	0.198909	Ctrl Olig2+		TGACAGTGTGCCCGTA-1_2	-0.0867504	Ctrl Olig2-
ATTCACTTCGAACTCA-1_1	0.207147	Olig2 KO		CCCATTGTCCTATTTG-1_2	0.49429	Ctrl Olig2+		TGACAGTTCCGTCCTA-1_2	-0.0323066	Ctrl Olig2-
ATTCACTTCTTACACT-1_1	0.18127	Olig2 KO		CCCGAAGAGAAACCAT-1_2	0.153492	Ctrl Olig2+		TGACGCGCACAGCTGC-1_2	-0.143854	Ctrl Olig2-
ATTCAGGAGCGAGAAA-1_1	-0.324707	Olig2 KO		CCCGAAGAGATTGATG-1_2	0.438738	Ctrl Olig2+		TGAGCATAGGTTGACG-1_2	0.0899796	Ctrl Olig2-
ATTCAGGAGGTTGTTC-1_1	0.257716	Olig2 KO		CCCGAAGAGGGTAGCT-1_2	0.1967	Ctrl Olig2+		TGAGCATCAGAGCTAG-1_2	0.0810808	Ctrl Olig2-
ATTCAGGGTGGGCTTC-1_1	0.322401	Olig2 KO		CCCGAAGCAGAATCGG-1_2	0.15292	Ctrl Olig2+		TGAGCGCAGATGTAGT-1_2	0.0148547	Ctrl Olig2-
ATTCAGGTCAGTCATG-1_1	-0.087553	Olig2 KO		CCCGAAGCAGGTTCGC-1_2	0.478188	Ctrl Olig2+		TGAGCGCGTGCGACAA-1_2	0.127533	Ctrl Olig2-
ATTCAGGTCTCAGGCG-1_1	0.123607	Olig2 KO		CCCGAAGCAGTAACAA-1_2	0.106126	Ctrl Olig2+		TGAGCGCGTGTATCCA-1_2	-0.065407	Ctrl Olig2-
ATTCAGGTCTCCTACG-1_1	0.202563	Olig2 KO		CCCGAAGGTAGTTACC-1_2	-0.0005942	Ctrl Olig2+		TGAGGGAGTAGCTTTG-1_2	0.0211244	Ctrl Olig2-
ATTCATCAGGTGGTTG-1_1	-0.358802	Olig2 KO		CCCGGAAGTGGGCTCT-1_2	0.189127	Ctrl Olig2+		TGAGGGAGTCCCAAAT-1_2	0.0986811	Ctrl Olig2-
ATTCATCTCTAGAGCT-1_1	0.189983	Olig2 KO		CCCGGAATCGTGGGTC-1_2	0.645306	Ctrl Olig2+		TGAGGTTGTTAGGGTG-1_2	0.165101	Ctrl Olig2-
ATTCCATAGGAGATAG-1_1	0.0431858	Olig2 KO		CCCTAACTCATCCTAT-1_2	0.146323	Ctrl Olig2+		TGATCAGAGAGATCGC-1_2	0.219774	Ctrl Olig2-
ATTCCATGTCACCACG-1_1	0.0383029	Olig2 KO		CCCTCAACAAGTGACG-1_2	0.134388	Ctrl Olig2+		TGATCAGAGCGATGAC-1_2	0.214566	Ctrl Olig2-
ATTCCATGTTCTCGTC-1_1	0.0867582	Olig2 KO		CCCTCAACATGGCCAC-1_2	0.113593	Ctrl Olig2+		TGATCTTCAGGGAGAG-1_2	0.428832	Ctrl Olig2-
ATTCCATTCGCCGATG-1_1	0.343612	Olig2 KO		CCCTCAAGTCGGTGTC-1_2	-0.330994	Ctrl Olig2+		TGATCTTGTGCCGTAC-1_2	-0.136837	Ctrl Olig2-
ATTCCCGAGCCTCTGG-1_1	-0.248362	Olig2 KO		CCCTCAATCCTCTAGC-1_2	0.348616	Ctrl Olig2+		TGATCTTGTTCCGGTG-1_2	-0.0100143	Ctrl Olig2-
ATTCCCGAGCTATCTG-1_1	0.024877	Olig2 KO		CCCTCTCAGACACACG-1_2	0.374693	Ctrl Olig2+		TGATGCAGTGGCCCAT-1_2	-0.362763	Ctrl Olig2-
ATTCCCGCAGTATACC-1_1	0.0252418	Olig2 KO		CCCTCTCAGTCCGCCA-1_2	-0.0758257	Ctrl Olig2+		TGATGGTCAGATTTCG-1_2	0.138144	Ctrl Olig2-
ATTCCCGGTGCATACT-1_1	-0.222987	Olig2 KO		CCCTCTCGTGATACCT-1_2	0.0565167	Ctrl Olig2+		TGATGGTCAGTCTACA-1_2	0.186317	Ctrl Olig2-
ATTCCCGTCGCTAAAC-1_1	-0.118289	Olig2 KO		CCCTCTCGTGTTCGTA-1_2	0.0765904	Ctrl Olig2+		TGATGGTGTATCCCAA-1_2	-0.24429	Ctrl Olig2-
ATTCCCGTCTGAGATC-1_1	0.0853846	Olig2 KO		CCCTCTCTCACCTTAT-1_2	0.610486	Ctrl Olig2+		TGATGGTTCGCCGAGT-1_2	0.161667	Ctrl Olig2-
ATTCCTAAGTTCCGGC-1_1	0.0191496	Olig2 KO		CCCTCTCTCACTGGTA-1_2	0.219581	Ctrl Olig2+		TGATTTCAGTGTTCCA-1_2	0.179092	Ctrl Olig2-
ATTCCTACAGAATCGG-1_1	-0.121341	Olig2 KO		CCCTCTCTCCTATTGT-1_2	0.0243878	Ctrl Olig2+		TGATTTCCACTTTAGG-1_2	0.461353	Ctrl Olig2-
ATTCCTACATTAAAGG-1_1	0.0164458	Olig2 KO		CCCTGATGTCACTTCC-1_2	0.387878	Ctrl Olig2+		TGATTTCTCGGAAACG-1_2	0.354884	Ctrl Olig2-
ATTCGTTAGCGTTGTT-1_1	0.144098	Olig2 KO		CCCTGATTCGATACTG-1_2	0.265535	Ctrl Olig2+		TGCACGGCAACCACAT-1_2	0.225319	Ctrl Olig2-
ATTCGTTAGTCGAAGC-1_1	0.358629	Olig2 KO		CCCTTAGCACGAAAGC-1_2	-0.0564624	Ctrl Olig2+		TGCAGATAGCGACTGA-1_2	0.276289	Ctrl Olig2-
ATTCGTTGTTAGGCTT-1_1	0.0237235	Olig2 KO		CCCTTAGTCCCAAGTA-1_2	0.344613	Ctrl Olig2+		TGCAGTAGTCTACACA-1_2	-0.0223415	Ctrl Olig2-
ATTCGTTTCCACCTGT-1_1	0.244105	Olig2 KO		CCGAACGAGATCCCAT-1_2	0.170417	Ctrl Olig2+		TGCCGAGCAGCTGTGC-1_2	0.098671	Ctrl Olig2-
ATTCTACAGTATGCAA-1_1	0.343294	Olig2 KO		CCGAACGAGGCAGGGA-1_2	-0.14315	Ctrl Olig2+		TGCGACGCAAATCGTC-1_2	0.0436566	Ctrl Olig2-
ATTCTACAGTTAACGA-1_1	-0.223955	Olig2 KO		CCGAACGGTTACGTAC-1_2	0.484729	Ctrl Olig2+		TGCGATATCCTTCACG-1_2	0.292205	Ctrl Olig2-
ATTCTACCAGGCCCTA-1_1	0.154075	Olig2 KO		CCGAACGGTTCAAGGG-1_2	-0.304722	Ctrl Olig2+		TGCTCCATCAGCTTCC-1_2	-0.170882	Ctrl Olig2-
ATTCTACGTGCCTTTC-1_1	0.00752807	Olig2 KO		CCGAACGTCCGGACTG-1_2	0.312659	Ctrl Olig2+		TGCTGAAAGCCGAATG-1_2	0.116905	Ctrl Olig2-
ATTCTACTCCAGTTCC-1_1	0.106111	Olig2 KO		CCGATCTGTTACGGAG-1_2	0.0273513	Ctrl Olig2+		TGCTGAACAACCGATT-1_2	0.258226	Ctrl Olig2-
ATTCTACTCCGCTAGG-1_1	0.161804	Olig2 KO		CCGATGGAGTATGAAC-1_2	-0.0068496	Ctrl Olig2+		TGCTGAATCTTCCGTG-1_2	-0.0721393	Ctrl Olig2-
ATTCTTGTCACTGCTC-1_1	0.207047	Olig2 KO		CCGATGGCATCGGTTA-1_2	0.228325	Ctrl Olig2+		TGCTTCGTCTCTGACC-1_2	0.207667	Ctrl Olig2-
ATTGGGTAGGCTGTAG-1_1	0.0163932	Olig2 KO		CCGATGGGTACCGGCT-1_2	0.202213	Ctrl Olig2+		TGCTTGCGTGTGTCCG-1_2	0.0480994	Ctrl Olig2-
ATTGGGTCAGCGTACC-1_1	-0.0069782	Olig2 KO		CCGCAAGTCCCTCGAT-1_2	0.260765	Ctrl Olig2+		TGCTTGCGTTCCGCTT-1_2	0.324009	Ctrl Olig2-
ATTGGGTGTCCTTGTC-1_1	0.0950103	Olig2 KO		CCGGGTACAAGAATAC-1_2	0.351649	Ctrl Olig2+		TGGAACTAGACGCAGT-1_2	0.192156	Ctrl Olig2-
ATTGGGTGTGCAATGG-1_1	0.295252	Olig2 KO		CCGGGTACAAGTCCAT-1_2	0.050149	Ctrl Olig2+		TGGAGAGCAATGTGGG-1_2	-0.026114	Ctrl Olig2-
ATTGGGTTCAGCAATC-1_1	0.332294	Olig2 KO		CCGGGTAGTCAACCTA-1_2	0.198583	Ctrl Olig2+		TGGATCATCAGTGTGT-1_2	0.100546	Ctrl Olig2-
ATTGGGTTCGACATCA-1_1	0.192482	Olig2 KO		CCGGGTAGTCTGTTAG-1_2	0.0361473	Ctrl Olig2+		TGGCGTGCAAGAATGT-1_2	0.0912253	Ctrl Olig2-
ATTGTTCAGAAGTGTT-1_1	-0.0062011	Olig2 KO		CCGGGTAGTTAAGGAT-1_2	-0.271374	Ctrl Olig2+		TGGCGTGGTAAGTAGT-1_2	0.212208	Ctrl Olig2-
ATTGTTCAGCACTCGC-1_1	0.0198058	Olig2 KO		CCGGTAGCACTACGGC-1_2	-0.0647196	Ctrl Olig2+		TGGCGTGTCAAGCTGT-1_2	0.154725	Ctrl Olig2-
ATTGTTCAGTTCACTG-1_1	0.135439	Olig2 KO		CCGGTAGGTGCTGCAC-1_2	0.0621564	Ctrl Olig2+		TGGGAAGGTCAATGGG-1_2	0.0487255	Ctrl Olig2-
ATTGTTCCACCTGCTT-1_1	0.141829	Olig2 KO		CCGGTAGTCAGTCACA-1_2	0.0544732	Ctrl Olig2+		TGGGAAGGTCGCTTAA-1_2	0.203206	Ctrl Olig2-
ATTGTTCCATCCGAAT-1_1	0.134344	Olig2 KO		CCGGTAGTCATGAAAG-1_2	0.212432	Ctrl Olig2+		TGGGAGACATGTTCAG-1_2	0.286953	Ctrl Olig2-
ATTGTTCCATGCGGTC-1_1	0.147769	Olig2 KO		CCGGTGAAGCTGAAGC-1_2	0.0537584	Ctrl Olig2+		TGGGAGATCCCATGGG-1_2	-0.0653473	Ctrl Olig2-
ATTGTTCGTTCTCGCT-1_1	0.173322	Olig2 KO		CCGGTGAAGGTCGAGT-1_2	0.0549118	Ctrl Olig2+		TGGGATTAGCCTCCAG-1_2	-0.0050026	Ctrl Olig2-
ATTGTTCGTTGCATTG-1_1	0.344179	Olig2 KO		CCGGTGAGTCCAAAGG-1_2	0.160351	Ctrl Olig2+		TGGGCGTAGGGTAGCT-1_2	0.266698	Ctrl Olig2-
ATTGTTCTCATTTACC-1_1	0.331661	Olig2 KO		CCGGTGATCGTCGATA-1_2	-0.0020149	Ctrl Olig2+		TGGGCGTCAGGCACTC-1_2	0.0353202	Ctrl Olig2-
ATTGTTCTCTGGCCGA-1_1	0.44738	Olig2 KO		CCGTAGGTCAGCATTG-1_2	0.0128972	Ctrl Olig2+		TGGGCTGAGGTAGATT-1_2	-0.211282	Ctrl Olig2-
ATTTACCAGATGCTTC-1_1	0.0316589	Olig2 KO		CCGTAGGTCCTTACCG-1_2	0.325275	Ctrl Olig2+		TGGGTTATCGCAGTGC-1_2	0.194504	Ctrl Olig2-
ATTTACCAGGTGCATG-1_1	0.0980326	Olig2 KO		CCGTAGGTCTTACCAT-1_2	0.145722	Ctrl Olig2+		TGGTAGTAGCACCTGC-1_2	0.0167191	Ctrl Olig2-
ATTTACCGTCATTGCA-1_1	0.10005	Olig2 KO		CCGTGAGAGGCTATCT-1_2	0.621632	Ctrl Olig2+		TGGTAGTAGCGGACAT-1_2	-0.173404	Ctrl Olig2-
ATTTCACAGGCCCACT-1_1	0.197351	Olig2 KO		CCGTGAGCAAAGCTCT-1_2	0.306635	Ctrl Olig2+		TGGTAGTGTTCGGTAT-1_2	0.29607	Ctrl Olig2-
ATTTCACTCCGAAGGA-1_1	-0.134629	Olig2 KO		CCGTGAGCAAGAATGT-1_2	0.649665	Ctrl Olig2+		TGGTAGTGTTGATGTC-1_2	0.207968	Ctrl Olig2-
ATTTCTGAGCGTGAAC-1_1	-0.0549767	Olig2 KO		CCGTTCACAAGTTCGT-1_2	-0.10543	Ctrl Olig2+		TGGTTAGCATGTGGCC-1_2	0.0700385	Ctrl Olig2-
ATTTCTGGTAGAATAC-1_1	-0.224918	Olig2 KO		CCGTTCACAATCGTCA-1_2	0.316511	Ctrl Olig2+		TGGTTAGGTAGGTCAG-1_2	-0.0835593	Ctrl Olig2-
ATTTCTGTCGAGTTGT-1_1	0.0395174	Olig2 KO		CCGTTCACAATGCAAA-1_2	0.410632	Ctrl Olig2+		TGTAACGAGTCATCCA-1_2	-0.0345096	Ctrl Olig2-
ATTTCTGTCGCCTATC-1_1	0.255154	Olig2 KO		CCGTTCACACTATCGA-1_2	0.320565	Ctrl Olig2+		TGTAACGAGTGGTTCT-1_2	-0.0398517	Ctrl Olig2-
CAAAGAAAGTAACGAT-1_1	0.142913	Olig2 KO		CCGTTCACACTGTGAT-1_2	0.346327	Ctrl Olig2+		TGTAACGGTATCGTTG-1_2	0.0321878	Ctrl Olig2-
CAAAGAACACCAGTTA-1_1	-0.106272	Olig2 KO		CCGTTCAGTCGAATTC-1_2	0.373089	Ctrl Olig2+		TGTAAGCAGGGTGGGA-1_2	-0.029054	Ctrl Olig2-
CAAAGAAGTCCCTAAA-1_1	0.194138	Olig2 KO		CCGTTCATCACCTGGG-1_2	0.659846	Ctrl Olig2+		TGTAAGCGTACCGCGT-1_2	-0.253821	Ctrl Olig2-
CAAAGAAGTTATTCCT-1_1	0.151206	Olig2 KO		CCGTTCATCCTCTTTC-1_2	0.127589	Ctrl Olig2+		TGTAAGCGTGCATGAG-1_2	0.0840536	Ctrl Olig2-
CAAAGAAGTTGCTTGA-1_1	0.16546	Olig2 KO		CCTAACCAGCCTGAGA-1_2	0.262519	Ctrl Olig2+		TGTACAGGTGGGTCAA-1_2	0.203104	Ctrl Olig2-
CAAAGAATCACAAGAA-1_1	0.00140683	Olig2 KO		CCTAACCGTGACAGCA-1_2	0.418954	Ctrl Olig2+		TGTACAGGTTGGGTTT-1_2	-0.0792236	Ctrl Olig2-
CAAAGAATCCATGAGT-1_1	0.274447	Olig2 KO		CCTAACCTCTGGACTA-1_2	0.0817023	Ctrl Olig2+		TGTACAGTCACGGGCT-1_2	0.187908	Ctrl Olig2-
CAAAGAATCCCGTGAG-1_1	-0.15547	Olig2 KO		CCTAAGAGTCTCGACG-1_2	0.351226	Ctrl Olig2+		TGTACAGTCGTAGAGG-1_2	-0.258398	Ctrl Olig2-
CAAAGAATCCGAAGGA-1_1	0.280558	Olig2 KO		CCTAAGATCTAGATCG-1_2	0.203296	Ctrl Olig2+		TGTCAGAGTATTCCGA-1_2	0.423946	Ctrl Olig2-
CAAAGAATCTGTAACG-1_1	-0.0084263	Olig2 KO		CCTACGTCAGCTCCTT-1_2	0.508603	Ctrl Olig2+		TGTCAGAGTCCCAAAT-1_2	0.427588	Ctrl Olig2-
CAACAACAGTAGTCAA-1_1	0.149411	Olig2 KO		CCTACGTCATATGAAG-1_2	1.0645	Ctrl Olig2+		TGTCAGATCATCGTAG-1_2	0.118488	Ctrl Olig2-
CAACAACCAGGTCTCG-1_1	0.0173761	Olig2 KO		CCTACGTTCGCTACGG-1_2	0.272784	Ctrl Olig2+		TGTCCTGAGCGCCCAT-1_2	0.20958	Ctrl Olig2-
CAACAACGTCCACACG-1_1	0.38238	Olig2 KO		CCTATCGGTCCCTCAT-1_2	0.00319804	Ctrl Olig2+		TGTCCTGAGGCTTAAA-1_2	0.237445	Ctrl Olig2-
CAACAACGTCTAGATC-1_1	0.0534031	Olig2 KO		CCTATCGTCTTCTTCC-1_2	0.0765787	Ctrl Olig2+		TGTCCTGTCGTAATGC-1_2	0.246246	Ctrl Olig2-
CAACAACTCTAGTTCT-1_1	0.319193	Olig2 KO		CCTATCGTCTTTCCAA-1_2	0.176508	Ctrl Olig2+		TGTGAGTAGTATAGAC-1_2	0.141059	Ctrl Olig2-
CAACAGTCAGGGCTTC-1_1	0.240321	Olig2 KO		CCTCACAAGACGAAGA-1_2	-0.0946032	Ctrl Olig2+		TGTGAGTTCTCCTACG-1_2	0.127908	Ctrl Olig2-
CAACAGTGTGGCTCTG-1_1	0.0943809	Olig2 KO		CCTCACACAAGGCCTC-1_2	0.0452856	Ctrl Olig2+		TGTGGCGCATTCAGCA-1_2	0.118275	Ctrl Olig2-
CAACAGTTCCATGCAA-1_1	0.223144	Olig2 KO		CCTCACAGTATGGTTC-1_2	0.591258	Ctrl Olig2+		TGTGTGAGTCTGATCA-1_2	0.182476	Ctrl Olig2-
CAACAGTTCTGCGGAC-1_1	-0.142211	Olig2 KO		CCTCACAGTGACTCTA-1_2	0.232893	Ctrl Olig2+		TGTTCATCATTGAGGG-1_2	0.0270272	Ctrl Olig2-
CAACCAAAGCTCTTCC-1_1	0.254605	Olig2 KO		CCTCAGTCAGCCCAGT-1_2	0.15935	Ctrl Olig2+		TGTTGAGCACGGCCAT-1_2	0.0758848	Ctrl Olig2-
CAACCAACAACAACAA-1_1	-0.194404	Olig2 KO		CCTCAGTCATACTTTC-1_2	0.223919	Ctrl Olig2+		TGTTGAGCATCATCCC-1_2	-0.135628	Ctrl Olig2-
CAACCAACACCCAATA-1_1	-0.158284	Olig2 KO		CCTCAGTTCCTGGCTT-1_2	0.231203	Ctrl Olig2+		TGTTGAGGTAACATAG-1_2	-0.123066	Ctrl Olig2-
CAACCAACAGAATTCC-1_1	0.263874	Olig2 KO		CCTCATGCACGCTGTG-1_2	0.217555	Ctrl Olig2+		TGTTGGACAACTTGGT-1_2	0.256829	Ctrl Olig2-
CAACCAACATCGATAC-1_1	0.316635	Olig2 KO		CCTCATGGTACTAAGA-1_2	0.270315	Ctrl Olig2+		TGTTGGACATCGTTCC-1_2	-0.0538222	Ctrl Olig2-
CAACCAATCACCTCAC-1_1	-0.204169	Olig2 KO		CCTCCAAAGGTTGCCC-1_2	0.127974	Ctrl Olig2+		TTAATCCAGTAGGGTC-1_2	0.138408	Ctrl Olig2-
CAACCAATCTCCAAGA-1_1	-0.191202	Olig2 KO		CCTCCAAAGTTGCGAG-1_2	0.00748215	Ctrl Olig2+		TTACAGGGTCTACGAT-1_2	-0.036523	Ctrl Olig2-
CAACCTCAGCGCCATC-1_1	0.0848039	Olig2 KO		CCTCCTCAGTGGAAGA-1_2	0.212417	Ctrl Olig2+		TTACAGGGTGTTGACT-1_2	-0.0619929	Ctrl Olig2-
CAACCTCCAATTTCTC-1_1	0.313126	Olig2 KO		CCTCCTCGTTATCTTC-1_2	-0.1318	Ctrl Olig2+		TTACCGCGTGACTGTT-1_2	0.395156	Ctrl Olig2-
CAACCTCCAGAAGTGC-1_1	0.181528	Olig2 KO		CCTCCTCGTTGGTACT-1_2	0.137951	Ctrl Olig2+		TTACCGCTCCGAGTGC-1_2	0.0938413	Ctrl Olig2-
CAACCTCCAGATTCGT-1_1	0.442536	Olig2 KO		CCTCCTCTCTCTCGAC-1_2	0.256054	Ctrl Olig2+		TTACCGCTCGGTCTAA-1_2	-0.0492923	Ctrl Olig2-
CAACCTCCATGTACGT-1_1	-0.0239341	Olig2 KO		CCTCTAGGTACGAGTG-1_2	0.2427	Ctrl Olig2+		TTACGCCCAAGTATCC-1_2	0.034673	Ctrl Olig2-
CAACCTCGTAATCAGA-1_1	-0.035157	Olig2 KO		CCTCTAGGTATCGGTT-1_2	0.196704	Ctrl Olig2+		TTACGCCGTCGAGCTC-1_2	0.00136569	Ctrl Olig2-
CAACCTCTCCACTGGG-1_1	0.27644	Olig2 KO		CCTCTAGTCGTTCTGC-1_2	0.299823	Ctrl Olig2+		TTACTGTAGACGGAAA-1_2	0.106686	Ctrl Olig2-
CAACCTCTCTCCTGCA-1_1	0.169836	Olig2 KO		CCTCTCCAGTGGTTAA-1_2	0.35192	Ctrl Olig2+		TTACTGTAGTGGCCTC-1_2	0.480275	Ctrl Olig2-
CAACCTCTCTGACCCT-1_1	0.216193	Olig2 KO		CCTCTCCGTACACGCC-1_2	0.667334	Ctrl Olig2+		TTAGGGTAGTAACCGG-1_2	0.0529596	Ctrl Olig2-
CAACGATGTCGAAGCA-1_1	-0.0988109	Olig2 KO		CCTCTCCGTGGCCCAT-1_2	0.549721	Ctrl Olig2+		TTAGTCTCATGGCGCT-1_2	0.141834	Ctrl Olig2-
CAACGATGTCGAGTTT-1_1	0.154608	Olig2 KO		CCTCTCCTCATAGAGA-1_2	0.756196	Ctrl Olig2+		TTAGTCTGTGTACAGG-1_2	-0.115473	Ctrl Olig2-
CAACGATGTGATCATC-1_1	-0.217092	Olig2 KO		CCTCTCCTCGCCGAAC-1_2	0.0691929	Ctrl Olig2+		TTATTGCAGCATCCCG-1_2	0.0450487	Ctrl Olig2-
CAACGATGTGTGCTTA-1_1	-0.0147361	Olig2 KO		CCTCTCCTCGGAGTGA-1_2	0.755734	Ctrl Olig2+		TTATTGCGTTGCATTG-1_2	0.281112	Ctrl Olig2-
CAACGATTCAAGCTTG-1_1	0.309637	Olig2 KO		CCTCTCCTCTGTCGTC-1_2	0.511415	Ctrl Olig2+		TTCACCGCATGATGCT-1_2	-0.23779	Ctrl Olig2-
CAACGGCAGCTGTGCC-1_1	-0.09045	Olig2 KO		CCTGCATAGTCCTACA-1_2	0.504347	Ctrl Olig2+		TTCAGGACATGCTGCG-1_2	-0.0048998	Ctrl Olig2-
CAACGGCAGGCTATCT-1_1	0.149653	Olig2 KO		CCTGCATCACTGGACC-1_2	0.217197	Ctrl Olig2+		TTCAGGATCAAGCCCG-1_2	0.0686796	Ctrl Olig2-
CAACGGCAGGGCGAGA-1_1	0.169071	Olig2 KO		CCTGCATGTTCAAGTC-1_2	0.501128	Ctrl Olig2+		TTCAGGATCCTTATCA-1_2	-0.170091	Ctrl Olig2-
CAACGGCCAACAGCCC-1_1	-0.343844	Olig2 KO		CCTGTTGAGCGCTGCT-1_2	0.403247	Ctrl Olig2+		TTCATGTAGAGGATGA-1_2	0.0648844	Ctrl Olig2-
CAACGGCCAGCTGTCG-1_1	0.0807263	Olig2 KO		CCTGTTGGTATAGGGC-1_2	-0.268757	Ctrl Olig2+		TTCATGTAGGGTGAAA-1_2	0.142207	Ctrl Olig2-
CAACGGCCAGTGAGCA-1_1	-0.0581338	Olig2 KO		CCTGTTGTCGCAATTG-1_2	0.0599303	Ctrl Olig2+		TTCATTGCAATCTCTT-1_2	-0.191506	Ctrl Olig2-
CAACGGCGTGTATTGC-1_1	0.0714786	Olig2 KO		CCTTCAGAGACATAGT-1_2	0.31274	Ctrl Olig2+		TTCATTGGTAAGGCTG-1_2	-0.0883503	Ctrl Olig2-
CAACGGCTCAACTTTC-1_1	0.366856	Olig2 KO		CCTTCAGAGTTATGGA-1_2	0.217417	Ctrl Olig2+		TTCATTGTCTGTGTGA-1_2	-0.13217	Ctrl Olig2-
CAACGGCTCACCCTGT-1_1	0.274049	Olig2 KO		CCTTCAGGTATGGTTC-1_2	0.442888	Ctrl Olig2+		TTCCAATCATATGAAG-1_2	0.0940708	Ctrl Olig2-
CAAGACTCAAGGAGTC-1_1	0.184862	Olig2 KO		CCTTGTGAGTTGCTGT-1_2	0.0259332	Ctrl Olig2+		TTCCAATGTCTAACGT-1_2	0.0530405	Ctrl Olig2-
CAAGACTCAGGCTTGC-1_1	-0.152979	Olig2 KO		CCTTGTGTCCTATTTG-1_2	0.151572	Ctrl Olig2+		TTCCAATTCATAGGCT-1_2	0.174954	Ctrl Olig2-
CAAGACTTCCGTATGA-1_1	-0.156251	Olig2 KO		CCTTGTGTCGCGAAGA-1_2	0.629863	Ctrl Olig2+		TTCCACGGTGCAAGAC-1_2	-0.0597504	Ctrl Olig2-
CAAGACTTCGTTGTGA-1_1	0.0937426	Olig2 KO		CCTTTGGAGTTGAAAC-1_2	-0.300904	Ctrl Olig2+		TTCCGGTCAGTCTACA-1_2	-0.0863899	Ctrl Olig2-
CAAGAGGAGTTCGGTT-1_1	-0.0055433	Olig2 KO		CCTTTGGAGTTTCGGT-1_2	0.283	Ctrl Olig2+		TTCCGTGAGAACTGAT-1_2	0.229202	Ctrl Olig2-
CAAGAGGCAGGCGATA-1_1	0.363014	Olig2 KO		CCTTTGGCACTCATAG-1_2	0.75693	Ctrl Olig2+		TTCCGTGGTATCCTCC-1_2	-0.0255645	Ctrl Olig2-
CAAGAGGCAGGTCAAG-1_1	-0.0098658	Olig2 KO		CCTTTGGCAGTGACCC-1_2	0.226404	Ctrl Olig2+		TTCCGTGTCAAGTAAG-1_2	-0.316394	Ctrl Olig2-
CAAGAGGTCATGAAAG-1_1	0.13663	Olig2 KO		CCTTTGGCATTAGGAA-1_2	0.307759	Ctrl Olig2+		TTCCTAAAGACCAACG-1_2	-0.282443	Ctrl Olig2-
CAAGAGGTCCAGCACG-1_1	0.360696	Olig2 KO		CCTTTGGGTGTGTCCG-1_2	-0.027466	Ctrl Olig2+		TTCCTAAGTGGCTTAT-1_2	0.155221	Ctrl Olig2-
CAAGAGGTCCATAAGC-1_1	-0.0636755	Olig2 KO		CGAAGGACAGAGAAAG-1_2	0.135988	Ctrl Olig2+		TTCCTTCAGCGTGTCC-1_2	-0.195465	Ctrl Olig2-
CAAGAGGTCGATACGT-1_1	0.0362253	Olig2 KO		CGAAGGATCAAACCTG-1_2	-0.0519395	Ctrl Olig2+		TTCCTTCCAAGCGATG-1_2	0.108375	Ctrl Olig2-
CAAGCTACAAGAGAGA-1_1	-0.0101916	Olig2 KO		CGAAGTTCAAACGAGC-1_2	0.191214	Ctrl Olig2+		TTCCTTCGTACGATGG-1_2	0.258872	Ctrl Olig2-
CAAGCTACACACCTAA-1_1	0.360016	Olig2 KO		CGAAGTTGTGACAACG-1_2	-0.0041251	Ctrl Olig2+		TTCGATTGTTCTGAGT-1_2	0.0990293	Ctrl Olig2-
CAAGCTACACAGAGCA-1_1	0.0482706	Olig2 KO		CGAAGTTTCGTAACCA-1_2	0.490704	Ctrl Olig2+		TTCGCTGTCCGGGACT-1_2	0.11619	Ctrl Olig2-
CAAGCTACACCCGTAG-1_1	-0.0113111	Olig2 KO		CGAAGTTTCTCTAAGG-1_2	0.443062	Ctrl Olig2+		TTCGGTCAGAATCTAG-1_2	-0.136226	Ctrl Olig2-
CAAGCTATCTGCATGA-1_1	0.261797	Olig2 KO		CGAATTGTCCTCGATC-1_2	0.394001	Ctrl Olig2+		TTCGGTCAGTGGCCTC-1_2	-0.317015	Ctrl Olig2-
CAAGGGAAGAGGCGTT-1_1	0.18336	Olig2 KO		CGAGAAGCAACCCTCT-1_2	-0.0001972	Ctrl Olig2+		TTCGGTCGTCAACGCC-1_2	0.152866	Ctrl Olig2-
CAAGGGAAGATAGTCA-1_1	0.147883	Olig2 KO		CGAGAAGCACGACAGA-1_2	-0.225923	Ctrl Olig2+		TTCGGTCTCTATACTC-1_2	0.260575	Ctrl Olig2-
CAAGGGACACCCAAGC-1_1	0.188125	Olig2 KO		CGAGAAGCATGAAGGC-1_2	-0.0612567	Ctrl Olig2+		TTCTAACCATAACAGA-1_2	0.309812	Ctrl Olig2-
CAAGGGACAGCGTACC-1_1	0.117297	Olig2 KO		CGAGAAGGTCATGGCC-1_2	0.451728	Ctrl Olig2+		TTCTAACGTAGGATAT-1_2	0.494143	Ctrl Olig2-
CAAGGGACATCACCAA-1_1	0.100099	Olig2 KO		CGAGAAGGTCTGTCAA-1_2	-0.0948705	Ctrl Olig2+		TTCTCTCAGCATTGTC-1_2	-0.0614648	Ctrl Olig2-
CAAGGGAGTGATAGTA-1_1	-0.0060174	Olig2 KO		CGAGAAGTCGGCTTCT-1_2	0.00601062	Ctrl Olig2+		TTCTCTCCAAACTAGA-1_2	0.107807	Ctrl Olig2-
CAAGGGATCCGGCTTT-1_1	0.0717915	Olig2 KO		CGAGGAACAATCAGCT-1_2	0.288263	Ctrl Olig2+		TTCTCTCGTCTTTCTA-1_2	-0.0596669	Ctrl Olig2-
CAATACGAGAGCATCG-1_1	-0.112525	Olig2 KO		CGAGGAATCACTGTTT-1_2	0.0743525	Ctrl Olig2+		TTCTCTCGTTGTATGC-1_2	0.078472	Ctrl Olig2-
CAATACGAGGCTGTAG-1_1	0.0557393	Olig2 KO		CGAGGAATCTCACTCG-1_2	0.437783	Ctrl Olig2+		TTCTTCCCACCGTGGT-1_2	-0.0125521	Ctrl Olig2-
CAATACGTCAAGGCTT-1_1	-0.10491	Olig2 KO		CGAGGCTAGATTGTGA-1_2	0.533742	Ctrl Olig2+		TTCTTGAGTCCACGCA-1_2	0.214902	Ctrl Olig2-
CAATACGTCGGACTTA-1_1	0.214168	Olig2 KO		CGAGGCTCAAATAAGC-1_2	0.351722	Ctrl Olig2+		TTGAGTGTCGAAATCC-1_2	0.0604227	Ctrl Olig2-
CAATACGTCTGCGGAC-1_1	0.0860799	Olig2 KO		CGAGGCTGTTAATCGC-1_2	0.621427	Ctrl Olig2+		TTGATGGCAATGGGTG-1_2	-0.265646	Ctrl Olig2-
CAATCGACAGAGAATT-1_1	0.0634375	Olig2 KO		CGAGGCTTCCGAGGCT-1_2	0.218208	Ctrl Olig2+		TTGCATTCACTAGAGG-1_2	0.204023	Ctrl Olig2-
CAATCGAGTTACAGCT-1_1	0.131935	Olig2 KO		CGAGTGCAGCATGGGT-1_2	0.309251	Ctrl Olig2+		TTGCCTGCATACACCA-1_2	0.0772634	Ctrl Olig2-
CAATGACCAGAGATGC-1_1	0.177412	Olig2 KO		CGAGTGCAGGATATGT-1_2	0.0772016	Ctrl Olig2+		TTGCTGCCAGGAGGAG-1_2	0.0981177	Ctrl Olig2-
CAATGACCAGGAACCA-1_1	0.0391014	Olig2 KO		CGAGTGCCAGGTTCGC-1_2	0.425132	Ctrl Olig2+		TTGCTGCTCGAGTCCG-1_2	0.190747	Ctrl Olig2-
CAATGACGTGTGTCCG-1_1	0.0463526	Olig2 KO		CGAGTGCGTCCACTTC-1_2	0.344572	Ctrl Olig2+		TTGGATGCATCATCTT-1_2	-0.185001	Ctrl Olig2-
CAATGACTCGCGATCG-1_1	0.433293	Olig2 KO		CGAGTTAGTCACTTCC-1_2	0.195656	Ctrl Olig2+		TTGGGATAGGAGAGTA-1_2	0.219518	Ctrl Olig2-
CAATGACTCTAGGAAA-1_1	0.195438	Olig2 KO		CGAGTTATCAATCGGT-1_2	0.852744	Ctrl Olig2+		TTGGGATGTAGAGACC-1_2	0.125125	Ctrl Olig2-
CAATTTCAGGTTCACT-1_1	-0.048365	Olig2 KO		CGATCGGAGGCCTGAA-1_2	0.232975	Ctrl Olig2+		TTGGGCGCAACCGGAA-1_2	0.263605	Ctrl Olig2-
CAATTTCGTAGTCTGT-1_1	0.380325	Olig2 KO		CGATCGGCATGGCCCA-1_2	-0.088368	Ctrl Olig2+		TTGGGTACAATCGAAA-1_2	0.367357	Ctrl Olig2-
CACAACAAGTAACGTA-1_1	0.159892	Olig2 KO		CGATCGGTCTACGCGG-1_2	0.0339037	Ctrl Olig2+		TTGGGTACAGTAACAA-1_2	0.26366	Ctrl Olig2-
CACAACACACTGTTCC-1_1	-0.148511	Olig2 KO		CGATGCGAGAGTCTTC-1_2	0.342352	Ctrl Olig2+		TTGGTTTAGACATAAC-1_2	0.249337	Ctrl Olig2-
CACAACACAGAATCGG-1_1	0.186279	Olig2 KO		CGATGCGTCTCCCTAG-1_2	0.545186	Ctrl Olig2+		TTGTGGAAGGCCCAAA-1_2	0.0895429	Ctrl Olig2-
CACAACAGTCCACACG-1_1	0.167114	Olig2 KO		CGATGGCAGCACCCAC-1_2	0.613064	Ctrl Olig2+		TTGTGGATCATGGAGG-1_2	-0.0598643	Ctrl Olig2-
CACAACATCTCGTGGG-1_1	0.16179	Olig2 KO		CGATGGCAGCTGCCTG-1_2	0.718922	Ctrl Olig2+		TTGTGGATCTAAGCCA-1_2	0.235158	Ctrl Olig2-
CACACAAAGTTCATGC-1_1	0.0114351	Olig2 KO		CGATGGCTCCGATCTC-1_2	0.373749	Ctrl Olig2+		TTGTTCACAAGTCATC-1_2	0.236718	Ctrl Olig2-
CACACAACACCTATCC-1_1	-0.178045	Olig2 KO		CGCAGGTAGGCAGGGA-1_2	0.45895	Ctrl Olig2+		TTGTTGTTCTAGAACC-1_2	-0.177389	Ctrl Olig2-
CACACAACAGTACTAC-1_1	-0.0196703	Olig2 KO		CGCATAACACGAAGAC-1_2	0.554312	Ctrl Olig2+		TTGTTTGCACAACATC-1_2	0.121795	Ctrl Olig2-
CACACAAGTGTACATC-1_1	-0.0079393	Olig2 KO		CGCATAACAGACAAGC-1_2	0.233019	Ctrl Olig2+		TTTACCAAGATAGGGA-1_2	0.441815	Ctrl Olig2-
CACACAATCCTCTAGC-1_1	0.145048	Olig2 KO		CGCATAATCGAGAACG-1_2	0.160432	Ctrl Olig2+		TTTACGTGTTCTATCT-1_2	0.437063	Ctrl Olig2-
CACACAATCTTCTCAA-1_1	-0.0399345	Olig2 KO		CGCATGGGTCAGGCAA-1_2	0.235266	Ctrl Olig2+		TTTACGTTCGACGCGT-1_2	0.452577	Ctrl Olig2-
CACAGATAGAGTACCG-1_1	-0.422958	Olig2 KO		CGCATGGGTTCCGTTC-1_2	0.285969	Ctrl Olig2+		TTTACGTTCGAGCCTG-1_2	0.0198117	Ctrl Olig2-
CACAGATAGGAATTAC-1_1	-0.0531854	Olig2 KO		CGCCAGAAGTAAACAC-1_2	0.492265	Ctrl Olig2+		TTTAGTCAGCAACTCT-1_2	0.345701	Ctrl Olig2-
CACAGATAGTGGTTAA-1_1	-0.083002	Olig2 KO		CGCCAGAGTGGTAATA-1_2	0.138507	Ctrl Olig2+		TTTAGTCAGGTGCTTT-1_2	0.11879	Ctrl Olig2-
CACAGATCACACGCCA-1_1	0.0823237	Olig2 KO		CGCCATTCAAAGGAGA-1_2	0.267455	Ctrl Olig2+		TTTAGTCCATAGACTC-1_2	0.215916	Ctrl Olig2-
CACAGATTCCGCGGAT-1_1	-0.109736	Olig2 KO		CGCCATTGTTAGTCGT-1_2	0.637284	Ctrl Olig2+		TTTAGTCTCCAATGCA-1_2	-0.0360632	Ctrl Olig2-
CACAGGCAGACGTCCC-1_1	0.276562	Olig2 KO		CGCCATTTCCCACAGG-1_2	0.218107	Ctrl Olig2+		TTTCACAAGAGCTGAC-1_2	0.0572588	Ctrl Olig2-
CACAGGCGTTAAACCC-1_1	-0.0136705	Olig2 KO		CGCGTGACACGTAGTT-1_2	0.435741	Ctrl Olig2+		TTTCACACACATGAAA-1_2	0.0728654	Ctrl Olig2-
CACAGGCTCTTTCTAG-1_1	-0.246491	Olig2 KO		CGGAACCAGCAGCACA-1_2	0.427013	Ctrl Olig2+		TTTCACACACCCTGTT-1_2	-0.0835436	Ctrl Olig2-
CACATGAAGGCTATCT-1_1	0.0472771	Olig2 KO		CGGAACCAGGTCCCTG-1_2	0.678009	Ctrl Olig2+		TTTCACAGTAGGGAGG-1_2	0.109652	Ctrl Olig2-
CACATGAAGGTCCTGC-1_1	-0.0338032	Olig2 KO		CGGAACCCACAAGGTG-1_2	0.112235	Ctrl Olig2+		TTTCATGAGCTGAGCA-1_2	-0.299481	Ctrl Olig2-
CACATGAAGTAGGCCA-1_1	0.1816	Olig2 KO		CGGAACCCAGCCGTTG-1_2	0.0579297	Ctrl Olig2+		TTTCATGTCGCAACAT-1_2	0.0656083	Ctrl Olig2-
CACATGACAGACGCTC-1_1	-0.0420551	Olig2 KO		CGGAACCCATCCGCGA-1_2	-0.344047	Ctrl Olig2+		TTTCCTCAGGGTTAGC-1_2	-0.107002	Ctrl Olig2-
CACATGAGTAAGGCCA-1_1	0.0960232	Olig2 KO		CGGAACCCATCTAACG-1_2	0.0743055	Ctrl Olig2+		TTTCCTCGTATCTCTT-1_2	0.0561055	Ctrl Olig2-
CACATGAGTAGCTCGC-1_1	-0.0831877	Olig2 KO		CGGAACCGTCACTAGT-1_2	0.595903	Ctrl Olig2+		TTTCCTCTCTCCGATC-1_2	0.0379114	Ctrl Olig2-
CACATGATCCAATGCA-1_1	0.373422	Olig2 KO		CGGACACTCTAACGCA-1_2	0.104233	Ctrl Olig2+		TTTCGATCAACTTGGT-1_2	0.404478	Ctrl Olig2-
CACCAAACAAGGTCGA-1_1	-0.0565645	Olig2 KO		CGGAGAACACGCGCAT-1_2	0.0756041	Ctrl Olig2+		TTTGATCGTTGGGCCT-1_2	0.0793995	Ctrl Olig2-
CACCAAACAGAGCCCT-1_1	0.502274	Olig2 KO		CGGCAGTAGACCTCCG-1_2	-0.178561	Ctrl Olig2+		TTTGGAGAGATCCCGC-1_2	-0.178313	Ctrl Olig2-
CACCAAACAGCTACCG-1_1	0.133171	Olig2 KO		CGGCAGTCAAACTAGA-1_2	0.143516	Ctrl Olig2+		TTTGGAGTCATTTACC-1_2	-0.106444	Ctrl Olig2-
CACCGTTAGGGAGGCA-1_1	-0.0809795	Olig2 KO		CGGCAGTCAACGAGGT-1_2	0.436818	Ctrl Olig2+		TTTGTTGAGCGATCGA-1_2	-0.0179859	Ctrl Olig2-
CACCGTTCAACCGTGC-1_1	0.252822	Olig2 KO		CGGCAGTCATTGAGCT-1_2	0.816748	Ctrl Olig2+		AAACGAACAGCAGAAC-1_3	0.193204	Ctrl Olig2-
CACCGTTCATTGAGGG-1_1	0.205584	Olig2 KO		CGGCAGTGTTCGAGCC-1_2	-0.0294086	Ctrl Olig2+		AAACGAACATAGAAAC-1_3	-0.121042	Ctrl Olig2-
CACCGTTGTAATCAAG-1_1	0.0481101	Olig2 KO		CGGGACTGTTGCCGCA-1_2	0.490927	Ctrl Olig2+		AAAGAACGTCTTCGAA-1_3	0.168924	Ctrl Olig2-
CACCGTTGTGAGATCG-1_1	-0.0002478	Olig2 KO		CGGGACTTCTCTCGAC-1_2	-0.0801411	Ctrl Olig2+		AAAGGGCAGCGGGTAT-1_3	0.0276241	Ctrl Olig2-
CACCGTTGTGTACATC-1_1	-0.156237	Olig2 KO		CGGGCATAGGCCTGCT-1_2	0.271083	Ctrl Olig2+		AAAGTCCGTCCACATA-1_3	0.0498915	Ctrl Olig2-
CACCGTTGTTCCGGTG-1_1	-0.0139071	Olig2 KO		CGGGCATAGTAGAATC-1_2	0.180644	Ctrl Olig2+		AAAGTCCTCCTCGATC-1_3	-0.123476	Ctrl Olig2-
CACCGTTTCATTTCGT-1_1	-0.282042	Olig2 KO		CGGGCATTCCACAGCG-1_2	0.418742	Ctrl Olig2+		AAAGTCCTCGACATAC-1_3	-0.0756828	Ctrl Olig2-
CACGAATAGCAAGTCG-1_1	-0.181414	Olig2 KO		CGGGCATTCCCTCGTA-1_2	0.512023	Ctrl Olig2+		AAAGTGAGTTAAAGTG-1_3	-0.0817841	Ctrl Olig2-
CACGAATAGGCGCTCT-1_1	-0.0609507	Olig2 KO		CGGGCATTCGACTCCT-1_2	0.60372	Ctrl Olig2+		AAAGTGATCGCGGTAC-1_3	-0.0542616	Ctrl Olig2-
CACGAATCAAGATCCT-1_1	-0.139331	Olig2 KO		CGGGCATTCTCCAAGA-1_2	-0.301635	Ctrl Olig2+		AAATGGATCTACCCAC-1_3	0.397644	Ctrl Olig2-
CACGAATGTAGCGTTT-1_1	-0.207232	Olig2 KO		CGGGTCAAGGATTTCC-1_2	0.251069	Ctrl Olig2+		AACAAAGTCACTTGTT-1_3	0.469188	Ctrl Olig2-
CACGAATGTATTCTCT-1_1	-0.0082956	Olig2 KO		CGGGTCATCACCATCC-1_2	0.470086	Ctrl Olig2+		AACAAGACATCGTTCC-1_3	0.00365547	Ctrl Olig2-
CACGAATGTTTACACG-1_1	-0.221925	Olig2 KO		CGGGTGTCACAGTGAG-1_2	0.185028	Ctrl Olig2+		AACAAGAGTCCGTTTC-1_3	-0.0812197	Ctrl Olig2-
CACGGGTAGGCATGGT-1_1	0.398246	Olig2 KO		CGGGTGTGTACGGATG-1_2	0.886714	Ctrl Olig2+		AACACACCACATGAAA-1_3	0.423991	Ctrl Olig2-
CACGGGTCAACCCTAA-1_1	-0.174747	Olig2 KO		CGGTCAGAGTATGAAC-1_2	0.159428	Ctrl Olig2+		AACACACCACGGATCC-1_3	0.0784383	Ctrl Olig2-
CACGGGTCACATTGTG-1_1	0.527081	Olig2 KO		CGGTCAGAGTCTTCGA-1_2	0.0567229	Ctrl Olig2+		AACACACTCAGTAGGG-1_3	0.105917	Ctrl Olig2-
CACGGGTTCTCGAACA-1_1	-0.182461	Olig2 KO		CGGTCAGAGTGGACTG-1_2	0.262488	Ctrl Olig2+		AACACACTCCATGATG-1_3	-0.090411	Ctrl Olig2-
CACGTGGGTCTACACA-1_1	-0.0903123	Olig2 KO		CGGTCAGCAATGAACA-1_2	0.225472	Ctrl Olig2+		AACCAACGTAGACAAT-1_3	0.244932	Ctrl Olig2-
CACGTGGGTTCTCTCG-1_1	-0.174739	Olig2 KO		CGGTCAGGTCACATTG-1_2	0.244833	Ctrl Olig2+		AACCACAGTTAGTTCG-1_3	-0.0017248	Ctrl Olig2-
CACGTGGTCGTCGGGT-1_1	0.167121	Olig2 KO		CGGTCAGTCAAAGGAT-1_2	0.391645	Ctrl Olig2+		AACCATGAGGCACGAT-1_3	0.0042963	Ctrl Olig2-
CACGTTCAGCAAGTGC-1_1	-0.0693438	Olig2 KO		CGGTCAGTCACGAACT-1_2	0.0667065	Ctrl Olig2+		AACCCAACACCCAACG-1_3	0.248126	Ctrl Olig2-
CACGTTCGTTCTCCCA-1_1	0.0652353	Olig2 KO		CGGTCAGTCCTATTGT-1_2	0.138098	Ctrl Olig2+		AACCCAAGTTGTAAAG-1_3	0.0146078	Ctrl Olig2-
CACGTTCTCACGTCCT-1_1	0.255783	Olig2 KO		CGGTCAGTCGACCATA-1_2	0.489386	Ctrl Olig2+		AACCCAATCTGTCTCG-1_3	0.184549	Ctrl Olig2-
CACTAAGAGTGTAGAT-1_1	0.635668	Olig2 KO		CGGTCAGTCTGCCTGT-1_2	0.129018	Ctrl Olig2+		AACCTGAAGACGACTG-1_3	0.288471	Ctrl Olig2-
CACTAAGCACGAGGAT-1_1	0.0916321	Olig2 KO		CGTAAGTAGACGGTTG-1_2	0.182718	Ctrl Olig2+		AACCTGACAACCGATT-1_3	0.278425	Ctrl Olig2-
CACTAAGGTAGTGGCA-1_1	0.465938	Olig2 KO		CGTAATGAGATTCGCT-1_2	0.198324	Ctrl Olig2+		AACCTGATCCAAGCCG-1_3	0.230433	Ctrl Olig2-
CACTAAGGTCTGTCAA-1_1	0.744861	Olig2 KO		CGTAATGAGCACTAAA-1_2	0.152846	Ctrl Olig2+		AACCTTTCACATCATG-1_3	-0.198883	Ctrl Olig2-
CACTAAGGTTCTTGTT-1_1	0.238181	Olig2 KO		CGTAATGAGTCAATCC-1_2	0.163175	Ctrl Olig2+		AACGAAAAGCACCCAC-1_3	-0.0060485	Ctrl Olig2-
CACTAAGTCCAGCCTT-1_1	0.153815	Olig2 KO		CGTAATGGTACCACGC-1_2	0.184077	Ctrl Olig2+		AACGTCATCGCAGAGA-1_3	0.0817425	Ctrl Olig2-
CACTAAGTCGTAGCTA-1_1	-0.048974	Olig2 KO		CGTAATGGTCCTCCAT-1_2	0.544462	Ctrl Olig2+		AACTTCTCATCAGCTA-1_3	0.115268	Ctrl Olig2-
CACTGAAAGAGCTGAC-1_1	0.345378	Olig2 KO		CGTAGTACAGGCACTC-1_2	-0.120797	Ctrl Olig2+		AACTTCTTCCACGTCT-1_3	0.212612	Ctrl Olig2-
CACTGAAGTCCGTACG-1_1	-0.130123	Olig2 KO		CGTAGTACATGGCACC-1_2	0.0261367	Ctrl Olig2+		AAGAACAAGCCTGACC-1_3	0.0819564	Ctrl Olig2-
CACTGAATCCGGCAGT-1_1	0.0906111	Olig2 KO		CGTAGTATCCTTCACG-1_2	0.0573018	Ctrl Olig2+		AAGACAATCACTCGAA-1_3	0.0453653	Ctrl Olig2-
CACTGAATCGGCATAT-1_1	0.179616	Olig2 KO		CGTCAAAGTTTACGAC-1_2	0.11133	Ctrl Olig2+		AAGATAGTCAATCCGA-1_3	0.00432005	Ctrl Olig2-
CACTGGGAGTCGTTAC-1_1	0.20403	Olig2 KO		CGTCAAATCTAGATCG-1_2	0.426611	Ctrl Olig2+		AAGCCATCACGAAAGC-1_3	0.155009	Ctrl Olig2-
CACTGGGCAGTCACGC-1_1	-0.125127	Olig2 KO		CGTCAAATCTAGCCAA-1_2	0.324508	Ctrl Olig2+		AAGCGAGCACTACACA-1_3	0.2671	Ctrl Olig2-
CACTGGGGTACCTATG-1_1	0.0317121	Olig2 KO		CGTCCATCATAGCACT-1_2	0.461709	Ctrl Olig2+		AAGCGTTAGTCACACT-1_3	0.142791	Ctrl Olig2-
CACTGGGGTCGTTATG-1_1	0.283228	Olig2 KO		CGTGAATGTAGCTGCC-1_2	0.0474934	Ctrl Olig2+		AAGCGTTGTGACAGGT-1_3	0.199392	Ctrl Olig2-
CACTGTCGTGAGACGT-1_1	0.0973713	Olig2 KO		CGTGAATGTTAGGGAC-1_2	0.357189	Ctrl Olig2+		AAGGTAAAGAACGTGC-1_3	-0.0441311	Ctrl Olig2-
CACTGTCGTTAAGCAA-1_1	0.124844	Olig2 KO		CGTGAATGTTTCGTGA-1_2	0.228441	Ctrl Olig2+		AAGGTAAGTAGGTGCA-1_3	0.148481	Ctrl Olig2-
CACTGTCGTTAGCTAC-1_1	-0.277371	Olig2 KO		CGTGAATTCTTACCGC-1_2	-0.148587	Ctrl Olig2+		AAGTACCCAAGCAGGT-1_3	-0.0790131	Ctrl Olig2-
CACTGTCTCAACACGT-1_1	-0.21531	Olig2 KO		CGTGATACATAGATGA-1_2	0.0881075	Ctrl Olig2+		AAGTGAATCCATGATG-1_3	0.106441	Ctrl Olig2-
CACTGTCTCTGAGAAA-1_1	0.142776	Olig2 KO		CGTGCTTAGGGAGTTC-1_2	0.450403	Ctrl Olig2+		AAGTTCGGTGCCGGTT-1_3	0.175927	Ctrl Olig2-
CACTTCGAGGATTTAG-1_1	0.143819	Olig2 KO		CGTGCTTAGGTTCCGC-1_2	0.178161	Ctrl Olig2+		AAGTTCGTCTGGGAGA-1_3	-0.0097241	Ctrl Olig2-
CACTTCGAGTCGGCCT-1_1	0.119455	Olig2 KO		CGTGCTTGTTAAAGTG-1_2	-0.085825	Ctrl Olig2+		AATCGTGAGTACCGGA-1_3	0.181296	Ctrl Olig2-
CACTTCGGTAATACCC-1_1	0.518277	Olig2 KO		CGTGTCTAGCGTCTCG-1_2	0.149398	Ctrl Olig2+		AATCGTGGTACTAGCT-1_3	-0.0606186	Ctrl Olig2-
CACTTCGGTAGCTTTG-1_1	-0.0466961	Olig2 KO		CGTGTCTCACTGTTCC-1_2	0.577525	Ctrl Olig2+		AATGACCCAGTTTCAG-1_3	0.118505	Ctrl Olig2-
CACTTCGGTCACTAGT-1_1	0.342019	Olig2 KO		CGTGTCTTCTAGTCAG-1_2	0.611787	Ctrl Olig2+		AATGGCTCAGAGACTG-1_3	-0.112112	Ctrl Olig2-
CACTTCGGTGATCGTT-1_1	0.337552	Olig2 KO		CGTTAGACAGGTGACA-1_2	0.221512	Ctrl Olig2+		AATGGCTCAGGTGTTT-1_3	-0.139442	Ctrl Olig2-
CACTTCGTCCGGCAAC-1_1	0.16003	Olig2 KO		CGTTAGAGTAACATCC-1_2	0.281966	Ctrl Olig2+		ACAAAGAGTGAATTGA-1_3	0.0854542	Ctrl Olig2-
CAGAGCCAGCGGGTTA-1_1	0.0231561	Olig2 KO		CGTTAGAGTCGATGCC-1_2	0.289069	Ctrl Olig2+		ACAACCACAACTCCCT-1_3	0.184064	Ctrl Olig2-
CAGAGCCAGTCATAGA-1_1	-0.108004	Olig2 KO		CGTTAGAGTCTGATCA-1_2	-0.316314	Ctrl Olig2+		ACAACCATCTGAGCAT-1_3	0.0939624	Ctrl Olig2-
CAGAGCCCACAAATGA-1_1	-0.108716	Olig2 KO		CGTTAGATCTGTGCGG-1_2	0.464461	Ctrl Olig2+		ACAAGCTAGCTCGACC-1_3	0.0913575	Ctrl Olig2-
CAGAGCCCACGCGTGT-1_1	-0.0296816	Olig2 KO		CGTTCTGAGGTTGGTG-1_2	0.299785	Ctrl Olig2+		ACAAGCTAGGGATGTC-1_3	0.337134	Ctrl Olig2-
CAGAGCCGTCTCGACG-1_1	0.0967415	Olig2 KO		CGTTCTGGTCGCTTGG-1_2	0.342142	Ctrl Olig2+		ACACGCGCAACACAGG-1_3	-0.0522036	Ctrl Olig2-
CAGATACAGATTGAGT-1_1	0.0333281	Olig2 KO		CGTTGGGAGGTTCTTG-1_2	0.375828	Ctrl Olig2+		ACACGCGGTGAAGCTG-1_3	0.11212	Ctrl Olig2-
CAGATACAGTTAGAAC-1_1	0.0742344	Olig2 KO		CGTTGGGAGTACTGGG-1_2	0.157372	Ctrl Olig2+		ACACGCGTCGGAAGGT-1_3	0.386029	Ctrl Olig2-
CAGATACCAGACACAG-1_1	-0.0439221	Olig2 KO		CGTTGGGAGTAGTCTC-1_2	0.371637	Ctrl Olig2+		ACACTGAGTAAGTCAA-1_3	0.0505504	Ctrl Olig2-
CAGATACCATGTAACC-1_1	0.156845	Olig2 KO		CGTTGGGCAACAGCTT-1_2	0.195098	Ctrl Olig2+		ACACTGATCACCATCC-1_3	0.15712	Ctrl Olig2-
CAGATACTCCCTCAAC-1_1	-0.0399788	Olig2 KO		CGTTGGGTCACTGGGC-1_2	0.473273	Ctrl Olig2+		ACATCGAGTCTGCCTT-1_3	0.364821	Ctrl Olig2-
CAGATACTCGTCTAAG-1_1	0.381697	Olig2 KO		CGTTGGGTCTCGTGAA-1_2	0.0297089	Ctrl Olig2+		ACATCGATCTCTGCTG-1_3	0.189258	Ctrl Olig2-
CAGATCAAGAGCTTTC-1_1	-0.0377281	Olig2 KO		CTAACCCAGGTGCATG-1_2	0.196795	Ctrl Olig2+		ACATGCAAGGACAAGA-1_3	0.261567	Ctrl Olig2-
CAGATCAAGCTTTCTT-1_1	0.396391	Olig2 KO		CTAACCCTCGATACTG-1_2	0.254353	Ctrl Olig2+		ACATGCACAAGTCCCG-1_3	0.268533	Ctrl Olig2-
CAGATCAAGGACAAGA-1_1	0.200347	Olig2 KO		CTAACCCTCGCAGTGC-1_2	0.488578	Ctrl Olig2+		ACATGCACAGTGGCTC-1_3	0.143021	Ctrl Olig2-
CAGATCAAGGGTACAC-1_1	0.199454	Olig2 KO		CTAACCCTCTTTACAC-1_2	-0.0416745	Ctrl Olig2+		ACATTTCAGTAGCATA-1_3	0.25753	Ctrl Olig2-
CAGATCAGTTCGGCTG-1_1	-0.118758	Olig2 KO		CTAACTTAGCAAGCCA-1_2	0.401794	Ctrl Olig2+		ACATTTCGTACTAACC-1_3	0.292949	Ctrl Olig2-
CAGATCATCAACGTGT-1_1	0.0879997	Olig2 KO		CTAACTTAGTGGTGAC-1_2	0.467568	Ctrl Olig2+		ACATTTCTCACCGGTG-1_3	0.144659	Ctrl Olig2-
CAGATCATCAGCAGAG-1_1	-0.167139	Olig2 KO		CTAACTTGTATCTTCT-1_2	-0.101149	Ctrl Olig2+		ACCAAACTCCACACCT-1_3	0.245519	Ctrl Olig2-
CAGATCATCGTTAGTG-1_1	0.18481	Olig2 KO		CTAACTTGTGGGAGAG-1_2	-0.0809398	Ctrl Olig2+		ACCAACAGTCGGAACA-1_3	-0.117403	Ctrl Olig2-
CAGATCATCTAGAACC-1_1	-0.220786	Olig2 KO		CTAAGTGCAGTGGTGA-1_2	0.267793	Ctrl Olig2+		ACCATTTAGAAAGCGA-1_3	-0.159374	Ctrl Olig2-
CAGATCATCTGCCTGT-1_1	0.536984	Olig2 KO		CTACAGAAGGGATGTC-1_2	0.296035	Ctrl Olig2+		ACCCAAAAGATGAATC-1_3	0.234309	Ctrl Olig2-
CAGATTGCAGTCAGTT-1_1	-0.080241	Olig2 KO		CTACAGAGTAACAAGT-1_2	0.297056	Ctrl Olig2+		ACCCTCAGTCTGTAAC-1_3	0.0847896	Ctrl Olig2-
CAGATTGCATACAGAA-1_1	-0.0851942	Olig2 KO		CTACAGATCAAGGCTT-1_2	0.204949	Ctrl Olig2+		ACCCTTGAGTAGTCAA-1_3	0.153469	Ctrl Olig2-
CAGATTGCATGAATCC-1_1	0.247546	Olig2 KO		CTACATTAGAGCTTTC-1_2	0.0163799	Ctrl Olig2+		ACCCTTGTCGCTATTT-1_3	0.0509805	Ctrl Olig2-
CAGATTGGTTCAGTAC-1_1	-0.236138	Olig2 KO		CTACATTCATAATGAG-1_2	0.738983	Ctrl Olig2+		ACCTACCCAGGGATAC-1_3	0.235534	Ctrl Olig2-
CAGATTGTCGAGTTGT-1_1	-0.103153	Olig2 KO		CTACATTGTTGAGGAC-1_2	0.360047	Ctrl Olig2+		ACCTACCGTGCATTTG-1_3	-0.120996	Ctrl Olig2-
CAGCAATAGACATACA-1_1	0.122927	Olig2 KO		CTACATTGTTTGGGTT-1_2	-0.140219	Ctrl Olig2+		ACCTACCTCTCAAAGC-1_3	-0.0651781	Ctrl Olig2-
CAGCAATCACCTAAAC-1_1	0.488146	Olig2 KO		CTACCCATCGGTCAGC-1_2	0.413892	Ctrl Olig2+		ACCTGAATCTTCCAGC-1_3	0.102702	Ctrl Olig2-
CAGCAATCATGGAAGC-1_1	0.192198	Olig2 KO		CTACCTGAGACATCCT-1_2	0.248685	Ctrl Olig2+		ACCTGTCTCATTCGGA-1_3	0.0207598	Ctrl Olig2-
CAGCAATGTATTGAGA-1_1	0.099484	Olig2 KO		CTACCTGAGGAATGTT-1_2	0.56598	Ctrl Olig2+		ACGATCAAGACCTGGA-1_3	-0.0498934	Ctrl Olig2-
CAGCAATGTCCCTCAT-1_1	-0.264772	Olig2 KO		CTACCTGCAGAGGCAT-1_2	0.484708	Ctrl Olig2+		ACGATCATCGCAGATT-1_3	-0.101304	Ctrl Olig2-
CAGCACGAGATGCCGA-1_1	0.182408	Olig2 KO		CTACCTGTCTAACGGT-1_2	0.85703	Ctrl Olig2+		ACGCACGAGTCGGGAT-1_3	0.19507	Ctrl Olig2-
CAGCACGCACAGCATT-1_1	0.178106	Olig2 KO		CTACTATAGCTACTGT-1_2	0.402439	Ctrl Olig2+		ACGGTCGAGGAGCTGT-1_3	0.402066	Ctrl Olig2-
CAGCACGCATTGAAAG-1_1	0.0154542	Olig2 KO		CTACTATAGCTAGCCC-1_2	0.182307	Ctrl Olig2+		ACGGTTAGTATCTCTT-1_3	0.0845201	Ctrl Olig2-
CAGCACGTCATCACAG-1_1	0.0259915	Olig2 KO		CTACTATGTATTCCGA-1_2	0.349037	Ctrl Olig2+		ACGTAACTCACCTCAC-1_3	0.0100891	Ctrl Olig2-
CAGCACGTCCGGGACT-1_1	0.0235242	Olig2 KO		CTACTATGTTCAAGTC-1_2	0.219806	Ctrl Olig2+		ACGTACAAGAGCTGAC-1_3	0.204366	Ctrl Olig2-
CAGCAGCAGACATCAA-1_1	0.419557	Olig2 KO		CTACTATTCGGTATGT-1_2	-0.4188	Ctrl Olig2+		ACGTACAGTACAAGTA-1_3	-0.0536934	Ctrl Olig2-
CAGCAGCAGATACTGA-1_1	-0.0194289	Olig2 KO		CTAGACAGTGACTCTA-1_2	0.227732	Ctrl Olig2+		ACGTAGTAGAGTCGAC-1_3	0.140966	Ctrl Olig2-
CAGCAGCGTGTTCCTC-1_1	0.0822861	Olig2 KO		CTAGGTACAACATACC-1_2	0.574282	Ctrl Olig2+		ACGTAGTCAACCCTCT-1_3	-0.397135	Ctrl Olig2-
CAGCAGCGTTAAGTCC-1_1	-0.0458188	Olig2 KO		CTAGGTAGTAGATCGG-1_2	-0.246268	Ctrl Olig2+		ACGTAGTCATGACGTT-1_3	0.393805	Ctrl Olig2-
CAGCAGCGTTCATCGA-1_1	-0.112369	Olig2 KO		CTAGGTAGTCGAGATG-1_2	0.196387	Ctrl Olig2+		ACTACGACAGAAATCA-1_3	0.125884	Ctrl Olig2-
CAGCAGCGTTCGGCCA-1_1	0.2593	Olig2 KO		CTAGGTATCTACGCAA-1_2	0.446781	Ctrl Olig2+		ACTACGAGTGCATTAC-1_3	0.0208594	Ctrl Olig2-
CAGCAGCGTTGTGGAG-1_1	-0.19069	Olig2 KO		CTAGGTATCTTCGGAA-1_2	0.544115	Ctrl Olig2+		ACTACGATCCTTCACG-1_3	-0.0154184	Ctrl Olig2-
CAGCAGCTCACTACGA-1_1	0.20183	Olig2 KO		CTATAGGAGCATTGTC-1_2	0.33422	Ctrl Olig2+		ACTATCTCAGTTTGGT-1_3	-0.0019857	Ctrl Olig2-
CAGCAGCTCCCTCGAT-1_1	-0.159586	Olig2 KO		CTATAGGAGGAGAGTA-1_2	-0.0956825	Ctrl Olig2+		ACTATGGTCCAGGACC-1_3	0.356182	Ctrl Olig2-
CAGCAGCTCCTTCAGC-1_1	0.273768	Olig2 KO		CTATAGGCACGGATCC-1_2	0.574397	Ctrl Olig2+		ACTATGGTCTGGGCGT-1_3	0.019557	Ctrl Olig2-
CAGCCAGCAAATGATG-1_1	-0.397658	Olig2 KO		CTATAGGCATGGGATG-1_2	-0.0252866	Ctrl Olig2+		ACTATTCGTCATCGGC-1_3	-0.0181533	Ctrl Olig2-
CAGCCAGGTACGTGAG-1_1	-0.0833522	Olig2 KO		CTATCCGAGCGGTATG-1_2	0.34904	Ctrl Olig2+		ACTCTCGCACCCAATA-1_3	0.0354063	Ctrl Olig2-
CAGCCAGTCGGCTGGT-1_1	0.0819493	Olig2 KO		CTATCCGAGCGTTCCG-1_2	0.408788	Ctrl Olig2+		ACTCTCGCATAAGATG-1_3	-0.0058507	Ctrl Olig2-
CAGCGTGCAGACCTGC-1_1	0.154883	Olig2 KO		CTATCCGGTAGCCCTG-1_2	-0.169332	Ctrl Olig2+		ACTGATGAGGCTGGAT-1_3	0.388466	Ctrl Olig2-
CAGCGTGGTGCCGTAC-1_1	0.223466	Olig2 KO		CTATCCGTCGATGCAT-1_2	0.24735	Ctrl Olig2+		ACTGATGGTCAGCTTA-1_3	0.132764	Ctrl Olig2-
CAGGCCAAGCGCTGCT-1_1	0.157347	Olig2 KO		CTATCCGTCTGGTGCG-1_2	0.590237	Ctrl Olig2+		ACTGATGTCCGCAGTG-1_3	0.320775	Ctrl Olig2-
CAGGCCAAGCTGGCCT-1_1	0.060461	Olig2 KO		CTATCCGTCTTCGGTC-1_2	0.264634	Ctrl Olig2+		ACTGCAATCTTAAGGC-1_3	0.0727591	Ctrl Olig2-
CAGGCCAAGCTTAGTC-1_1	0.1856	Olig2 KO		CTATCTAAGCCTCTTC-1_2	0.194557	Ctrl Olig2+		ACTGTCCGTGAATTAG-1_3	-0.0213002	Ctrl Olig2-
CAGGCCACAAACACCT-1_1	0.419291	Olig2 KO		CTATCTAGTAAGGCTG-1_2	0.424945	Ctrl Olig2+		ACTGTCCTCGGAAACG-1_3	0.131216	Ctrl Olig2-
CAGGCCACAGCACCCA-1_1	0.230751	Olig2 KO		CTATCTAGTCTGTGGC-1_2	0.762095	Ctrl Olig2+		ACTGTCCTCTTCTAAC-1_3	-0.0939724	Ctrl Olig2-
CAGGCCACATTGAAGA-1_1	0.154238	Olig2 KO		CTATCTAGTGAGCAGT-1_2	0.137071	Ctrl Olig2+		ACTGTGAAGAATTCAG-1_3	0.239331	Ctrl Olig2-
CAGGCCAGTAACCCTA-1_1	-0.456241	Olig2 KO		CTATCTATCGGACTTA-1_2	0.340802	Ctrl Olig2+		ACTTAGGCAATGCTCA-1_3	-0.0789518	Ctrl Olig2-
CAGGCCAGTGGCTACC-1_1	-0.109549	Olig2 KO		CTCAACCCACATTGTG-1_2	-0.159012	Ctrl Olig2+		ACTTATCGTCGTACTA-1_3	0.272629	Ctrl Olig2-
CAGGCCATCACCTTGC-1_1	-0.1816	Olig2 KO		CTCAACCGTACAAGTA-1_2	0.345481	Ctrl Olig2+		ACTTCGCAGGTCACAG-1_3	0.318362	Ctrl Olig2-
CAGGCCATCGCAATGT-1_1	0.375062	Olig2 KO		CTCAAGATCGACGCGT-1_2	-0.218367	Ctrl Olig2+		ACTTCGCGTATCGCGC-1_3	0.0297837	Ctrl Olig2-
CAGGCCATCGTGTTCC-1_1	0.437093	Olig2 KO		CTCAATTAGAAACTCA-1_2	0.670319	Ctrl Olig2+		ACTTCGCTCGACGCTG-1_3	0.0104474	Ctrl Olig2-
CAGGGCTAGAGTTCGG-1_1	0.243151	Olig2 KO		CTCAATTAGGTGCAGT-1_2	0.093147	Ctrl Olig2+		ACTTCGCTCTTGCAGA-1_3	-0.0136995	Ctrl Olig2-
CAGGGCTCAATCTGCA-1_1	0.295947	Olig2 KO		CTCAATTAGTGGACGT-1_2	0.0339708	Ctrl Olig2+		ACTTTCACAAATAAGC-1_3	0.186981	Ctrl Olig2-
CAGGGCTCATGACTTG-1_1	-0.0979659	Olig2 KO		CTCAATTCAGTCGCAC-1_2	0.155913	Ctrl Olig2+		ACTTTCAGTTTGGGAG-1_3	-0.102462	Ctrl Olig2-
CAGGGCTCATTGTACG-1_1	-0.143403	Olig2 KO		CTCAATTGTGCAGATG-1_2	0.300937	Ctrl Olig2+		ACTTTGTCATAAGCGG-1_3	-0.20046	Ctrl Olig2-
CAGGGCTTCATCACAG-1_1	0.196677	Olig2 KO		CTCAATTTCCTTCACG-1_2	0.402465	Ctrl Olig2+		ACTTTGTTCTTGGGCG-1_3	-0.12962	Ctrl Olig2-
CAGGTATAGCTTGTTG-1_1	-0.0945763	Olig2 KO		CTCACTGAGACTCATC-1_2	0.0646107	Ctrl Olig2+		AGAACAAAGAGCGACT-1_3	-0.0048134	Ctrl Olig2-
CAGGTATAGGTACTGG-1_1	0.396606	Olig2 KO		CTCACTGAGATTTGCC-1_2	0.653689	Ctrl Olig2+		AGAACAAAGGTGCGAT-1_3	0.453174	Ctrl Olig2-
CAGGTATCACACGGAA-1_1	0.422313	Olig2 KO		CTCACTGCAACATACC-1_2	0.0893518	Ctrl Olig2+		AGAACAATCATTGTGG-1_3	-0.0874216	Ctrl Olig2-
CAGGTATGTGGAAGTC-1_1	0.0162427	Olig2 KO		CTCACTGCAGAACTAA-1_2	0.11474	Ctrl Olig2+		AGAACCTAGAGTAACT-1_3	0.218867	Ctrl Olig2-
CAGGTATGTGTCACAT-1_1	-0.298687	Olig2 KO		CTCACTGGTCGATTAC-1_2	0.514411	Ctrl Olig2+		AGAAGCGGTCGCAACC-1_3	-0.108347	Ctrl Olig2-
CAGGTATGTTAATGAG-1_1	-0.316016	Olig2 KO		CTCAGAAAGGCTGAAC-1_2	0.428706	Ctrl Olig2+		AGAAGCGGTCTGTAAC-1_3	-0.161442	Ctrl Olig2-
CAGGTATTCATCGCAA-1_1	0.135572	Olig2 KO		CTCAGGGGTGCCGTAC-1_2	0.122531	Ctrl Olig2+		AGAAGTAAGGTGCATG-1_3	0.124686	Ctrl Olig2-
CAGTGCGAGAGGTATT-1_1	-0.231783	Olig2 KO		CTCAGGGTCACTTCTA-1_2	0.36277	Ctrl Olig2+		AGAAGTAGTAGTGATA-1_3	0.357227	Ctrl Olig2-
CAGTGCGAGCGTCTGC-1_1	0.303018	Olig2 KO		CTCAGGGTCCCTCTCC-1_2	-0.0114006	Ctrl Olig2+		AGACAAAAGTTGTAAG-1_3	0.0885254	Ctrl Olig2-
CAGTGCGCACCCTGAG-1_1	0.129169	Olig2 KO		CTCAGTCCAAGGACAC-1_2	0.289696	Ctrl Olig2+		AGACAGGAGTCGAATA-1_3	-0.0857564	Ctrl Olig2-
CAGTGCGGTTTACTTC-1_1	-0.0889373	Olig2 KO		CTCAGTCGTATAGCTC-1_2	0.149188	Ctrl Olig2+		AGACCCGGTATGCTAC-1_3	0.0120696	Ctrl Olig2-
CAGTGCGTCGGTAACT-1_1	0.505765	Olig2 KO		CTCAGTCTCACTTGTT-1_2	0.255559	Ctrl Olig2+		AGACTCAAGAGCCATG-1_3	0.14515	Ctrl Olig2-
CAGTTAGAGAAGTATC-1_1	0.133099	Olig2 KO		CTCAGTCTCCAGTACA-1_2	-0.0395377	Ctrl Olig2+		AGAGAATAGGGACAGG-1_3	-0.195039	Ctrl Olig2-
CAGTTAGAGAGTTGCG-1_1	-0.124868	Olig2 KO		CTCAGTCTCTACGGGC-1_2	0.265641	Ctrl Olig2+		AGAGAATGTGCGTTTA-1_3	0.157431	Ctrl Olig2-
CAGTTAGCACTTGACA-1_1	0.174771	Olig2 KO		CTCAGTCTCTTCACAT-1_2	0.526199	Ctrl Olig2+		AGAGCAGGTATCCCAA-1_3	0.124718	Ctrl Olig2-
CAGTTAGGTAAGATTG-1_1	0.0212007	Olig2 KO		CTCATCGCATCCAATG-1_2	0.0429477	Ctrl Olig2+		AGAGCAGGTGCTATTG-1_3	-0.185511	Ctrl Olig2-
CAGTTAGGTAGGCAAC-1_1	0.203543	Olig2 KO		CTCATCGTCTGGTTGA-1_2	-0.189691	Ctrl Olig2+		AGAGCCCAGCACCGTC-1_3	0.288504	Ctrl Olig2-
CAGTTAGGTCACAGTT-1_1	0.14053	Olig2 KO		CTCATCGTCTTAAGGC-1_2	0.339382	Ctrl Olig2+		AGAGCCCGTGACTGAG-1_3	0.225655	Ctrl Olig2-
CAGTTAGGTTGCTCAA-1_1	0.00813131	Olig2 KO		CTCATGCAGCTATCTG-1_2	0.318438	Ctrl Olig2+		AGAGCCCTCCGAAATC-1_3	-0.223933	Ctrl Olig2-
CAGTTAGTCTGTGTGA-1_1	0.127717	Olig2 KO		CTCATGCAGGACGGAG-1_2	0.679171	Ctrl Olig2+		AGATAGATCGAACCAT-1_3	0.0563002	Ctrl Olig2-
CAGTTCCAGAGTCACG-1_1	0.0201175	Olig2 KO		CTCATGCGTTTGACAC-1_2	0.212853	Ctrl Olig2+		AGATCCAGTCATTGCA-1_3	0.438169	Ctrl Olig2-
CAGTTCCGTTCGTTCC-1_1	0.274336	Olig2 KO		CTCATGCTCGAGAATA-1_2	0.101691	Ctrl Olig2+		AGATGAACAATTAGGA-1_3	0.119103	Ctrl Olig2-
CATAAGCGTTGCGTAT-1_1	0.631217	Olig2 KO		CTCATTAGTTCTTCAT-1_2	0.685224	Ctrl Olig2+		AGCATCAAGCACTAGG-1_3	0.1472	Ctrl Olig2-
CATAAGCGTTGTCCCT-1_1	0.119242	Olig2 KO		CTCCAACAGAAGCGGG-1_2	0.30062	Ctrl Olig2+		AGCATCAAGGTTGCCC-1_3	0.398779	Ctrl Olig2-
CATAAGCTCAGCGTCG-1_1	0.0131341	Olig2 KO		CTCCAACCAGCGTGAA-1_2	0.241791	Ctrl Olig2+		AGCCAGCCAGAGCGTA-1_3	0.0278823	Ctrl Olig2-
CATAAGCTCGAAGTGG-1_1	0.274739	Olig2 KO		CTCCAACGTCCAAGAG-1_2	0.593094	Ctrl Olig2+		AGCGATTCAAATGAGT-1_3	0.20671	Ctrl Olig2-
CATAAGCTCTGCAGCG-1_1	0.0874475	Olig2 KO		CTCCAACGTCTGTGTA-1_2	0.311701	Ctrl Olig2+		AGCGCCAGTAGCCCTG-1_3	-0.166107	Ctrl Olig2-
CATACAGAGGTCTTTG-1_1	-0.002008	Olig2 KO		CTCCACAGTTTACGTG-1_2	0.65537	Ctrl Olig2+		AGCGCCATCCAGTGCG-1_3	-0.0435915	Ctrl Olig2-
CATACAGCAACTGTGT-1_1	-0.035781	Olig2 KO		CTCCATGAGGAGGTTC-1_2	0.137272	Ctrl Olig2+		AGCGTATCACGACGCT-1_3	0.160921	Ctrl Olig2-
CATACAGGTACGTACT-1_1	0.697169	Olig2 KO		CTCCATGCAGAGATTA-1_2	0.659664	Ctrl Olig2+		AGCGTATCATGGGATG-1_3	0.0867762	Ctrl Olig2-
CATACAGGTGCGGTAA-1_1	0.306422	Olig2 KO		CTCCATGGTGAGTTGG-1_2	0.494316	Ctrl Olig2+		AGCTACACAAGACTGG-1_3	0.145774	Ctrl Olig2-
CATACAGTCGCTGACG-1_1	0.363159	Olig2 KO		CTCCATGTCGTTCTGC-1_2	-0.0290742	Ctrl Olig2+		AGCTACAGTGGCTCTG-1_3	0.017098	Ctrl Olig2-
CATACCCAGATTGACA-1_1	0.159652	Olig2 KO		CTCCCAATCGCTAGCG-1_2	0.488729	Ctrl Olig2+		AGCTCAAGTAGCCAGA-1_3	-0.0448684	Ctrl Olig2-
CATACCCGTACAGAGC-1_1	0.909752	Olig2 KO		CTCCCTCTCAAGATAG-1_2	0.221358	Ctrl Olig2+		AGCTCAAGTCAATCTG-1_3	0.0273486	Ctrl Olig2-
CATACCCGTGGTCAAG-1_1	-0.192857	Olig2 KO		CTCCGATCATTGGGAG-1_2	0.62413	Ctrl Olig2+		AGGAATAAGCGACTAG-1_3	0.0386006	Ctrl Olig2-
CATACCCGTTCAACGT-1_1	-0.254701	Olig2 KO		CTCCGATGTGACTGAG-1_2	0.124563	Ctrl Olig2+		AGGAATACAAAGAACT-1_3	-0.126283	Ctrl Olig2-
CATACCCTCTGCGATA-1_1	0.0564989	Olig2 KO		CTCCTCCGTTAGAGAT-1_2	0.603489	Ctrl Olig2+		AGGAATAGTGCCTGAC-1_3	-0.0656047	Ctrl Olig2-
CATACTTAGCTAATCC-1_1	-0.0576413	Olig2 KO		CTCCTCCTCAGGTAAA-1_2	0.532553	Ctrl Olig2+		AGGACGACACAGTGAG-1_3	-0.0707534	Ctrl Olig2-
CATACTTAGGTCGCCT-1_1	0.212778	Olig2 KO		CTCCTTTAGGAAAGAC-1_2	-0.148273	Ctrl Olig2+		AGGAGGTCACTGAGTT-1_3	0.263264	Ctrl Olig2-
CATACTTAGTGTGTTC-1_1	-0.140803	Olig2 KO		CTCGAGGAGACTGTTC-1_2	0.440486	Ctrl Olig2+		AGGAGGTCATTGAGCT-1_3	0.0586797	Ctrl Olig2-
CATACTTAGTTGTCGT-1_1	0.276149	Olig2 KO		CTCTCAGAGGCTGGAT-1_2	0.24788	Ctrl Olig2+		AGGAGGTGTCCTCCAT-1_3	0.109843	Ctrl Olig2-
CATACTTCAGAACGCA-1_1	-0.0300728	Olig2 KO		CTCTCAGAGTTATGGA-1_2	0.509045	Ctrl Olig2+		AGGAGGTTCTCATGGA-1_3	0.00753954	Ctrl Olig2-
CATACTTCATTGTCGA-1_1	0.261329	Olig2 KO		CTCTCAGCACGCGCAT-1_2	0.271431	Ctrl Olig2+		AGGATAACAATTGCTG-1_3	-0.343869	Ctrl Olig2-
CATACTTTCATTCGTT-1_1	0.0123633	Olig2 KO		CTCTCAGCAGAATCGG-1_2	0.297531	Ctrl Olig2+		AGGATCTCACTTCAAG-1_3	0.185176	Ctrl Olig2-
CATAGACAGCCAGAGT-1_1	0.109848	Olig2 KO		CTCTCAGCATACCGTA-1_2	-0.208965	Ctrl Olig2+		AGGATCTCAGGATGAC-1_3	0.240005	Ctrl Olig2-
CATAGACCAAGCCCAC-1_1	0.208848	Olig2 KO		CTCTCAGTCCTGCTAC-1_2	0.53619	Ctrl Olig2+		AGGCATTTCCTTCTAA-1_3	0.323102	Ctrl Olig2-
CATAGACGTTGGTGTT-1_1	-0.165388	Olig2 KO		CTCTCAGTCGCGGTAC-1_2	0.154746	Ctrl Olig2+		AGGCCACAGTAAAGCT-1_3	0.257802	Ctrl Olig2-
CATAGACTCAGTCTTT-1_1	-0.0677634	Olig2 KO		CTCTCGAGTCTCGCGA-1_2	0.230666	Ctrl Olig2+		AGGCCACCACGGGTAA-1_3	0.139141	Ctrl Olig2-
CATAGACTCCTAGCGG-1_1	0.387047	Olig2 KO		CTCTGGTAGCACGATG-1_2	-0.062492	Ctrl Olig2+		AGGCCACTCACTTGGA-1_3	-0.127957	Ctrl Olig2-
CATCAAGCAAACCACT-1_1	0.156622	Olig2 KO		CTCTGGTAGCGTTGTT-1_2	0.425943	Ctrl Olig2+		AGGCTGCTCGCGTGAC-1_3	-0.100961	Ctrl Olig2-
CATCAAGCATTCGATG-1_1	0.204478	Olig2 KO		CTCTGGTGTAACACGG-1_2	0.479167	Ctrl Olig2+		AGGCTGCTCTTTGGAG-1_3	0.155983	Ctrl Olig2-
CATCAAGGTGCTCGTG-1_1	0.156413	Olig2 KO		CTCTGGTGTGTATTGC-1_2	0.295138	Ctrl Olig2+		AGGGAGTAGAGGATGA-1_3	-0.367143	Ctrl Olig2-
CATCAAGTCCGCGGAT-1_1	0.0141709	Olig2 KO		CTCTGGTTCGATGGAG-1_2	0.285522	Ctrl Olig2+		AGGGAGTGTGAACTAA-1_3	0.375266	Ctrl Olig2-
CATCCACAGAACGCGT-1_1	0.173628	Olig2 KO		CTGAATGAGCAGGCAT-1_2	0.255596	Ctrl Olig2+		AGGGCCTGTGATCATC-1_3	0.0974362	Ctrl Olig2-
CATCCACAGACATATG-1_1	0.398898	Olig2 KO		CTGAATGCAGTAACGG-1_2	0.061679	Ctrl Olig2+		AGGGCTCGTGAGGATC-1_3	-0.220106	Ctrl Olig2-
CATCCACTCGCACGGT-1_1	0.0535718	Olig2 KO		CTGAGCGAGAGAGGTA-1_2	0.492239	Ctrl Olig2+		AGGGTCCCAACACACT-1_3	-0.0291529	Ctrl Olig2-
CATCCCAAGAGGCGTT-1_1	-0.0867784	Olig2 KO		CTGAGCGCAGATCCTA-1_2	0.0364999	Ctrl Olig2+		AGGGTCCTCTGAGTCA-1_3	-0.0007046	Ctrl Olig2-
CATCCCACAGCGGTCT-1_1	0.276593	Olig2 KO		CTGAGCGGTGATTCTG-1_2	0.163752	Ctrl Olig2+		AGGGTGAGTCTCAGGC-1_3	0.00945312	Ctrl Olig2-
CATCCCAGTCAAAGCG-1_1	0.312626	Olig2 KO		CTGAGCGTCTCCATAT-1_2	0.313788	Ctrl Olig2+		AGGTAGGCACATGACT-1_3	0.0731417	Ctrl Olig2-
CATCCCATCTGCATGA-1_1	0.106757	Olig2 KO		CTGAGGCAGCATGAAT-1_2	-0.194789	Ctrl Olig2+		AGGTTACCATTGGATC-1_3	-0.152112	Ctrl Olig2-
CATCCGTAGTAAACGT-1_1	-0.0491116	Olig2 KO		CTGAGGCCACAGTGTT-1_2	0.570903	Ctrl Olig2+		AGGTTGTAGGCACGAT-1_3	-0.0970733	Ctrl Olig2-
CATCCGTCAATCGTCA-1_1	0.0376021	Olig2 KO		CTGATCCCATACACCA-1_2	0.344347	Ctrl Olig2+		AGTACTGGTCGCAACC-1_3	-0.104418	Ctrl Olig2-
CATCCGTCACTCTAGA-1_1	0.0413902	Olig2 KO		CTGATCCGTCTGCGCA-1_2	0.242903	Ctrl Olig2+		AGTAGCTCATACAGAA-1_3	-0.0424065	Ctrl Olig2-
CATCCGTCAGTTGAAA-1_1	-0.144228	Olig2 KO		CTGCAGGCAATCTGCA-1_2	0.419198	Ctrl Olig2+		AGTAGCTCATGTTTGG-1_3	0.351246	Ctrl Olig2-
CATCCGTGTACCAGAG-1_1	0.0948472	Olig2 KO		CTGCAGGCATGACGTT-1_2	0.497032	Ctrl Olig2+		AGTAGTCAGCAAATGT-1_3	0.067881	Ctrl Olig2-
CATCCGTTCGTTATCT-1_1	0.174691	Olig2 KO		CTGCAGGTCATCACCC-1_2	0.173639	Ctrl Olig2+		AGTAGTCGTAACAAGT-1_3	-0.319619	Ctrl Olig2-
CATCCGTTCTAGAACC-1_1	0.165012	Olig2 KO		CTGCATCAGGACAACC-1_2	0.365755	Ctrl Olig2+		AGTCACAAGGTGCCAA-1_3	0.340389	Ctrl Olig2-
CATCGCTAGAGCCTGA-1_1	-0.23407	Olig2 KO		CTGCATCCACAAGGTG-1_2	0.35966	Ctrl Olig2+		AGTCACACAGCAATTC-1_3	-0.0965339	Ctrl Olig2-
CATCGCTCAACGATCT-1_1	0.0413461	Olig2 KO		CTGCCATAGATTCGAA-1_2	0.448609	Ctrl Olig2+		AGTCACAGTACAGTTC-1_3	0.115206	Ctrl Olig2-
CATCGCTGTCCATACA-1_1	-0.192867	Olig2 KO		CTGCCATCATGCCGCA-1_2	-0.0371739	Ctrl Olig2+		AGTCACATCGCGGACT-1_3	0.173008	Ctrl Olig2-
CATCGGGCATCAACCA-1_1	0.195518	Olig2 KO		CTGCCATGTCGTCATA-1_2	0.189254	Ctrl Olig2+		AGTGACTTCTAGACAC-1_3	0.0450794	Ctrl Olig2-
CATCGGGTCGAGAATA-1_1	0.107769	Olig2 KO		CTGCCATGTTACCTTT-1_2	0.0498943	Ctrl Olig2+		AGTGATCTCACGGGCT-1_3	-0.016586	Ctrl Olig2-
CATCGGGTCGATCCCT-1_1	0.237003	Olig2 KO		CTGCCATTCAGTCATG-1_2	0.304452	Ctrl Olig2+		AGTGCCGTCACGACTA-1_3	0.302184	Ctrl Olig2-
CATCGGGTCTCAGTCC-1_1	-0.0274591	Olig2 KO		CTGCCATTCGCGAAGA-1_2	0.00020788	Ctrl Olig2+		AGTGTTGCAATACGCT-1_3	0.0923729	Ctrl Olig2-
CATCGTCAGTAGGTTA-1_1	0.441927	Olig2 KO		CTGCCTAAGAAACCCG-1_2	0.024558	Ctrl Olig2+		AGTGTTGCAGCTAACT-1_3	0.104496	Ctrl Olig2-
CATCGTCTCCTCGATC-1_1	-0.0131797	Olig2 KO		CTGCCTAAGGCTCTCG-1_2	0.45972	Ctrl Olig2+		AGTGTTGTCAGCAGAG-1_3	-0.0755234	Ctrl Olig2-
CATGAGTCATACGCAT-1_1	0.472877	Olig2 KO		CTGCCTAGTTAAGGAT-1_2	-0.0620225	Ctrl Olig2+		AGTTAGCCAATTGAAG-1_3	0.284798	Ctrl Olig2-
CATGAGTGTAACATGA-1_1	-0.185916	Olig2 KO		CTGCCTATCCCGTTCA-1_2	0.112909	Ctrl Olig2+		ATACCGACAGTCAGTT-1_3	0.218088	Ctrl Olig2-
CATGAGTGTCGGTGTC-1_1	0.0925664	Olig2 KO		CTGCGAGAGGAAGTGA-1_2	0.549604	Ctrl Olig2+		ATACCTTGTTCCACAA-1_3	0.195359	Ctrl Olig2-
CATGAGTGTTAGCTAC-1_1	-0.105454	Olig2 KO		CTGCGAGCAACGGCTC-1_2	0.293889	Ctrl Olig2+		ATACTTCCAAGGGCAT-1_3	0.11433	Ctrl Olig2-
CATGAGTGTTGCCGCA-1_1	-0.229563	Olig2 KO		CTGCGAGTCTAGCAAC-1_2	0.0747978	Ctrl Olig2+		ATACTTCCAGAGATGC-1_3	0.148157	Ctrl Olig2-
CATGAGTGTTTCCAAG-1_1	-0.0482012	Olig2 KO		CTGCTCAAGAGGCGGA-1_2	0.789785	Ctrl Olig2+		ATACTTCTCAGGAAGC-1_3	0.0287475	Ctrl Olig2-
CATGCAACACGCTGTG-1_1	0.249097	Olig2 KO		CTGCTCAAGGGCTTCC-1_2	0.324837	Ctrl Olig2+		ATAGACCAGAAGATCT-1_3	-0.110984	Ctrl Olig2-
CATGCAACATCAGCGC-1_1	0.29087	Olig2 KO		CTGCTCACAAATGGAT-1_2	0.25958	Ctrl Olig2+		ATAGAGAGTGGTCTAT-1_3	0.0619915	Ctrl Olig2-
CATGCAAGTACTAAGA-1_1	-0.0986536	Olig2 KO		CTGCTCACATCGAACT-1_2	0.516321	Ctrl Olig2+		ATAGGCTAGTCTCGTA-1_3	0.0779515	Ctrl Olig2-
CATGCAAGTTTGTTCT-1_1	0.143317	Olig2 KO		CTGCTCACATGCACTA-1_2	-0.065055	Ctrl Olig2+		ATAGGCTCAACACAAA-1_3	0.268958	Ctrl Olig2-
CATGCCTAGGTCCCTG-1_1	0.291638	Olig2 KO		CTGCTCAGTTGTTGCA-1_2	0.410744	Ctrl Olig2+		ATAGGCTGTCCTATAG-1_3	0.00972956	Ctrl Olig2-
CATGCCTAGTGTACAA-1_1	0.0382164	Olig2 KO		CTGCTCATCGGTTAGT-1_2	-0.0103405	Ctrl Olig2+		ATATCCTCATATCTCT-1_3	0.0466218	Ctrl Olig2-
CATGCCTAGTTTCAGC-1_1	0.168044	Olig2 KO		CTGGACGGTTCGAGCC-1_2	0.206207	Ctrl Olig2+		ATCACAGAGCAACCAG-1_3	0.173421	Ctrl Olig2-
CATGCGGCACAAATCC-1_1	0.190276	Olig2 KO		CTGGACGTCCTCACGT-1_2	0.315784	Ctrl Olig2+		ATCACGAAGCAAGCCA-1_3	-0.0344162	Ctrl Olig2-
CATGCGGCACTTTAGG-1_1	0.385394	Olig2 KO		CTGGACGTCGCAATTG-1_2	-0.0778669	Ctrl Olig2+		ATCACTTCACATGTTG-1_3	-0.07507	Ctrl Olig2-
CATGCGGCAGCGTGAA-1_1	0.19083	Olig2 KO		CTGGCAGAGCGCCTTG-1_2	0.512373	Ctrl Olig2+		ATCACTTGTCCGACGT-1_3	0.0787614	Ctrl Olig2-
CATGCGGCATAACGGG-1_1	-0.0843019	Olig2 KO		CTGGCAGAGTAATTGG-1_2	0.128956	Ctrl Olig2+		ATCACTTTCATGAGTC-1_3	0.305808	Ctrl Olig2-
CATGCGGGTGGGAGAG-1_1	0.359222	Olig2 KO		CTGGCAGCAAATGATG-1_2	0.653994	Ctrl Olig2+		ATCAGGTCAGTTGGTT-1_3	0.151386	Ctrl Olig2-
CATGCGGGTTTATGCG-1_1	-0.0161343	Olig2 KO		CTGGCAGCAGGCATGA-1_2	0.294631	Ctrl Olig2+		ATCAGGTCATAACGGG-1_3	0.10631	Ctrl Olig2-
CATGCGGTCCGGTAAT-1_1	0.313931	Olig2 KO		CTGGCAGGTCCAGCGT-1_2	0.13681	Ctrl Olig2+		ATCAGGTGTAGGCTCC-1_3	0.118884	Ctrl Olig2-
CATGCTCAGGGTACAC-1_1	0.236788	Olig2 KO		CTGGCAGTCACCATCC-1_2	-0.0829724	Ctrl Olig2+		ATCAGGTGTCTTGTCC-1_3	0.0557587	Ctrl Olig2-
CATGCTCCAGCACAGA-1_1	-0.0798067	Olig2 KO		CTGGCAGTCTCAGAAC-1_2	0.736974	Ctrl Olig2+		ATCAGGTTCGGCCCAA-1_3	0.0801624	Ctrl Olig2-
CATGCTCCAGCGACAA-1_1	-0.0875769	Olig2 KO		CTGGTCTTCTATGCCC-1_2	0.191276	Ctrl Olig2+		ATCATTCTCTCTTGCG-1_3	0.275443	Ctrl Olig2-
CATGCTCGTAATCAGA-1_1	0.00501759	Olig2 KO		CTGTACCCAAAGCGTG-1_2	0.313874	Ctrl Olig2+		ATCCACCGTAATGCTC-1_3	0.0508668	Ctrl Olig2-
CATGCTCGTACACGTT-1_1	0.46208	Olig2 KO		CTGTACCCAATACCTG-1_2	0.401589	Ctrl Olig2+		ATCCACCTCATCTGTT-1_3	-0.292857	Ctrl Olig2-
CATGCTCGTCGACGCT-1_1	-0.130208	Olig2 KO		CTGTACCGTCGAGATG-1_2	0.257	Ctrl Olig2+		ATCCATTAGTTTCTTC-1_3	0.352272	Ctrl Olig2-
CATGCTCTCCCATAAG-1_1	-0.177934	Olig2 KO		CTGTACCTCAATGTCG-1_2	0.503265	Ctrl Olig2+		ATCCGTCCAGTGGCTC-1_3	-0.117984	Ctrl Olig2-
CATGCTCTCGCTGACG-1_1	0.143264	Olig2 KO		CTGTAGACACAGAGCA-1_2	-0.0812608	Ctrl Olig2+		ATCCGTCTCCATCCGT-1_3	0.0347845	Ctrl Olig2-
CATGGATAGTTGCTGT-1_1	0.101666	Olig2 KO		CTGTATTAGCCAAGTG-1_2	0.657299	Ctrl Olig2+		ATCCGTCTCTACCACC-1_3	-0.0281092	Ctrl Olig2-
CATGGATTCGGTAGGA-1_1	-0.0764352	Olig2 KO		CTGTATTCATATCTGG-1_2	0.448126	Ctrl Olig2+		ATCCTATAGCATACTC-1_3	0.0482597	Ctrl Olig2-
CATGGATTCGGTCATA-1_1	0.11118	Olig2 KO		CTGTATTCATTGCAAC-1_2	0.119491	Ctrl Olig2+		ATCGATGAGGCCACTC-1_3	0.122442	Ctrl Olig2-
CATGGATTCTACCCAC-1_1	0.102925	Olig2 KO		CTGTCGTAGTACGTCT-1_2	0.265794	Ctrl Olig2+		ATCGATGGTCGAGCTC-1_3	-0.0755202	Ctrl Olig2-
CATGGATTCTGTTCAT-1_1	0.187339	Olig2 KO		CTGTCGTTCATCGTAG-1_2	0.472295	Ctrl Olig2+		ATCGTAGAGATTAGCA-1_3	-0.165593	Ctrl Olig2-
CATGGTAAGCTCGTGC-1_1	0.0435929	Olig2 KO		CTGTCGTTCTAGTGAC-1_2	0.397251	Ctrl Olig2+		ATCGTAGCATTGACCA-1_3	0.501143	Ctrl Olig2-
CATGGTACAGCCTATA-1_1	0.38065	Olig2 KO		CTGTCGTTCTGGAAGG-1_2	0.289389	Ctrl Olig2+		ATCGTGAAGGGCAGAG-1_3	-0.346111	Ctrl Olig2-
CATGGTACAGTGGGTA-1_1	-0.227381	Olig2 KO		CTGTGAACAATAACCC-1_2	0.105056	Ctrl Olig2+		ATCGTGACACTGCATA-1_3	0.113048	Ctrl Olig2-
CATGGTATCATGGTAC-1_1	-0.148714	Olig2 KO		CTGTGAACATTCTTCA-1_2	0.385111	Ctrl Olig2+		ATCGTGACAGGAGACT-1_3	0.24697	Ctrl Olig2-
CATTCATAGTCTACCA-1_1	0.0110015	Olig2 KO		CTGTGGGAGAAGTCAT-1_2	0.148346	Ctrl Olig2+		ATCTCTAGTGACTCGC-1_3	0.0854279	Ctrl Olig2-
CATTCATGTTAGGGTG-1_1	0.181858	Olig2 KO		CTGTGGGAGCCGTAAG-1_2	0.283143	Ctrl Olig2+		ATCTCTAGTTGCGAAG-1_3	0.177456	Ctrl Olig2-
CATTCCGAGCATAGGC-1_1	-0.0006604	Olig2 KO		CTGTGGGAGGCGATAC-1_2	-0.230693	Ctrl Olig2+		ATCTTCACAGTGGCTC-1_3	0.19443	Ctrl Olig2-
CATTCCGAGCTGAGCA-1_1	-0.0581542	Olig2 KO		CTGTGGGCATGTGGTT-1_2	-0.17148	Ctrl Olig2+		ATGAAAGAGCCATTCA-1_3	0.0209143	Ctrl Olig2-
CATTCCGAGTGAGGCT-1_1	0.157294	Olig2 KO		CTGTGGGGTCAGCTTA-1_2	0.695724	Ctrl Olig2+		ATGAAAGGTGTTCGAT-1_3	0.299294	Ctrl Olig2-
CATTCCGCAATTGAGA-1_1	-0.0659067	Olig2 KO		CTGTGGGTCCCGAGAC-1_2	0.457961	Ctrl Olig2+		ATGACCAAGCGGTAAC-1_3	0.359293	Ctrl Olig2-
CATTCTACAACCAGAG-1_1	0.0554904	Olig2 KO		CTGTGGGTCTGGAGAG-1_2	0.454303	Ctrl Olig2+		ATGACCAAGTGACACG-1_3	0.105296	Ctrl Olig2-
CATTCTACAGTCGGAA-1_1	0.0543966	Olig2 KO		CTTACCGAGAATCCCT-1_2	0.2563	Ctrl Olig2+		ATGACCACAAGGATGC-1_3	-0.330541	Ctrl Olig2-
CATTCTACATTGCTGA-1_1	-0.0221829	Olig2 KO		CTTACCGCAACGGCTC-1_2	0.103311	Ctrl Olig2+		ATGAGTCCAAACTAGA-1_3	0.239441	Ctrl Olig2-
CATTCTAGTACCTAGT-1_1	0.400444	Olig2 KO		CTTACCGCACATCATG-1_2	0.812818	Ctrl Olig2+		ATGAGTCCAATAGTAG-1_3	-0.12232	Ctrl Olig2-
CATTCTATCAGCTGTA-1_1	0.191062	Olig2 KO		CTTAGGAAGTGTGTTC-1_2	-0.0028956	Ctrl Olig2+		ATGATCGTCTGGAAGG-1_3	0.0651087	Ctrl Olig2-
CATTCTATCGTGTCAA-1_1	0.288002	Olig2 KO		CTTAGGACAACCTAAC-1_2	0.215993	Ctrl Olig2+		ATGCCTCGTTGTGTAC-1_3	0.138117	Ctrl Olig2-
CATTGAGAGGCACGAT-1_1	0.299295	Olig2 KO		CTTCAATAGCCTCTTC-1_2	0.321274	Ctrl Olig2+		ATGCGATAGAAACTAC-1_3	-0.0019117	Ctrl Olig2-
CATTGAGAGGTCACCC-1_1	0.0137684	Olig2 KO		CTTCAATAGGGCCCTT-1_2	0.225736	Ctrl Olig2+		ATGCGATTCTTGCAAG-1_3	-0.0765775	Ctrl Olig2-
CATTGAGCACCCTCTA-1_1	0.157589	Olig2 KO		CTTCAATCACTTGAGT-1_2	0.414776	Ctrl Olig2+		ATGGGTTAGGAGGGTG-1_3	-0.0017217	Ctrl Olig2-
CATTGAGGTACCTTCC-1_1	-0.0964911	Olig2 KO		CTTCAATCAGAGTCAG-1_2	0.478412	Ctrl Olig2+		ATGGGTTAGTTCATCG-1_3	-0.0973148	Ctrl Olig2-
CATTGCCAGAGAACCC-1_1	0.380679	Olig2 KO		CTTCAATGTCACGACC-1_2	-0.0343736	Ctrl Olig2+		ATGGTTGAGTGATAAC-1_3	0.0104972	Ctrl Olig2-
CATTGCCAGAGAGCCT-1_1	-0.0030774	Olig2 KO		CTTCAATGTTGAATCC-1_2	-0.225872	Ctrl Olig2+		ATGGTTGGTGGTCTTA-1_3	0.20573	Ctrl Olig2-
CATTGCCGTACGGTTT-1_1	0.126804	Olig2 KO		CTTCCGAAGTTGCATC-1_2	0.0706665	Ctrl Olig2+		ATGGTTGTCGTTTACT-1_3	0.353679	Ctrl Olig2-
CATTGCCGTCATCCCT-1_1	0.115448	Olig2 KO		CTTCCGAGTCTTCCGT-1_2	0.536734	Ctrl Olig2+		ATGTCCCAGAAGCTCG-1_3	0.372407	Ctrl Olig2-
CATTGCCGTTACACAC-1_1	0.197563	Olig2 KO		CTTCCTTAGGTTTACC-1_2	0.601233	Ctrl Olig2+		ATGTCCCAGGAGGGTG-1_3	0.0352211	Ctrl Olig2-
CATTGCCGTTAGAAGT-1_1	0.0230047	Olig2 KO		CTTCCTTCAAACGTGG-1_2	0.215739	Ctrl Olig2+		ATTACTCAGGCCTAAG-1_3	0.141785	Ctrl Olig2-
CATTGCCTCTGTGCAA-1_1	-0.0725404	Olig2 KO		CTTCCTTCAACCTATG-1_2	0.182095	Ctrl Olig2+		ATTACTCGTCCCTCAT-1_3	0.216041	Ctrl Olig2-
CATTGTTAGTGTGTTC-1_1	0.0767457	Olig2 KO		CTTCCTTCAGGGAATC-1_2	0.517735	Ctrl Olig2+		ATTCACTGTCCTCATC-1_3	0.0890773	Ctrl Olig2-
CATTGTTCAATGTCAC-1_1	0.343364	Olig2 KO		CTTCGGTAGTAGATCA-1_2	-0.0019426	Ctrl Olig2+		ATTCAGGTCTGGACCG-1_3	0.516805	Ctrl Olig2-
CATTGTTGTAGGCAAC-1_1	0.247161	Olig2 KO		CTTCGGTCACGTGTGC-1_2	0.226875	Ctrl Olig2+		ATTCATCCACTTCCTG-1_3	0.117325	Ctrl Olig2-
CATTGTTTCCATAAGC-1_1	0.0225817	Olig2 KO		CTTCGGTCAGCGGATA-1_2	0.286692	Ctrl Olig2+		ATTCCCGAGTAACGAT-1_3	-0.0253593	Ctrl Olig2-
CATTGTTTCTCAATCT-1_1	0.060908	Olig2 KO		CTTCTAAAGGTTGGAC-1_2	-0.0917397	Ctrl Olig2+		ATTCGTTTCGCTTACC-1_3	0.103263	Ctrl Olig2-
CATTTCAAGGACACTG-1_1	0.17469	Olig2 KO		CTTCTAACAGAACGCA-1_2	0.192506	Ctrl Olig2+		ATTCTACTCTGCTAGA-1_3	0.250349	Ctrl Olig2-
CATTTCAAGTTGGAGC-1_1	0.222809	Olig2 KO		CTTCTAACATGAGATA-1_2	0.301704	Ctrl Olig2+		ATTCTTGCACCCTGTT-1_3	0.090004	Ctrl Olig2-
CATTTCACAATATCCG-1_1	-0.241374	Olig2 KO		CTTCTAAGTACCACGC-1_2	0.13302	Ctrl Olig2+		ATTTCACAGTTCGCAT-1_3	0.0789279	Ctrl Olig2-
CATTTCAGTGGAGGTT-1_1	0.0484014	Olig2 KO		CTTCTCTTCGAAACAA-1_2	0.36682	Ctrl Olig2+		ATTTCACCACAGTCGC-1_3	-0.524882	Ctrl Olig2-
CCAAGCGAGTACCATC-1_1	-0.0801193	Olig2 KO		CTTGAGACATCAGCTA-1_2	0.311581	Ctrl Olig2+		ATTTCTGAGCATCTTG-1_3	0.0225337	Ctrl Olig2-
CCAAGCGGTGAACTAA-1_1	-0.24817	Olig2 KO		CTTGAGATCCGCGGAT-1_2	0.189387	Ctrl Olig2+		ATTTCTGTCAGACCTA-1_3	0.0649335	Ctrl Olig2-
CCAAGCGGTTAAGAAC-1_1	0.0310166	Olig2 KO		CTTTCAACAGTGTATC-1_2	0.164546	Ctrl Olig2+		CAAAGAACACACCGCA-1_3	0.0862935	Ctrl Olig2-
CCAAGCGTCGCTCTAC-1_1	0.306382	Olig2 KO		CTTTCAACATCCAATG-1_2	0.0282738	Ctrl Olig2+		CAAAGAACATCGGAGA-1_3	0.13151	Ctrl Olig2-
CCAAGCGTCTTTGGAG-1_1	0.617388	Olig2 KO		CTTTCAAGTATGAGAT-1_2	0.0538596	Ctrl Olig2+		CAAAGAAGTTCGATTG-1_3	0.159489	Ctrl Olig2-
CCAATGAAGAAGCGGG-1_1	-0.112029	Olig2 KO		CTTTCAAGTTGAGGAC-1_2	0.282232	Ctrl Olig2+		CAACAACTCCATAGGT-1_3	-0.132015	Ctrl Olig2-
CCAATGAAGATGACCG-1_1	-0.0010128	Olig2 KO		CTTTCAAGTTTCGCTC-1_2	0.188383	Ctrl Olig2+		CAACCAACACCAATTG-1_3	0.103686	Ctrl Olig2-
CCAATGAAGATTAGTG-1_1	0.295709	Olig2 KO		CTTTCAATCTCAGTCC-1_2	0.0109829	Ctrl Olig2+		CAACCTCAGCGTCGAA-1_3	0.0401187	Ctrl Olig2-
CCAATGAAGGTACAGC-1_1	-0.228622	Olig2 KO		CTTTCGGCAGCAGACA-1_2	-0.029621	Ctrl Olig2+		CAACCTCTCCCTCGAT-1_3	0.0509257	Ctrl Olig2-
CCAATGAAGGTACTGG-1_1	-0.139117	Olig2 KO		GAAACCTGTACAGCGA-1_2	-0.0459445	Ctrl Olig2+		CAAGACTCAGAGTTCT-1_3	0.136664	Ctrl Olig2-
CCAATGACAGATCCTA-1_1	0.219431	Olig2 KO		GAAACCTGTCGAACGA-1_2	0.505945	Ctrl Olig2+		CAAGACTGTTCCGTTC-1_3	0.066247	Ctrl Olig2-
CCAATGAGTCGTACAT-1_1	0.0219626	Olig2 KO		GAAACCTGTGAGTAGC-1_2	0.147348	Ctrl Olig2+		CAAGAGGCAATGAGCG-1_3	0.11056	Ctrl Olig2-
CCAATGATCGCTAAAC-1_1	0.262716	Olig2 KO		GAAATGAAGTAGCATA-1_2	0.130904	Ctrl Olig2+		CAAGAGGGTTCAATCG-1_3	0.00152456	Ctrl Olig2-
CCAATTTAGAAGCCTG-1_1	0.367573	Olig2 KO		GAAATGATCCCATACC-1_2	0.0262064	Ctrl Olig2+		CAAGCTAGTTCTTGCC-1_3	-0.188795	Ctrl Olig2-
CCAATTTAGACTCAAA-1_1	0.0504496	Olig2 KO		GAAATGATCGAGCCTG-1_2	0.240632	Ctrl Olig2+		CAAGGGACATCTCGTC-1_3	0.119422	Ctrl Olig2-
CCAATTTCAGCATACT-1_1	0.135402	Olig2 KO		GAACACTCAGCTTCGG-1_2	0.27009	Ctrl Olig2+		CAAGGGAGTCGGAACA-1_3	-0.0277448	Ctrl Olig2-
CCAATTTGTACCGTCG-1_1	-0.0654767	Olig2 KO		GAACACTTCTGTACAG-1_2	0.359997	Ctrl Olig2+		CAATACGAGACTGGGT-1_3	0.181414	Ctrl Olig2-
CCAATTTGTTCCTAGA-1_1	0.314444	Olig2 KO		GAACGTTGTGTTAACC-1_2	-0.232468	Ctrl Olig2+		CAATACGCACGAGGAT-1_3	-0.0968023	Ctrl Olig2-
CCAATTTTCGTGCATA-1_1	0.255966	Olig2 KO		GAACGTTGTTAGAGTA-1_2	0.427173	Ctrl Olig2+		CAATACGCAGACCTAT-1_3	0.209578	Ctrl Olig2-
CCACAAAAGAGCCATG-1_1	0.426917	Olig2 KO		GAACTGTAGCATCAAA-1_2	0.962809	Ctrl Olig2+		CAATACGGTTGATCGT-1_3	0.357381	Ctrl Olig2-
CCACAAATCTCCGCAT-1_1	-0.140311	Olig2 KO		GAACTGTAGTCTAGCT-1_2	0.0995358	Ctrl Olig2+		CAATACGTCTAAGGAA-1_3	0.0663107	Ctrl Olig2-
CCACAAATCTGCTTTA-1_1	0.220511	Olig2 KO		GAACTGTCAAGTCGTT-1_2	0.867232	Ctrl Olig2+		CAATTTCTCGGAGCAA-1_3	-0.0240099	Ctrl Olig2-
CCACACTAGCCGGATA-1_1	0.155812	Olig2 KO		GAACTGTCATTGCCTC-1_2	-0.0794564	Ctrl Olig2+		CACAACACAAATGGTA-1_3	0.215258	Ctrl Olig2-
CCACACTAGGGCAGTT-1_1	0.181883	Olig2 KO		GAACTGTGTTGAATCC-1_2	0.436398	Ctrl Olig2+		CACAACATCGCAGAGA-1_3	0.0568785	Ctrl Olig2-
CCACCATGTCGACGCT-1_1	0.159918	Olig2 KO		GAACTGTTCAATGTCG-1_2	0.276443	Ctrl Olig2+		CACACAACATCAGCGC-1_3	0.403578	Ctrl Olig2-
CCACCATGTGTGGTCC-1_1	0.541826	Olig2 KO		GAAGAATAGCTGACAG-1_2	0.739133	Ctrl Olig2+		CACACAAGTCCTTTGC-1_3	0.0861042	Ctrl Olig2-
CCACCATTCACCGGGT-1_1	0.0276385	Olig2 KO		GAAGCCCGTGATAGTA-1_2	-0.0599903	Ctrl Olig2+		CACAGATTCATTCACT-1_3	0.160843	Ctrl Olig2-
CCACGAGCAAGAATAC-1_1	0.0601913	Olig2 KO		GAAGCGAGTCCCTGTT-1_2	0.571964	Ctrl Olig2+		CACAGGCTCCACGGAC-1_3	-0.0518366	Ctrl Olig2-
CCACGAGCACAACGTT-1_1	-0.0709616	Olig2 KO		GAAGCGATCCCATGGG-1_2	0.357155	Ctrl Olig2+		CACATGAGTAGGATAT-1_3	-0.150191	Ctrl Olig2-
CCACGAGGTAGCTAAA-1_1	-0.0103802	Olig2 KO		GAAGGACGTGAGTTTC-1_2	0.473029	Ctrl Olig2+		CACCAAACACATTGTG-1_3	-0.0514073	Ctrl Olig2-
CCACGAGGTGGTTCTA-1_1	-0.231329	Olig2 KO		GAAGGACTCACCACAA-1_2	0.199134	Ctrl Olig2+		CACCAAACACTCTAGA-1_3	0.327856	Ctrl Olig2-
CCACGAGTCTGGGTCG-1_1	-0.141215	Olig2 KO		GAAGGGTAGGGCAGAG-1_2	0.0901103	Ctrl Olig2+		CACCGTTAGATCGCCC-1_3	-0.0318703	Ctrl Olig2-
CCACGTTAGAAGTCCG-1_1	0.219371	Olig2 KO		GAAGGGTCAATTCTTC-1_2	0.63478	Ctrl Olig2+		CACCGTTCAAGGCAAC-1_3	0.235875	Ctrl Olig2-
CCACGTTCACAACGAG-1_1	-0.0614342	Olig2 KO		GAAGGGTGTGGCTGCT-1_2	0.278785	Ctrl Olig2+		CACGGGTAGGGCAATC-1_3	-0.185502	Ctrl Olig2-
CCACGTTCACTGTGTA-1_1	0.598162	Olig2 KO		GAAGGGTTCATTGCTT-1_2	0.346275	Ctrl Olig2+		CACGGGTGTGGGAGAG-1_3	0.400849	Ctrl Olig2-
CCACGTTCAGTCAGTT-1_1	-0.104016	Olig2 KO		GAAGTAAAGACCAACG-1_2	-0.0287046	Ctrl Olig2+		CAGAGCCTCGGAAACG-1_3	-0.34104	Ctrl Olig2-
CCACGTTTCAACTGAC-1_1	0.0777321	Olig2 KO		GAAGTAAAGACGTCCC-1_2	0.111929	Ctrl Olig2+		CAGATACGTAAGTCAA-1_3	0.0278379	Ctrl Olig2-
CCACGTTTCCGGCTTT-1_1	-0.0888842	Olig2 KO		GAAGTAAGTAGGCAGT-1_2	-0.408565	Ctrl Olig2+		CAGATACTCAGCTGTA-1_3	0.112199	Ctrl Olig2-
CCACTTGAGGTATAGT-1_1	-0.0308277	Olig2 KO		GAAGTAAGTATAGGGC-1_2	-0.400291	Ctrl Olig2+		CAGATACTCTCCCATG-1_3	-0.0220878	Ctrl Olig2-
CCACTTGCAAGCGAGT-1_1	0.101276	Olig2 KO		GAAGTAATCGCCGATG-1_2	0.41145	Ctrl Olig2+		CAGATCAGTGAGAGGG-1_3	-0.013161	Ctrl Olig2-
CCACTTGCACAGACGA-1_1	0.41312	Olig2 KO		GAATAGAAGCAAGTGC-1_2	0.163031	Ctrl Olig2+		CAGCAATGTTCGAACT-1_3	0.506683	Ctrl Olig2-
CCACTTGCAGCTGGTC-1_1	-0.354898	Olig2 KO		GAATAGAAGCCGTCGT-1_2	0.0291275	Ctrl Olig2+		CAGCAGCGTTGTCAGT-1_3	0.348969	Ctrl Olig2-
CCACTTGCAGTTTCGA-1_1	0.00980828	Olig2 KO		GAATAGAAGGAGAATG-1_2	0.0919023	Ctrl Olig2+		CAGCGTGAGCTATCTG-1_3	-0.0266892	Ctrl Olig2-
CCACTTGGTGTGTGGA-1_1	-0.13416	Olig2 KO		GAATAGACAAGGACAC-1_2	0.0138821	Ctrl Olig2+		CAGCGTGCACCAATTG-1_3	-0.0898989	Ctrl Olig2-
CCACTTGGTGTTAAAG-1_1	0.35495	Olig2 KO		GAATAGACACATATGC-1_2	0.296514	Ctrl Olig2+		CAGCGTGGTACTTGTG-1_3	-0.0945757	Ctrl Olig2-
CCACTTGTCAGGGATG-1_1	0.0737229	Olig2 KO		GAATAGACACCGGTCA-1_2	0.386456	Ctrl Olig2+		CAGCGTGGTCCCTGAG-1_3	-0.094081	Ctrl Olig2-
CCACTTGTCCAGCCTT-1_1	0.110338	Olig2 KO		GAATAGACACCTGAAT-1_2	0.435397	Ctrl Olig2+		CAGCGTGTCAATCGGT-1_3	-0.0044246	Ctrl Olig2-
CCACTTGTCGCCTCTA-1_1	0.561607	Olig2 KO		GAATAGAGTATCGTGT-1_2	0.0650452	Ctrl Olig2+		CAGGCCACAAGAGATT-1_3	0.272749	Ctrl Olig2-
CCACTTGTCTTACACT-1_1	-0.134253	Olig2 KO		GAATAGATCCACCTCA-1_2	0.453288	Ctrl Olig2+		CAGGCCACACAGCTGC-1_3	0.313067	Ctrl Olig2-
CCATAAGAGGCGATAC-1_1	-0.162856	Olig2 KO		GAATCACAGCATTGAA-1_2	0.103501	Ctrl Olig2+		CAGGGCTAGTCGCTAT-1_3	0.04729	Ctrl Olig2-
CCATAAGCAGACAATA-1_1	0.635929	Olig2 KO		GAATCACCACTTTATC-1_2	-0.302685	Ctrl Olig2+		CAGGGCTGTAATTAGG-1_3	0.328997	Ctrl Olig2-
CCATAAGTCACTGGGC-1_1	-0.014626	Olig2 KO		GAATCACGTTTGTTCT-1_2	0.323578	Ctrl Olig2+		CAGTGCGCACGTTGGC-1_3	0.334903	Ctrl Olig2-
CCATAAGTCTGGAAGG-1_1	-0.160481	Olig2 KO		GAATCACTCGAGCTGC-1_2	0.257873	Ctrl Olig2+		CAGTGCGCATAGGTTC-1_3	0.0737911	Ctrl Olig2-
CCATCACAGACTAGAT-1_1	0.128559	Olig2 KO		GAATCACTCTTGGTCC-1_2	-0.0014705	Ctrl Olig2+		CAGTTCCAGGGTACAC-1_3	0.0810471	Ctrl Olig2-
CCATCACAGCTCGCAC-1_1	-0.014041	Olig2 KO		GAATCGTAGAAACTAC-1_2	0.114199	Ctrl Olig2+		CAGTTCCGTAGTTAGA-1_3	0.0135176	Ctrl Olig2-
CCATCACCAGTAACAA-1_1	-0.117635	Olig2 KO		GAATCGTTCGGCTATA-1_2	0.0772461	Ctrl Olig2+		CAGTTCCGTCTCTCCA-1_3	0.0722436	Ctrl Olig2-
CCATCACGTGCTTATG-1_1	0.346317	Olig2 KO		GACACGCCAGCGTTGC-1_2	0.686869	Ctrl Olig2+		CATACAGTCGGTAACT-1_3	0.130311	Ctrl Olig2-
CCATCACGTGGTCTGC-1_1	0.235922	Olig2 KO		GACACGCGTTAGTTCG-1_2	0.299019	Ctrl Olig2+		CATACAGTCTCTCGAC-1_3	-0.0304711	Ctrl Olig2-
CCATCACGTGTCTTCC-1_1	0.303398	Olig2 KO		GACACGCGTTTACGTG-1_2	-0.0796349	Ctrl Olig2+		CATACTTTCTGACCCT-1_3	0.084931	Ctrl Olig2-
CCATCACGTTATTCTC-1_1	0.309978	Olig2 KO		GACACGCTCGGACAAG-1_2	-0.0946621	Ctrl Olig2+		CATAGACCACCCAACG-1_3	0.351455	Ctrl Olig2-
CCATCACTCCTGGCTT-1_1	-0.0031563	Olig2 KO		GACAGCCAGGACTAAT-1_2	0.00989541	Ctrl Olig2+		CATAGACTCTTCTAAC-1_3	-0.364697	Ctrl Olig2-
CCCAACTAGCTAAACA-1_1	0.277296	Olig2 KO		GACAGCCGTCCCGCAA-1_2	0.0467093	Ctrl Olig2+		CATCCACCAAGTTCCA-1_3	0.12294	Ctrl Olig2-
CCCAACTCAAGTGACG-1_1	0.107645	Olig2 KO		GACAGCCGTGTCACAT-1_2	0.36553	Ctrl Olig2+		CATCCACTCTTGATTC-1_3	0.0402528	Ctrl Olig2-
CCCAACTCACACAGCC-1_1	0.0952439	Olig2 KO		GACAGCCTCACTCTTA-1_2	0.130077	Ctrl Olig2+		CATCCGTAGCTTCTAG-1_3	0.161477	Ctrl Olig2-
CCCATTGAGAAGAGCA-1_1	0.473525	Olig2 KO		GACATCAAGGGCCAAT-1_2	0.510899	Ctrl Olig2+		CATCCGTGTCTCTCAC-1_3	0.0674942	Ctrl Olig2-
CCCATTGAGACTCTAC-1_1	-0.0531716	Olig2 KO		GACATCATCTGTCCCA-1_2	0.0875795	Ctrl Olig2+		CATCCGTTCAGTAGGG-1_3	0.297345	Ctrl Olig2-
CCCATTGAGCATGTTC-1_1	0.494786	Olig2 KO		GACCAATAGAAGAGCA-1_2	0.851467	Ctrl Olig2+		CATCGCTCACGACGTC-1_3	0.157374	Ctrl Olig2-
CCCATTGAGTAGTGCG-1_1	0.0590443	Olig2 KO		GACCAATTCCACGTAA-1_2	0.422455	Ctrl Olig2+		CATCGCTGTGCACAAG-1_3	0.258308	Ctrl Olig2-
CCCATTGGTCGATGCC-1_1	0.207334	Olig2 KO		GACCCAGAGGATACAT-1_2	0.62906	Ctrl Olig2+		CATCGCTTCTATTGTC-1_3	-0.283638	Ctrl Olig2-
CCCGAAGCAGTTGGTT-1_1	0.110995	Olig2 KO		GACCCAGCAATGAGCG-1_2	0.0153472	Ctrl Olig2+		CATGAGTAGTCTAGAA-1_3	0.228063	Ctrl Olig2-
CCCGAAGGTCTGTAGT-1_1	0.237278	Olig2 KO		GACCCAGTCAACTGAC-1_2	0.552989	Ctrl Olig2+		CATGCGGAGCTCGGCT-1_3	-0.135802	Ctrl Olig2-
CCCGAAGGTGTTCGAT-1_1	0.195888	Olig2 KO		GACCCTTCAGCATTGT-1_2	0.0702381	Ctrl Olig2+		CATGCTCTCTGGTCAA-1_3	0.0252881	Ctrl Olig2-
CCCGGAACAAGAGTGC-1_1	0.029041	Olig2 KO		GACCCTTTCACGTAGT-1_2	0.392488	Ctrl Olig2+		CATGGATCAATCCTAG-1_3	0.285193	Ctrl Olig2-
CCCGGAAGTCACTAGT-1_1	-0.334143	Olig2 KO		GACCGTGAGGTGATCG-1_2	0.295634	Ctrl Olig2+		CATGGATTCAGGGATG-1_3	0.510879	Ctrl Olig2-
CCCGGAAGTGGACAGT-1_1	0.0631391	Olig2 KO		GACCGTGCACATTCTT-1_2	0.647776	Ctrl Olig2+		CATTCATGTGTTACAC-1_3	0.305262	Ctrl Olig2-
CCCGGAATCAAGGAGC-1_1	0.169664	Olig2 KO		GACCGTGTCTGGAGAG-1_2	0.405128	Ctrl Olig2+		CATTCCGCAGACTGCC-1_3	0.0233454	Ctrl Olig2-
CCCGGAATCAAGTCTG-1_1	-0.117656	Olig2 KO		GACCTTCGTCCTCATC-1_2	0.387735	Ctrl Olig2+		CATTCCGTCGTTCTGC-1_3	0.111208	Ctrl Olig2-
CCCGGAATCACTCTTA-1_1	0.497925	Olig2 KO		GACCTTCTCCCGAATA-1_2	-0.0085962	Ctrl Olig2+		CATTCTAAGTCTGTAC-1_3	0.107487	Ctrl Olig2-
CCCGGAATCACTTGTT-1_1	0.0785606	Olig2 KO		GACGCTGAGCCTCAAT-1_2	0.270364	Ctrl Olig2+		CATTCTACAACGTTAC-1_3	0.396595	Ctrl Olig2-
CCCGGAATCGGAACTT-1_1	-0.0303848	Olig2 KO		GACGCTGAGCCTGGAA-1_2	0.0920246	Ctrl Olig2+		CATTCTATCGTGGTAT-1_3	0.0156101	Ctrl Olig2-
CCCGGAATCTCCGTGT-1_1	0.123364	Olig2 KO		GACGCTGCATCGGAGA-1_2	0.23968	Ctrl Olig2+		CATTGTTCACCCTAAA-1_3	0.212292	Ctrl Olig2-
CCCTAACAGCATTTGC-1_1	0.073069	Olig2 KO		GACGCTGTCACTGATG-1_2	-0.0244777	Ctrl Olig2+		CATTGTTTCCTATTTG-1_3	0.349114	Ctrl Olig2-
CCCTAACAGGAGTACC-1_1	-0.0291205	Olig2 KO		GACGCTGTCATCACAG-1_2	-0.0007467	Ctrl Olig2+		CCAAGCGAGCGTTGTT-1_3	0.46803	Ctrl Olig2-
CCCTAACCAAGACCTT-1_1	0.088985	Olig2 KO		GACGCTGTCCATACAG-1_2	0.560847	Ctrl Olig2+		CCAAGCGGTCCGGTGT-1_3	-0.0003317	Ctrl Olig2-
CCCTAACCAGAGTGTG-1_1	0.275767	Olig2 KO		GACGTTAAGGTCTGGA-1_2	0.660711	Ctrl Olig2+		CCAATGAAGAGGTGCT-1_3	0.225282	Ctrl Olig2-
CCCTAACGTTTCGGCG-1_1	-0.139939	Olig2 KO		GACGTTAGTATTCCGA-1_2	0.510797	Ctrl Olig2+		CCACAAAGTCTCCTGT-1_3	0.513018	Ctrl Olig2-
CCCTAACTCAGGTAAA-1_1	0.0286723	Olig2 KO		GACGTTAGTTCAGCGC-1_2	0.183184	Ctrl Olig2+		CCACAAAGTGTTTGCA-1_3	0.175786	Ctrl Olig2-
CCCTAACTCCGCGATG-1_1	0.0221444	Olig2 KO		GACGTTATCAAACCCA-1_2	0.41269	Ctrl Olig2+		CCACACTCATGCCGAC-1_3	-0.156917	Ctrl Olig2-
CCCTAACTCTTGCAGA-1_1	0.276257	Olig2 KO		GACTATGGTTCCCACT-1_2	-0.0682472	Ctrl Olig2+		CCACGTTAGTATGAGT-1_3	-0.0871852	Ctrl Olig2-
CCCTCAACACAAACGG-1_1	0.176062	Olig2 KO		GACTATGTCATGTCAG-1_2	0.464171	Ctrl Olig2+		CCACTTGAGGTGAGAA-1_3	0.0270975	Ctrl Olig2-
CCCTCAACACGCTATA-1_1	-0.0016435	Olig2 KO		GACTATGTCTCTATGT-1_2	0.161048	Ctrl Olig2+		CCATAAGCACCTCAGG-1_3	0.275776	Ctrl Olig2-
CCCTCAACAGCCCACA-1_1	0.32093	Olig2 KO		GACTCAAAGAGCAAGA-1_2	0.413299	Ctrl Olig2+		CCATCACCACTCCTGT-1_3	-0.118593	Ctrl Olig2-
CCCTCAACAGCGAGTA-1_1	0.568437	Olig2 KO		GACTCAAAGCTTCGTA-1_2	0.249587	Ctrl Olig2+		CCATCACTCGGACCAC-1_3	-0.0699044	Ctrl Olig2-
CCCTCAACATTCTCCG-1_1	0.0519126	Olig2 KO		GACTCAACAGGACGAT-1_2	0.206635	Ctrl Olig2+		CCATCACTCGTCTACC-1_3	-0.147901	Ctrl Olig2-
CCCTCAATCCGATGTA-1_1	0.221756	Olig2 KO		GACTCAACATGAGAAT-1_2	0.125596	Ctrl Olig2+		CCCAACTCATCCCGTT-1_3	0.218402	Ctrl Olig2-
CCCTCAATCTAGACAC-1_1	-0.15615	Olig2 KO		GACTCAATCGAGATGG-1_2	0.57071	Ctrl Olig2+		CCCAACTTCGGCTGGT-1_3	0.118568	Ctrl Olig2-
CCCTCTCAGCCAGAGT-1_1	0.123608	Olig2 KO		GACTCTCAGATGAACT-1_2	0.13823	Ctrl Olig2+		CCCGAAGCATGGAACG-1_3	-0.0869248	Ctrl Olig2-
CCCTCTCAGCTGAAGC-1_1	0.00325154	Olig2 KO		GACTCTCAGCAATTAG-1_2	-0.0562147	Ctrl Olig2+		CCCGAAGGTGGCTACC-1_3	0.0563012	Ctrl Olig2-
CCCTCTCCATCACCAA-1_1	-0.0110016	Olig2 KO		GACTCTCAGGCACGAT-1_2	0.257872	Ctrl Olig2+		CCCGGAACAAGCACAG-1_3	0.107363	Ctrl Olig2-
CCCTCTCTCACGGTCG-1_1	0.143611	Olig2 KO		GACTCTCAGTGTAGAT-1_2	0.414453	Ctrl Olig2+		CCCGGAACACCAGACC-1_3	0.289526	Ctrl Olig2-
CCCTGATAGACTACGG-1_1	0.118018	Olig2 KO		GACTCTCCAACCAACT-1_2	0.225064	Ctrl Olig2+		CCCTAACCAGAGATGC-1_3	0.0211486	Ctrl Olig2-
CCCTGATCACGGAAGT-1_1	0.0605007	Olig2 KO		GACTGATAGTTACGAA-1_2	0.220469	Ctrl Olig2+		CCCTCAAAGTCAAGCG-1_3	0.581721	Ctrl Olig2-
CCCTGATGTATCACGT-1_1	-0.230784	Olig2 KO		GACTGATGTGACCGAA-1_2	0.742554	Ctrl Olig2+		CCCTCTCGTCACTACA-1_3	0.0570937	Ctrl Olig2-
CCCTGATGTTCTCAGA-1_1	0.0584946	Olig2 KO		GACTTCCAGCCTTTCC-1_2	0.00941855	Ctrl Olig2+		CCCTTAGTCAACGAGG-1_3	0.0317392	Ctrl Olig2-
CCCTGATGTTGGGATG-1_1	0.132478	Olig2 KO		GACTTCCGTAGACTGG-1_2	0.236455	Ctrl Olig2+		CCGAACGTCCCAACTC-1_3	-0.0675064	Ctrl Olig2-
CCCTTAGAGCCTGTGC-1_1	-0.0004049	Olig2 KO		GACTTCCGTTGTTTGG-1_2	0.55462	Ctrl Olig2+		CCGCAAGGTAACAAGT-1_3	-0.0669761	Ctrl Olig2-
CCCTTAGTCTCCTGCA-1_1	0.0449265	Olig2 KO		GAGAAATAGTTCCTGA-1_2	0.162953	Ctrl Olig2+		CCGCAAGGTAGTGTGG-1_3	-0.101167	Ctrl Olig2-
CCGAACGCATCCCACT-1_1	0.234092	Olig2 KO		GAGAAATGTACTCCCT-1_2	-0.0123389	Ctrl Olig2+		CCGGACATCTGTCAGA-1_3	-0.0496612	Ctrl Olig2-
CCGAACGCATTGACAC-1_1	0.51072	Olig2 KO		GAGAAATTCCAGCTCT-1_2	0.476489	Ctrl Olig2+		CCGGTAGCATAGCACT-1_3	0.143032	Ctrl Olig2-
CCGATCTGTAGCTTGT-1_1	0.0946011	Olig2 KO		GAGAAATTCGGCCAAC-1_2	-0.257357	Ctrl Olig2+		CCGGTAGGTAAGACCG-1_3	-0.100698	Ctrl Olig2-
CCGATGGAGCATTTGC-1_1	-0.0778671	Olig2 KO		GAGACCCAGACTCATC-1_2	0.163271	Ctrl Olig2+		CCGGTAGTCAAAGAAC-1_3	0.155514	Ctrl Olig2-
CCGATGGAGTCACTAC-1_1	0.126011	Olig2 KO		GAGACCCCATTCTCTA-1_2	-0.159386	Ctrl Olig2+		CCGGTGAAGCTGACAG-1_3	0.2536	Ctrl Olig2-
CCGATGGAGTTGCTGT-1_1	0.219022	Olig2 KO		GAGACCCTCGGTAAGG-1_2	0.300786	Ctrl Olig2+		CCGGTGACAGTAACCT-1_3	0.0262596	Ctrl Olig2-
CCGATGGCACCGTACG-1_1	0.158286	Olig2 KO		GAGACTTGTAGGGTAC-1_2	0.548718	Ctrl Olig2+		CCTAACCAGTGCACTT-1_3	0.0353948	Ctrl Olig2-
CCGATGGCAGTATGAA-1_1	0.0449127	Olig2 KO		GAGACTTGTGTAGCAG-1_2	0.499814	Ctrl Olig2+		CCTAAGAAGATTGATG-1_3	-0.208815	Ctrl Olig2-
CCGATGGCATGACAAA-1_1	0.0764003	Olig2 KO		GAGACTTTCCACTAGA-1_2	0.589468	Ctrl Olig2+		CCTAAGAGTTCCGCGA-1_3	0.476666	Ctrl Olig2-
CCGATGGGTTGTGTAC-1_1	-0.15319	Olig2 KO		GAGACTTTCTCTGACC-1_2	0.183023	Ctrl Olig2+		CCTACGTGTATTCTCT-1_3	0.0773475	Ctrl Olig2-
CCGATGGTCCGAGCTG-1_1	0.146938	Olig2 KO		GAGAGGTCACTAGGCC-1_2	0.343444	Ctrl Olig2+		CCTACGTGTTCGTGCG-1_3	0.18578	Ctrl Olig2-
CCGATGGTCGCTCCTA-1_1	-0.0976821	Olig2 KO		GAGAGGTGTGACAGGT-1_2	0.266497	Ctrl Olig2+		CCTACGTTCATCACAG-1_3	0.0821367	Ctrl Olig2-
CCGATGGTCTCTTCAA-1_1	-0.149864	Olig2 KO		GAGAGGTTCATGAGAA-1_2	0.400688	Ctrl Olig2+		CCTACGTTCTGTCGCT-1_3	-0.0716477	Ctrl Olig2-
CCGGACAAGGATATGT-1_1	0.248388	Olig2 KO		GAGATGGGTAGGCTCC-1_2	0.420595	Ctrl Olig2+		CCTATCGCATGTCAGT-1_3	0.0651302	Ctrl Olig2-
CCGGACACAGAACATA-1_1	-0.0014288	Olig2 KO		GAGCCTGAGAGTTCGG-1_2	0.253917	Ctrl Olig2+		CCTCAACCATCCAACA-1_3	0.00312795	Ctrl Olig2-
CCGGACAGTACTCCCT-1_1	0.145295	Olig2 KO		GAGCCTGCAGCCTTCT-1_2	0.18721	Ctrl Olig2+		CCTCAACTCTTGGTCC-1_3	0.311047	Ctrl Olig2-
CCGGACATCGCAGATT-1_1	0.0802335	Olig2 KO		GAGCTGCAGCTAGAAT-1_2	0.163263	Ctrl Olig2+		CCTCCAACATTGTGCA-1_3	0.216196	Ctrl Olig2-
CCGGACATCGTTCGCT-1_1	0.0371085	Olig2 KO		GAGCTGCAGGATGTTA-1_2	0.493739	Ctrl Olig2+		CCTCCAAGTAGCACAG-1_3	0.0521197	Ctrl Olig2-
CCGGGTAAGCGTATAA-1_1	-0.0901864	Olig2 KO		GAGGCAAAGGTAGCCA-1_2	0.276161	Ctrl Olig2+		CCTCCTCCACATTCTT-1_3	0.165181	Ctrl Olig2-
CCGGGTACACACCGCA-1_1	0.111097	Olig2 KO		GAGGCAAAGGTCGACA-1_2	0.370073	Ctrl Olig2+		CCTCCTCCAGCTCATA-1_3	0.353978	Ctrl Olig2-
CCGGGTACATCCAACA-1_1	0.00937076	Olig2 KO		GAGGCAACAGCACCCA-1_2	0.258831	Ctrl Olig2+		CCTCCTCCATTAAAGG-1_3	0.0100328	Ctrl Olig2-
CCGGGTATCGGTTAGT-1_1	-0.0904637	Olig2 KO		GAGGCAAGTACGATTC-1_2	0.311973	Ctrl Olig2+		CCTCTAGCATTGACTG-1_3	-0.0520678	Ctrl Olig2-
CCGGGTATCGTAGCTA-1_1	0.349895	Olig2 KO		GAGGCCTCAGTGTATC-1_2	0.119033	Ctrl Olig2+		CCTCTCCGTTTCACAG-1_3	0.253421	Ctrl Olig2-
CCGGGTATCTGTCGCT-1_1	-0.0772738	Olig2 KO		GAGGCCTTCAAGTGGG-1_2	0.354549	Ctrl Olig2+		CCTGTTGTCCAAACCA-1_3	0.247605	Ctrl Olig2-
CCGGTAGAGTTGCGCC-1_1	0.329348	Olig2 KO		GAGGGATAGATTAGTG-1_2	0.00177603	Ctrl Olig2+		CCTTCAGAGGCAATGC-1_3	0.0287041	Ctrl Olig2-
CCGGTAGCACCTTCCA-1_1	0.156069	Olig2 KO		GAGGGATCAAGAGTTA-1_2	0.382266	Ctrl Olig2+		CCTTCAGAGTGCGACA-1_3	-0.0408261	Ctrl Olig2-
CCGGTAGGTGTTGACT-1_1	-0.0408866	Olig2 KO		GAGGGATCAGCGTGAA-1_2	-0.0860187	Ctrl Olig2+		CCTTGTGCAGACAAAT-1_3	0.10104	Ctrl Olig2-
CCGGTGAAGAGAGCAA-1_1	0.189859	Olig2 KO		GAGGGATCATCGTGGC-1_2	0.307786	Ctrl Olig2+		CCTTTGGTCAGAGCGA-1_3	0.342218	Ctrl Olig2-
CCGGTGACACGTTGGC-1_1	-0.186191	Olig2 KO		GAGTCATAGAGTCACG-1_2	0.42279	Ctrl Olig2+		CGAAGGAAGCTTGTGT-1_3	-0.0302219	Ctrl Olig2-
CCGTAGGCAACGCATT-1_1	0.123573	Olig2 KO		GAGTCATCATAGGCGA-1_2	0.0673471	Ctrl Olig2+		CGACAGCCATCATGAC-1_3	0.147748	Ctrl Olig2-
CCGTAGGCAGGACTAG-1_1	0.291519	Olig2 KO		GAGTCATGTAGTGTGG-1_2	0.32378	Ctrl Olig2+		CGACAGCGTCAGTTTG-1_3	0.256761	Ctrl Olig2-
CCGTAGGGTGTCCACG-1_1	-0.445869	Olig2 KO		GAGTCATGTCGGAAAC-1_2	0.272706	Ctrl Olig2+		CGACAGCGTTTCCCAC-1_3	0.128573	Ctrl Olig2-
CCGTAGGTCGCAACAT-1_1	-0.0203422	Olig2 KO		GAGTCATTCAACACCA-1_2	0.383394	Ctrl Olig2+		CGAGAAGCAGAACTCT-1_3	-0.0035906	Ctrl Olig2-
CCGTAGGTCGTCGCTT-1_1	0.354216	Olig2 KO		GAGTCATTCGCAGTGC-1_2	0.385743	Ctrl Olig2+		CGAGGCTCATGCGGTC-1_3	0.537309	Ctrl Olig2-
CCGTAGGTCTCCGCAT-1_1	0.180268	Olig2 KO		GAGTCTAAGCTCCACG-1_2	0.209239	Ctrl Olig2+		CGAGGCTTCACCTCAC-1_3	0.14214	Ctrl Olig2-
CCGTGAGAGTTAACAG-1_1	-0.0540287	Olig2 KO		GAGTCTAGTTTCCATT-1_2	0.966852	Ctrl Olig2+		CGAGTGCAGCAGCCCT-1_3	0.0654561	Ctrl Olig2-
CCGTGAGGTATCGAGG-1_1	-0.344375	Olig2 KO		GAGTCTATCAACCGAT-1_2	0.288152	Ctrl Olig2+		CGAGTTACACATTCTT-1_3	0.0992849	Ctrl Olig2-
CCGTGAGGTATTTCGG-1_1	0.052177	Olig2 KO		GAGTGAGAGCTAGCCC-1_2	0.615403	Ctrl Olig2+		CGATCGGCAAGGTACG-1_3	0.143296	Ctrl Olig2-
CCGTGAGGTCGATGCC-1_1	0.295881	Olig2 KO		GAGTGAGAGTACTGTC-1_2	0.218004	Ctrl Olig2+		CGATGCGAGGTTCTAC-1_3	0.414398	Ctrl Olig2-
CCGTTCAAGAGTGTGC-1_1	0.399352	Olig2 KO		GAGTGAGGTCATGACT-1_2	0.374101	Ctrl Olig2+		CGATGGCTCAGCTCTC-1_3	-0.009134	Ctrl Olig2-
CCGTTCACAATGCAAA-1_1	-0.0800395	Olig2 KO		GAGTGAGTCTGGGCGT-1_2	0.385775	Ctrl Olig2+		CGATGGCTCAGCTTCC-1_3	0.448625	Ctrl Olig2-
CCGTTCACACAGTCAT-1_1	0.0724297	Olig2 KO		GAGTGTTAGGAATCGC-1_2	0.297504	Ctrl Olig2+		CGCAGGTAGCTTCTAG-1_3	0.10243	Ctrl Olig2-
CCTAACCAGATCGCCC-1_1	0.0750138	Olig2 KO		GAGTGTTGTAACTAAG-1_2	0.373443	Ctrl Olig2+		CGCAGGTCACGTTGGC-1_3	0.069532	Ctrl Olig2-
CCTAACCCATAGCTGT-1_1	0.206291	Olig2 KO		GAGTGTTGTAGCGATG-1_2	0.0363885	Ctrl Olig2+		CGCAGGTCAGCCTACG-1_3	0.296114	Ctrl Olig2-
CCTAACCCATTAGGCT-1_1	0.0588984	Olig2 KO		GAGTGTTGTCCAGGTC-1_2	-0.215128	Ctrl Olig2+		CGCAGGTTCATTCGGA-1_3	0.375213	Ctrl Olig2-
CCTAACCGTTATGACC-1_1	0.199155	Olig2 KO		GAGTGTTTCCATCCGT-1_2	0.163564	Ctrl Olig2+		CGCATAACAAGTCGTT-1_3	-0.151185	Ctrl Olig2-
CCTAACCTCATGACAC-1_1	0.00152538	Olig2 KO		GAGTTACAGTAACCTC-1_2	0.282379	Ctrl Olig2+		CGCATGGAGGTCACAG-1_3	-0.0269997	Ctrl Olig2-
CCTAACCTCCGGCAGT-1_1	-0.0746255	Olig2 KO		GAGTTACGTCGACTTA-1_2	0.52374	Ctrl Olig2+		CGCCAGAAGGACTATA-1_3	0.118697	Ctrl Olig2-
CCTAACCTCGGATTAC-1_1	-0.133367	Olig2 KO		GAGTTACTCTCAGGCG-1_2	0.202838	Ctrl Olig2+		CGCCAGACAAGGACAC-1_3	0.299747	Ctrl Olig2-
CCTAACCTCGTCGCTT-1_1	0.0556516	Olig2 KO		GAGTTGTCAAGCGCAA-1_2	0.538713	Ctrl Olig2+		CGCGTGAGTGGGCTCT-1_3	0.0260509	Ctrl Olig2-
CCTAAGAAGAGGTATT-1_1	-0.147138	Olig2 KO		GAGTTGTGTCCTGAAT-1_2	0.157049	Ctrl Olig2+		CGGAACCAGCGTGAGT-1_3	0.14037	Ctrl Olig2-
CCTAAGAAGCTTACGT-1_1	0.0471698	Olig2 KO		GAGTTGTTCAATCCAG-1_2	0.0959795	Ctrl Olig2+		CGGAACCCATTGACCA-1_3	0.0979504	Ctrl Olig2-
CCTAAGACATAGTCGT-1_1	-0.204047	Olig2 KO		GAGTTTGGTCACTCGG-1_2	0.867007	Ctrl Olig2+		CGGAACCGTGATGAAT-1_3	0.354326	Ctrl Olig2-
CCTAAGAGTACCGTCG-1_1	-0.0977561	Olig2 KO		GAGTTTGTCCGTCAAA-1_2	-0.0399459	Ctrl Olig2+		CGGAACCTCTGAGGCC-1_3	0.0730554	Ctrl Olig2-
CCTAAGAGTAGTTCCA-1_1	0.145232	Olig2 KO		GATAGAAAGATTACCC-1_2	0.136352	Ctrl Olig2+		CGGAATTAGGAAGTCC-1_3	-0.0239592	Ctrl Olig2-
CCTAAGAGTGTTCCTC-1_1	-0.0692801	Olig2 KO		GATAGAACAAATGGCG-1_2	0.222834	Ctrl Olig2+		CGGACACAGTGTTGTC-1_3	0.0627211	Ctrl Olig2-
CCTAAGAGTTGACGGA-1_1	0.247344	Olig2 KO		GATAGAACAACAAGTA-1_2	0.62555	Ctrl Olig2+		CGGAGAATCTGCGATA-1_3	0.218088	Ctrl Olig2-
CCTAAGAGTTTCTATC-1_1	-0.170796	Olig2 KO		GATAGAACAGTAACCT-1_2	-0.229843	Ctrl Olig2+		CGGCAGTCACAGCCAC-1_3	0.070104	Ctrl Olig2-
CCTACGTAGATACATG-1_1	0.0546821	Olig2 KO		GATAGAAGTTACGGAG-1_2	-0.176132	Ctrl Olig2+		CGGGACTCACAACATC-1_3	0.250767	Ctrl Olig2-
CCTACGTAGTGGCAGT-1_1	0.0773501	Olig2 KO		GATAGCTAGCTCTGTA-1_2	0.243674	Ctrl Olig2+		CGGGACTTCACTCTTA-1_3	0.371858	Ctrl Olig2-
CCTACGTCAAGATCCT-1_1	-0.0555621	Olig2 KO		GATAGCTCAACCGGAA-1_2	0.298138	Ctrl Olig2+		CGGGCATGTGCAATGG-1_3	0.138191	Ctrl Olig2-
CCTACGTCAAGCCCAC-1_1	-0.102006	Olig2 KO		GATAGCTCAATGGCAG-1_2	0.709403	Ctrl Olig2+		CGGTCAGGTAGTCGTT-1_3	-0.0073234	Ctrl Olig2-
CCTACGTCAGATCATC-1_1	0.0918816	Olig2 KO		GATAGCTCACGAGGAT-1_2	0.0637629	Ctrl Olig2+		CGGTCAGTCCGCTGTT-1_3	0.078724	Ctrl Olig2-
CCTACGTGTAAGGTCG-1_1	0.0996057	Olig2 KO		GATCACAAGTAAGAGG-1_2	0.420968	Ctrl Olig2+		CGTAAGTGTAATTAGG-1_3	0.274459	Ctrl Olig2-
CCTACGTTCCCTATTA-1_1	0.0346287	Olig2 KO		GATCACACATGCACTA-1_2	0.428745	Ctrl Olig2+		CGTAAGTGTGCGGATA-1_3	0.0187685	Ctrl Olig2-
CCTACGTTCGTAGAGG-1_1	0.11177	Olig2 KO		GATCACAGTGAGTAAT-1_2	-0.0464156	Ctrl Olig2+		CGTAATGTCGTAGCTA-1_3	0.061788	Ctrl Olig2-
CCTACGTTCTACTCAT-1_1	-0.107309	Olig2 KO		GATCACATCAAGCTGT-1_2	0.287931	Ctrl Olig2+		CGTAGTAAGGATTCCT-1_3	0.187318	Ctrl Olig2-
CCTATCGCAATTTCGG-1_1	0.149834	Olig2 KO		GATCACATCCCTCATG-1_2	0.130996	Ctrl Olig2+		CGTAGTACAACGATCT-1_3	0.137815	Ctrl Olig2-
CCTATCGGTAGCGTCC-1_1	0.58416	Olig2 KO		GATCAGTCAAATGATG-1_2	0.250548	Ctrl Olig2+		CGTCAAAAGGACACTG-1_3	0.436506	Ctrl Olig2-
CCTATCGGTATGAGCG-1_1	0.00655627	Olig2 KO		GATCAGTGTACCTTCC-1_2	0.108862	Ctrl Olig2+		CGTCAAAGTGTGAGCA-1_3	0.0721565	Ctrl Olig2-
CCTATCGGTCATGGCC-1_1	-0.203555	Olig2 KO		GATCAGTTCTCCCAAC-1_2	0.24475	Ctrl Olig2+		CGTGATACAATCAGCT-1_3	-0.192134	Ctrl Olig2-
CCTATCGTCGACCCAG-1_1	0.118285	Olig2 KO		GATCATGAGGCAGCTA-1_2	0.423916	Ctrl Olig2+		CGTGCTTCAAGTGGGT-1_3	0.132242	Ctrl Olig2-
CCTCAACCACCGTGCA-1_1	0.177709	Olig2 KO		GATCATGCAGTCGCTG-1_2	0.116482	Ctrl Olig2+		CGTGCTTCATGTTCAG-1_3	0.0536623	Ctrl Olig2-
CCTCAACCATGCAGGA-1_1	0.0855666	Olig2 KO		GATCATGGTGACTGTT-1_2	0.0682953	Ctrl Olig2+		CGTGCTTTCGCGCTGA-1_3	0.384066	Ctrl Olig2-
CCTCAACGTAGAGATT-1_1	0.337258	Olig2 KO		GATCATGTCCCGAACG-1_2	0.373606	Ctrl Olig2+		CGTGTCTAGTGCACTT-1_3	0.293719	Ctrl Olig2-
CCTCAACGTGGAACCA-1_1	0.136962	Olig2 KO		GATCATGTCGTTGTGA-1_2	-0.122599	Ctrl Olig2+		CGTTGGGGTAGTGATA-1_3	0.413418	Ctrl Olig2-
CCTCAACTCCGTAATG-1_1	0.10271	Olig2 KO		GATCCCTAGGCTAAAT-1_2	0.0652675	Ctrl Olig2+		CTAACCCAGGAACGAA-1_3	0.147216	Ctrl Olig2-
CCTCACAAGACTAGAT-1_1	0.324465	Olig2 KO		GATCCCTGTACAATAG-1_2	0.134097	Ctrl Olig2+		CTAACCCAGTCCCAAT-1_3	0.146994	Ctrl Olig2-
CCTCACACATGGTGGA-1_1	-0.346262	Olig2 KO		GATCGTAGTCCTCCTA-1_2	0.0216707	Ctrl Olig2+		CTAACCCCATCGTTCC-1_3	-0.0891601	Ctrl Olig2-
CCTCACAGTAGACAAT-1_1	0.142797	Olig2 KO		GATCGTAGTCGCCACA-1_2	0.651809	Ctrl Olig2+		CTAACCCCATGCAGCC-1_3	0.17867	Ctrl Olig2-
CCTCACAGTCGCGTTG-1_1	0.264085	Olig2 KO		GATGACTCACAGCGCT-1_2	0.527406	Ctrl Olig2+		CTAACCCTCGACCCAG-1_3	0.0913668	Ctrl Olig2-
CCTCACAGTTGCATCA-1_1	0.152201	Olig2 KO		GATGACTGTCAAGGCA-1_2	0.243474	Ctrl Olig2+		CTAACTTAGGTACTGG-1_3	0.214292	Ctrl Olig2-
CCTCACATCTCGAGTA-1_1	-0.345323	Olig2 KO		GATGACTTCTTTACAC-1_2	0.201109	Ctrl Olig2+		CTACAGAGTATCGGTT-1_3	0.0447021	Ctrl Olig2-
CCTCAGTAGGCCACTC-1_1	0.0827345	Olig2 KO		GATGAGGAGATCCCGC-1_2	0.0566991	Ctrl Olig2+		CTACATTTCGATGCTA-1_3	0.0433446	Ctrl Olig2-
CCTCAGTCAACCGCTG-1_1	-0.0728179	Olig2 KO		GATGAGGAGCTTACGT-1_2	0.0439841	Ctrl Olig2+		CTACCTGCAGTCAGAG-1_3	0.214017	Ctrl Olig2-
CCTCAGTCAGTCGGTC-1_1	0.352312	Olig2 KO		GATGAGGCACCTGAAT-1_2	-0.0392512	Ctrl Olig2+		CTACCTGGTAGAATAC-1_3	-0.174094	Ctrl Olig2-
CCTCAGTCAGTTGGTT-1_1	0.0590497	Olig2 KO		GATGAGGGTGGCAGAT-1_2	0.366429	Ctrl Olig2+		CTACCTGTCACCTACC-1_3	0.238002	Ctrl Olig2-
CCTCAGTGTTTCTATC-1_1	0.414416	Olig2 KO		GATGATCAGATTAGCA-1_2	0.0313386	Ctrl Olig2+		CTACCTGTCGCTGACG-1_3	-0.121767	Ctrl Olig2-
CCTCAGTTCATCGGGC-1_1	0.283735	Olig2 KO		GATGATCCACACCTAA-1_2	0.583496	Ctrl Olig2+		CTACGGGAGAGAAGGT-1_3	-0.232326	Ctrl Olig2-
CCTCATGCACGGGCTT-1_1	0.650741	Olig2 KO		GATGATCCACTTGTGA-1_2	0.326601	Ctrl Olig2+		CTACGGGCAACACGAG-1_3	-0.0149617	Ctrl Olig2-
CCTCATGTCATTACGG-1_1	0.0116599	Olig2 KO		GATGATCGTAACATGA-1_2	0.44163	Ctrl Olig2+		CTACGGGTCAGCATTG-1_3	0.484776	Ctrl Olig2-
CCTCCAACAAGTATAG-1_1	0.16343	Olig2 KO		GATGATCTCCTAAGTG-1_2	0.131113	Ctrl Olig2+		CTACTATAGCCATGCC-1_3	0.189058	Ctrl Olig2-
CCTCCAACACAATGCT-1_1	-0.0467459	Olig2 KO		GATGATCTCTACTGCC-1_2	0.54092	Ctrl Olig2+		CTACTATAGCGAATGC-1_3	-0.0795478	Ctrl Olig2-
CCTCCAAGTAGACGTG-1_1	0.178421	Olig2 KO		GATGCTATCGGCCAAC-1_2	0.222574	Ctrl Olig2+		CTACTATCACGTTCGG-1_3	0.254459	Ctrl Olig2-
CCTCCAAGTTCGGTTA-1_1	0.0658278	Olig2 KO		GATGGAGCAACCACAT-1_2	0.0190116	Ctrl Olig2+		CTACTATCAGCTACCG-1_3	0.00719275	Ctrl Olig2-
CCTCCAATCCATTTGT-1_1	0.0440512	Olig2 KO		GATGGAGGTACCGGCT-1_2	0.23068	Ctrl Olig2+		CTACTATCATGAAGCG-1_3	0.0933295	Ctrl Olig2-
CCTCCTCAGAAGAACG-1_1	0.21339	Olig2 KO		GATGGAGGTGGTATGG-1_2	-0.142454	Ctrl Olig2+		CTAGACAAGGTCGTAG-1_3	0.12732	Ctrl Olig2-
CCTCCTCAGCCTTTGA-1_1	-0.0762056	Olig2 KO		GATGGAGGTTCCTACC-1_2	0.238597	Ctrl Olig2+		CTATAGGAGGAAGTCC-1_3	0.134395	Ctrl Olig2-
CCTCCTCCACTCATAG-1_1	0.0320573	Olig2 KO		GATGTTGGTAGGTACG-1_2	0.209173	Ctrl Olig2+		CTATAGGGTACAGAGC-1_3	0.273602	Ctrl Olig2-
CCTCCTCCACTGGACC-1_1	0.00662042	Olig2 KO		GATTCGAGTAGGTGCA-1_2	0.642449	Ctrl Olig2+		CTATCCGAGAGAATCT-1_3	0.424604	Ctrl Olig2-
CCTCCTCGTACAATAG-1_1	0.809071	Olig2 KO		GATTCGATCGTGTGAT-1_2	0.0930503	Ctrl Olig2+		CTATCTATCCCAATAG-1_3	0.269983	Ctrl Olig2-
CCTCCTCGTACGCTAT-1_1	0.209069	Olig2 KO		GATTCTTAGCTCTGTA-1_2	-0.0075699	Ctrl Olig2+		CTCAAGAGTATAATGG-1_3	-0.160086	Ctrl Olig2-
CCTCTAGCAAATACAG-1_1	0.0469724	Olig2 KO		GATTCTTAGGTAGCAC-1_2	0.349056	Ctrl Olig2+		CTCAAGATCGCCTTTG-1_3	0.0990816	Ctrl Olig2-
CCTCTAGCAATTCACG-1_1	0.391513	Olig2 KO		GATTCTTCAGCATTGT-1_2	0.112127	Ctrl Olig2+		CTCAATTCAGTCTACA-1_3	-0.0688996	Ctrl Olig2-
CCTCTAGCACCCTATC-1_1	0.441588	Olig2 KO		GATTCTTGTCGGTAAG-1_2	-0.139506	Ctrl Olig2+		CTCAATTGTCCCGCAA-1_3	0.162982	Ctrl Olig2-
CCTCTAGCAGGGACTA-1_1	0.149816	Olig2 KO		GATTGGTCAAGAAATC-1_2	-0.0128289	Ctrl Olig2+		CTCACTGAGACCCGCT-1_3	0.104607	Ctrl Olig2-
CCTCTAGGTTAGAAAC-1_1	-0.300778	Olig2 KO		GATTGGTTCACTGTTT-1_2	0.457425	Ctrl Olig2+		CTCACTGGTCGCAGTC-1_3	0.111378	Ctrl Olig2-
CCTCTCCGTCCACTTC-1_1	0.415946	Olig2 KO		GATTGGTTCTTAGCAG-1_2	0.474837	Ctrl Olig2+		CTCACTGGTGGTCTAT-1_3	0.0632395	Ctrl Olig2-
CCTCTCCTCATTGGTG-1_1	0.0365611	Olig2 KO		GATTTCTTCTCCTGCA-1_2	0.669348	Ctrl Olig2+		CTCAGAAAGACTCAAA-1_3	0.0969398	Ctrl Olig2-
CCTCTCCTCCATCAGA-1_1	0.267696	Olig2 KO		GCAACATTCTCGACCT-1_2	0.200217	Ctrl Olig2+		CTCAGAATCCTAAACG-1_3	-0.146518	Ctrl Olig2-
CCTCTCCTCCGGTTCT-1_1	0.377108	Olig2 KO		GCAACCGAGTAGATCA-1_2	0.386088	Ctrl Olig2+		CTCAGGGAGTCATTGC-1_3	-0.177052	Ctrl Olig2-
CCTCTCCTCCGTGCGA-1_1	0.0507897	Olig2 KO		GCAACCGCAAGCCTGC-1_2	0.314806	Ctrl Olig2+		CTCAGGGGTGCACATT-1_3	-0.10512	Ctrl Olig2-
CCTCTCCTCGTCAAAC-1_1	-0.0626201	Olig2 KO		GCAACCGCACTCCGGA-1_2	-0.120651	Ctrl Olig2+		CTCATGCCAAGCGAAC-1_3	0.491777	Ctrl Olig2-
CCTGCATAGCCTCTGG-1_1	-0.169031	Olig2 KO		GCAACCGGTAGGAGGG-1_2	-0.0621766	Ctrl Olig2+		CTCCAACCATTGGATC-1_3	0.172135	Ctrl Olig2-
CCTGCATAGGTCACTT-1_1	0.0366838	Olig2 KO		GCAACCGGTCCGGTCA-1_2	0.46363	Ctrl Olig2+		CTCCACAAGTCGGGAT-1_3	0.160533	Ctrl Olig2-
CCTGCATAGTAAACAC-1_1	0.0524044	Olig2 KO		GCACATAGTACCGTCG-1_2	0.0877008	Ctrl Olig2+		CTCCATGCACCTCGTT-1_3	0.448251	Ctrl Olig2-
CCTGCATAGTAACGTA-1_1	0.343544	Olig2 KO		GCACATAGTCGAGTTT-1_2	0.585875	Ctrl Olig2+		CTCCCAAAGGATACAT-1_3	0.288065	Ctrl Olig2-
CCTGCATGTATGTCCA-1_1	0.522324	Olig2 KO		GCACATAGTTAGCTAC-1_2	-0.150261	Ctrl Olig2+		CTCCCAAGTAAGTTGA-1_3	0.223934	Ctrl Olig2-
CCTGCATTCTCTATAC-1_1	-0.18607	Olig2 KO		GCACATATCCGAAATC-1_2	0.241371	Ctrl Olig2+		CTCCCTCCATGTTTGG-1_3	0.41663	Ctrl Olig2-
CCTGTTGAGAACGCGT-1_1	-0.0235571	Olig2 KO		GCACGGTCAACCACAT-1_2	0.187145	Ctrl Olig2+		CTCCGATAGCACTAAA-1_3	0.0357208	Ctrl Olig2-
CCTGTTGAGGCGCTTC-1_1	-0.237473	Olig2 KO		GCACGGTCACTCACTC-1_2	0.354256	Ctrl Olig2+		CTCCTCCGTCTCACAA-1_3	0.278373	Ctrl Olig2-
CCTGTTGGTCCTACGG-1_1	0.189688	Olig2 KO		GCACGGTGTACAAACA-1_2	0.232249	Ctrl Olig2+		CTCCTTTCAAATGAGT-1_3	0.328293	Ctrl Olig2-
CCTGTTGGTCGCGTCA-1_1	-0.0265618	Olig2 KO		GCACGGTGTGCAATAA-1_2	0.315419	Ctrl Olig2+		CTCCTTTGTCTTGCGG-1_3	0.146493	Ctrl Olig2-
CCTGTTGGTTAGCTAC-1_1	0.00386397	Olig2 KO		GCACGGTGTTACCTTT-1_2	0.143028	Ctrl Olig2+		CTCGAGGAGTTCACTG-1_3	0.203053	Ctrl Olig2-
CCTGTTGTCATAGGCT-1_1	0.102422	Olig2 KO		GCACGGTTCCGATAGT-1_2	0.354265	Ctrl Olig2+		CTCGAGGGTCTTGCTC-1_3	0.023965	Ctrl Olig2-
CCTTCAGAGAGGTATT-1_1	0.0311023	Olig2 KO		GCACGGTTCGGTGTAT-1_2	-0.0555461	Ctrl Olig2+		CTCTCAGCATCCGGTG-1_3	-0.126826	Ctrl Olig2-
CCTTCAGAGGCCACCT-1_1	-0.0812773	Olig2 KO		GCACGTGAGCTCATAC-1_2	0.219407	Ctrl Olig2+		CTCTCAGTCAAGCTTG-1_3	0.137475	Ctrl Olig2-
CCTTCAGAGGTTCAGG-1_1	-0.0786803	Olig2 KO		GCACGTGAGTCACGAG-1_2	0.328146	Ctrl Olig2+		CTCTGGTCATACCGTA-1_3	0.102003	Ctrl Olig2-
CCTTCAGAGTAGGCCA-1_1	0.152715	Olig2 KO		GCACGTGAGTTGTAAG-1_2	0.258941	Ctrl Olig2+		CTCTGGTGTAGTAAGT-1_3	0.0268197	Ctrl Olig2-
CCTTCAGCATTGAGGG-1_1	-0.0192503	Olig2 KO		GCACGTGCAGCACAGA-1_2	0.182699	Ctrl Olig2+		CTGAATGCAGGACATG-1_3	-0.198298	Ctrl Olig2-
CCTTCAGTCGGAAGGT-1_1	0.290153	Olig2 KO		GCACGTGGTATCGCAT-1_2	0.325083	Ctrl Olig2+		CTGAGCGGTGGGCTTC-1_3	-0.130298	Ctrl Olig2-
CCTTGTGCAAATGAGT-1_1	0.183883	Olig2 KO		GCACGTGGTCGTCTCT-1_2	0.611003	Ctrl Olig2+		CTGAGGCAGTCTAACC-1_3	-0.0407049	Ctrl Olig2-
CCTTGTGGTACGCTTA-1_1	0.220206	Olig2 KO		GCACTAACAATTCGTG-1_2	0.264705	Ctrl Olig2+		CTGCAGGAGTCCCAAT-1_3	0.106936	Ctrl Olig2-
CCTTGTGGTTACCTGA-1_1	0.0236978	Olig2 KO		GCACTAATCTTTGATC-1_2	0.49005	Ctrl Olig2+		CTGCCATCAAATAGCA-1_3	-0.0071335	Ctrl Olig2-
CCTTGTGTCCGTGTAA-1_1	-0.0441491	Olig2 KO		GCAGCCAAGCGAGAAA-1_2	-0.198028	Ctrl Olig2+		CTGCCTAAGAAGCTGC-1_3	0.18061	Ctrl Olig2-
CCTTGTGTCTGCGTCT-1_1	0.108292	Olig2 KO		GCAGCCAGTACGATTC-1_2	0.311653	Ctrl Olig2+		CTGCCTACAAGCAGGT-1_3	0.191748	Ctrl Olig2-
CCTTGTGTCTTGAACG-1_1	0.0168308	Olig2 KO		GCAGCCAGTTAGTCGT-1_2	0.160117	Ctrl Olig2+		CTGCCTATCACGGACC-1_3	0.40327	Ctrl Olig2-
CCTTTGGCAGGAACCA-1_1	-0.057154	Olig2 KO		GCAGCTGAGCCTTGAT-1_2	0.104574	Ctrl Olig2+		CTGCCTATCTGCACCT-1_3	0.101411	Ctrl Olig2-
CCTTTGGCATCTAGAC-1_1	0.232095	Olig2 KO		GCAGCTGCAACCAGAG-1_2	0.478789	Ctrl Olig2+		CTGCGAGAGCACGGAT-1_3	0.0417189	Ctrl Olig2-
CCTTTGGGTGATACCT-1_1	0.397826	Olig2 KO		GCAGCTGGTCAGGCAA-1_2	0.632176	Ctrl Olig2+		CTGCGAGCACGACAGA-1_3	0.195325	Ctrl Olig2-
CCTTTGGTCCAATCCC-1_1	0.493232	Olig2 KO		GCAGCTGTCTTTCCGG-1_2	0.212603	Ctrl Olig2+		CTGCTCATCACTGAAC-1_3	-0.0328805	Ctrl Olig2-
CGAAGGAAGAGTGGCT-1_1	0.128027	Olig2 KO		GCAGGCTGTCTTGGTA-1_2	0.364461	Ctrl Olig2+		CTGGCAGAGTGAGTTA-1_3	-0.020462	Ctrl Olig2-
CGAAGGACAAGTTCCA-1_1	0.06079	Olig2 KO		GCAGGCTTCCAGCACG-1_2	0.092915	Ctrl Olig2+		CTGGCAGCACTTTATC-1_3	0.226701	Ctrl Olig2-
CGAAGGACAGAGATTA-1_1	-0.166031	Olig2 KO		GCAGTTAGTGTTGAGG-1_2	0.376321	Ctrl Olig2+		CTGGCAGGTCAACATC-1_3	0.180048	Ctrl Olig2-
CGAAGGAGTAACACGG-1_1	-0.0759641	Olig2 KO		GCATCGGCACGCTATA-1_2	-0.0064309	Ctrl Olig2+		CTGTACCAGGCAGGGA-1_3	0.00851247	Ctrl Olig2-
CGAAGGATCCTCACCA-1_1	-0.130659	Olig2 KO		GCATCGGCAGTTTCAG-1_2	0.386809	Ctrl Olig2+		CTGTACCGTAACAGTA-1_3	-0.147404	Ctrl Olig2-
CGAAGTTAGGCCCAAA-1_1	-0.177906	Olig2 KO		GCATCGGGTGCGTGCT-1_2	-0.0274954	Ctrl Olig2+		CTGTAGACATAATCCG-1_3	0.0609747	Ctrl Olig2-
CGAAGTTTCCAGCCTT-1_1	0.264582	Olig2 KO		GCATCTCAGCGTGTTT-1_2	0.171897	Ctrl Olig2+		CTGTAGATCAGTGCGC-1_3	-0.138854	Ctrl Olig2-
CGAAGTTTCCTTCAGC-1_1	0.423734	Olig2 KO		GCATCTCGTAGATTGA-1_2	0.388537	Ctrl Olig2+		CTGTAGATCTCTCCGA-1_3	0.113365	Ctrl Olig2-
CGAAGTTTCGGATAAA-1_1	-0.175905	Olig2 KO		GCATGATCACTCCGAG-1_2	0.35108	Ctrl Olig2+		CTGTATTCACATGGTT-1_3	-0.0158159	Ctrl Olig2-
CGAATTGAGACTTAAG-1_1	-0.0241374	Olig2 KO		GCATGATGTGCAGGAT-1_2	0.0997554	Ctrl Olig2+		CTGTCGTAGGTGGCTA-1_3	-0.111918	Ctrl Olig2-
CGAATTGCAACCGCTG-1_1	-0.0796165	Olig2 KO		GCATGATTCATCGGGC-1_2	0.491391	Ctrl Olig2+		CTGTCGTTCATTCGTT-1_3	0.319911	Ctrl Olig2-
CGAATTGCACCCTGAG-1_1	0.273974	Olig2 KO		GCATGATTCCGTGTCT-1_2	0.0392618	Ctrl Olig2+		CTGTCGTTCCCGTTGT-1_3	-0.0754096	Ctrl Olig2-
CGAATTGTCCCATAAG-1_1	-0.104188	Olig2 KO		GCATGATTCTGTGTGA-1_2	0.74107	Ctrl Olig2+		CTGTGGGAGTCTTGGT-1_3	-0.0837319	Ctrl Olig2-
CGAATTGTCCGAGGCT-1_1	-0.246108	Olig2 KO		GCATGATTCTTCCTAA-1_2	0.634003	Ctrl Olig2+		CTTACCGAGTGTACCT-1_3	-0.0804103	Ctrl Olig2-
CGAATTGTCGTCAACA-1_1	0.0228245	Olig2 KO		GCATTAGGTCAGTCCG-1_2	-0.270653	Ctrl Olig2+		CTTAGGATCAACACGT-1_3	0.00605306	Ctrl Olig2-
CGACAGCCAAGGTTGG-1_1	-0.0334072	Olig2 KO		GCATTAGGTGAGTGAC-1_2	0.419269	Ctrl Olig2+		CTTCCTTTCGATTGAC-1_3	0.226391	Ctrl Olig2-
CGACAGCCATCAGTCA-1_1	0.349279	Olig2 KO		GCATTAGGTTCCTAGA-1_2	0.0368033	Ctrl Olig2+		CTTCTCTTCACCCTTG-1_3	0.227275	Ctrl Olig2-
CGACAGCCATGAGATA-1_1	0.0528152	Olig2 KO		GCATTAGTCATCGCAA-1_2	0.379659	Ctrl Olig2+		CTTGAGACAATGAGCG-1_3	-0.0514457	Ctrl Olig2-
CGACAGCGTCTTACTT-1_1	0.177923	Olig2 KO		GCATTAGTCTGTACAG-1_2	0.426184	Ctrl Olig2+		CTTGAGAGTCCACAGC-1_3	0.202307	Ctrl Olig2-
CGACAGCTCGTCCTTG-1_1	-0.212312	Olig2 KO		GCCAACGAGACAGCTG-1_2	0.29898	Ctrl Olig2+		CTTGATTCAAGCAGGT-1_3	-0.031269	Ctrl Olig2-
CGAGAAGAGCACACAG-1_1	0.279274	Olig2 KO		GCCAACGCAACCGGAA-1_2	-0.443272	Ctrl Olig2+		CTTGATTGTCACTAGT-1_3	0.0726295	Ctrl Olig2-
CGAGAAGGTGGTGATG-1_1	0.225504	Olig2 KO		GCCAACGCACATAGCT-1_2	0.351096	Ctrl Olig2+		CTTGATTTCGGCTCTT-1_3	0.164648	Ctrl Olig2-
CGAGAAGTCACAACCA-1_1	-0.0775009	Olig2 KO		GCCAACGCATCATCTT-1_2	0.44365	Ctrl Olig2+		CTTTCGGAGGTCACAG-1_3	-0.0419693	Ctrl Olig2-
CGAGAAGTCAGAGTTC-1_1	0.140939	Olig2 KO		GCCAACGGTACACTCA-1_2	0.44711	Ctrl Olig2+		GAAACCTAGGATGCGT-1_3	0.0212574	Ctrl Olig2-
CGAGGAAAGATTAGCA-1_1	0.0769757	Olig2 KO		GCCAGCAGTACGTTCA-1_2	-0.0352578	Ctrl Olig2+		GAAACCTCAGAGATTA-1_3	0.123174	Ctrl Olig2-
CGAGGAAAGCATACTC-1_1	0.0681102	Olig2 KO		GCCAGCAGTGCACATT-1_2	0.506892	Ctrl Olig2+		GAAACCTGTTGCAAGG-1_3	0.0536043	Ctrl Olig2-
CGAGGAAAGGCCTTCG-1_1	-0.0901833	Olig2 KO		GCCAGGTAGGAACTCG-1_2	0.134947	Ctrl Olig2+		GAAATGACACCTGCTT-1_3	0.106408	Ctrl Olig2-
CGAGGAAGTTGCGAAG-1_1	-0.0289217	Olig2 KO		GCCAGGTAGGGAGGGT-1_2	0.276668	Ctrl Olig2+		GAAATGACAGCAGAAC-1_3	0.236303	Ctrl Olig2-
CGAGGAATCCTTCAGC-1_1	-0.0536613	Olig2 KO		GCCAGGTGTTATGTGC-1_2	0.49731	Ctrl Olig2+		GAACACTTCTGGGCCA-1_3	-0.137011	Ctrl Olig2-
CGAGGCTAGACTCTAC-1_1	0.422468	Olig2 KO		GCCAGTGAGATGTTAG-1_2	0.156126	Ctrl Olig2+		GAACGTTCAACCGATT-1_3	-0.14589	Ctrl Olig2-
CGAGGCTAGCATCTTG-1_1	-0.159464	Olig2 KO		GCCAGTGAGTTCCGTA-1_2	-0.0623173	Ctrl Olig2+		GAACTGTAGAGTGTTA-1_3	-0.202544	Ctrl Olig2-
CGAGGCTCAACGAGGT-1_1	-0.228412	Olig2 KO		GCCAGTGGTACAGGTG-1_2	0.0686591	Ctrl Olig2+		GAACTGTCATTGAAGA-1_3	-0.0142822	Ctrl Olig2-
CGAGGCTGTTTAGTCG-1_1	0.365401	Olig2 KO		GCCAGTGGTGGCGCTT-1_2	0.210828	Ctrl Olig2+		GAAGAATGTTGCCGAC-1_3	-0.0804945	Ctrl Olig2-
CGAGGCTTCCTAGCGG-1_1	0.26303	Olig2 KO		GCCAGTGTCGACTCCT-1_2	0.294014	Ctrl Olig2+		GAAGAATTCACTCTTA-1_3	-0.0716399	Ctrl Olig2-
CGAGTGCAGACCACGA-1_1	-0.154788	Olig2 KO		GCCATGGGTGGAACAC-1_2	-0.157527	Ctrl Olig2+		GAAGGACCAAGACCTT-1_3	0.139093	Ctrl Olig2-
CGAGTGCAGAGGTCGT-1_1	-0.154006	Olig2 KO		GCCATGGGTTGCGGAA-1_2	0.210772	Ctrl Olig2+		GAAGTAATCATTGCTT-1_3	-0.0029782	Ctrl Olig2-
CGAGTGCCAAAGGAGA-1_1	0.150009	Olig2 KO		GCCATGGTCAGACAAA-1_2	0.254224	Ctrl Olig2+		GAAGTAATCTAGACAC-1_3	0.0425866	Ctrl Olig2-
CGAGTGCCAATAACGA-1_1	0.235185	Olig2 KO		GCCATGGTCGTTAGTG-1_2	0.520191	Ctrl Olig2+		GAATAGACAGTCAACT-1_3	0.0520412	Ctrl Olig2-
CGAGTGCTCCTACCAC-1_1	0.155109	Olig2 KO		GCCATTCCAAGACTGG-1_2	0.391835	Ctrl Olig2+		GAATCACTCCGCAACG-1_3	-0.148722	Ctrl Olig2-
CGAGTGCTCGGTGAAG-1_1	0.174117	Olig2 KO		GCCATTCCAAGTGGCA-1_2	0.277148	Ctrl Olig2+		GAATCGTGTGGCTGAA-1_3	0.429545	Ctrl Olig2-
CGAGTTAAGCTTAAGA-1_1	-0.153182	Olig2 KO		GCCATTCCAATTCTTC-1_2	-0.139848	Ctrl Olig2+		GACACGCCAACCGACC-1_3	0.515147	Ctrl Olig2-
CGAGTTACAAATGCGG-1_1	0.209699	Olig2 KO		GCCATTCGTACGAAAT-1_2	0.506931	Ctrl Olig2+		GACACGCGTTTGAAAG-1_3	0.261876	Ctrl Olig2-
CGAGTTACAAGGACAC-1_1	0.0617195	Olig2 KO		GCCATTCGTCTTACTT-1_2	0.270345	Ctrl Olig2+		GACAGCCAGAGGATCC-1_3	0.475906	Ctrl Olig2-
CGAGTTATCCGAGAAG-1_1	-0.0595109	Olig2 KO		GCCATTCGTGAGCCAA-1_2	0.158518	Ctrl Olig2+		GACATCAAGGCAGGTT-1_3	0.234904	Ctrl Olig2-
CGAGTTATCGGTTAGT-1_1	0.162065	Olig2 KO		GCCATTCGTGTCGATT-1_2	0.0355893	Ctrl Olig2+		GACCCAGAGATGGCAC-1_3	0.156391	Ctrl Olig2-
CGATCGGAGAGTTGCG-1_1	-0.0715552	Olig2 KO		GCCATTCGTTGTGCCG-1_2	0.546976	Ctrl Olig2+		GACCCAGTCGCTCCTA-1_3	0.191723	Ctrl Olig2-
CGATCGGGTAGGCAGT-1_1	0.440946	Olig2 KO		GCCCAGAAGTTTGAGA-1_2	0.203215	Ctrl Olig2+		GACCCTTAGGGACAGG-1_3	-0.0316744	Ctrl Olig2-
CGATCGGGTGAATAAC-1_1	0.233841	Olig2 KO		GCCCAGATCGAGATGG-1_2	0.0521731	Ctrl Olig2+		GACCCTTCACACCAGC-1_3	0.455756	Ctrl Olig2-
CGATGCGAGCAGCGAT-1_1	0.0575754	Olig2 KO		GCCCGAACACAGAGCA-1_2	0.255381	Ctrl Olig2+		GACCCTTGTACCATAC-1_3	0.818157	Ctrl Olig2-
CGATGCGCATAAGCAA-1_1	-0.0004653	Olig2 KO		GCCCGAACATGAAGCG-1_2	0.343507	Ctrl Olig2+		GACCGTGAGGTCACTT-1_3	0.350109	Ctrl Olig2-
CGATGCGGTATTCTCT-1_1	0.172968	Olig2 KO		GCCGATGCAGAAATTG-1_2	0.34746	Ctrl Olig2+		GACCGTGCAATTGCCA-1_3	0.209278	Ctrl Olig2-
CGATGCGTCGTTCTCG-1_1	-0.247368	Olig2 KO		GCCGTGAAGTAGGTTA-1_2	-0.138351	Ctrl Olig2+		GACCTTCAGAGTCTGG-1_3	0.122931	Ctrl Olig2-
CGATGCGTCTGTCGCT-1_1	-0.338476	Olig2 KO		GCCGTGATCCCGAGGT-1_2	0.218817	Ctrl Olig2+		GACGCTGAGGGAGGAC-1_3	-0.113221	Ctrl Olig2-
CGATGCGTCTTAGCCC-1_1	0.334598	Olig2 KO		GCCGTGATCTCAGGCG-1_2	0.0412442	Ctrl Olig2+		GACGCTGGTACCCACG-1_3	-0.186839	Ctrl Olig2-
CGATGGCAGGTAAGTT-1_1	-0.0811572	Olig2 KO		GCCTGTTAGACTCCGC-1_2	0.323852	Ctrl Olig2+		GACGCTGTCAATCCGA-1_3	-0.0130342	Ctrl Olig2-
CGATGGCCACTCTGCT-1_1	-0.0378639	Olig2 KO		GCCTGTTCAAAGGGTC-1_2	-0.0750168	Ctrl Olig2+		GACTATGAGAGCAGCT-1_3	0.316627	Ctrl Olig2-
CGATGGCGTAGATTGA-1_1	0.0194504	Olig2 KO		GCCTGTTCACAAATGA-1_2	0.425413	Ctrl Olig2+		GACTATGAGGGAACAA-1_3	-0.072454	Ctrl Olig2-
CGATGGCGTCAGACGA-1_1	0.329561	Olig2 KO		GCCTGTTGTCTCCTGT-1_2	0.486619	Ctrl Olig2+		GACTCTCCAAATCGTC-1_3	0.232192	Ctrl Olig2-
CGATGGCGTGTTGATC-1_1	0.0295322	Olig2 KO		GCCTGTTTCACTCTTA-1_2	0.0772017	Ctrl Olig2+		GACTCTCCAGCGTGCT-1_3	0.241688	Ctrl Olig2-
CGCAGGTAGACCAGCA-1_1	-0.256052	Olig2 KO		GCCTGTTTCTTGGTGA-1_2	0.433461	Ctrl Olig2+		GACTCTCCATGGGCAA-1_3	0.325022	Ctrl Olig2-
CGCAGGTAGTCTAGCT-1_1	0.271611	Olig2 KO		GCGAGAACAGTGTACT-1_2	0.133361	Ctrl Olig2+		GACTGATCACTGCGAC-1_3	-0.0870708	Ctrl Olig2-
CGCAGGTCAACACTAC-1_1	0.0970573	Olig2 KO		GCGAGAAGTCTTGAGT-1_2	0.273415	Ctrl Olig2+		GACTTCCAGAGTCACG-1_3	0.211127	Ctrl Olig2-
CGCAGGTCAACGCCCA-1_1	-0.138086	Olig2 KO		GCGAGAATCACGGTCG-1_2	0.0284913	Ctrl Olig2+		GACTTCCAGTATGAGT-1_3	-0.0346676	Ctrl Olig2-
CGCAGGTCACGATTCA-1_1	0.108342	Olig2 KO		GCGAGAATCTGACCCT-1_2	0.0470569	Ctrl Olig2+		GACTTCCCACGTTGGC-1_3	0.0235699	Ctrl Olig2-
CGCAGGTCAGTAACGG-1_1	0.34085	Olig2 KO		GCGATCGAGCCGATAG-1_2	0.254386	Ctrl Olig2+		GACTTCCTCCCAGCGA-1_3	0.30157	Ctrl Olig2-
CGCAGGTTCAACACCA-1_1	0.131773	Olig2 KO		GCGATCGGTCACTACA-1_2	0.0996626	Ctrl Olig2+		GAGAAATTCATTTGGG-1_3	0.0713084	Ctrl Olig2-
CGCATAAAGAATTTGG-1_1	0.0842817	Olig2 KO		GCGGAAAAGGGTCAAC-1_2	0.0764896	Ctrl Olig2+		GAGAAATTCCACTTCG-1_3	0.338969	Ctrl Olig2-
CGCATAAAGACATCAA-1_1	0.0190073	Olig2 KO		GCGGAAACAATACCCA-1_2	0.169686	Ctrl Olig2+		GAGATGGAGACGCCCT-1_3	0.279845	Ctrl Olig2-
CGCATAAAGACCGCCT-1_1	0.271822	Olig2 KO		GCGGAAATCGCCAGTG-1_2	0.460895	Ctrl Olig2+		GAGCCTGCAATGGCCC-1_3	0.0240599	Ctrl Olig2-
CGCATAAAGCCGTCGT-1_1	0.0202311	Olig2 KO		GCGGAAATCGCTCTAC-1_2	0.0650009	Ctrl Olig2+		GAGCCTGTCAAGTAAG-1_3	-0.0001628	Ctrl Olig2-
CGCATAAAGTCAATCC-1_1	-0.200652	Olig2 KO		GCGGAAATCGGTCGGT-1_2	0.059215	Ctrl Olig2+		GAGGCCTCAGGCGATA-1_3	-0.486289	Ctrl Olig2-
CGCATAATCTGCGATA-1_1	0.0994297	Olig2 KO		GCGGATCAGAATTGTG-1_2	0.365998	Ctrl Olig2+		GAGGCCTGTAGCGTTT-1_3	0.0284278	Ctrl Olig2-
CGCATAATCTGGAAGG-1_1	-0.273797	Olig2 KO		GCGGATCAGAGAGCCT-1_2	0.300817	Ctrl Olig2+		GAGGCCTGTTGCATAC-1_3	0.209464	Ctrl Olig2-
CGCATGGAGGAGAGGC-1_1	-0.0496342	Olig2 KO		GCGGATCAGCGTATGG-1_2	0.156846	Ctrl Olig2+		GAGGCCTTCAACACGT-1_3	-0.0106732	Ctrl Olig2-
CGCATGGAGGTACTGG-1_1	-0.21775	Olig2 KO		GCGGATCAGTCACTAC-1_2	-0.166865	Ctrl Olig2+		GAGGGATCAAGAGGCT-1_3	-0.131722	Ctrl Olig2-
CGCATGGTCAAGTGGG-1_1	0.186584	Olig2 KO		GCGGATCGTACTAACC-1_2	0.0217059	Ctrl Olig2+		GAGGGTATCGTGAGAG-1_3	0.241719	Ctrl Olig2-
CGCCAGAAGAAACCAT-1_1	0.241918	Olig2 KO		GCGGATCTCCGATCGG-1_2	0.203818	Ctrl Olig2+		GAGTCTACAGAGAGGG-1_3	0.229502	Ctrl Olig2-
CGCCAGAAGAAGCGGG-1_1	0.241709	Olig2 KO		GCGTGCAAGTGGATTA-1_2	0.376868	Ctrl Olig2+		GAGTGTTCATGGCACC-1_3	-0.109274	Ctrl Olig2-
CGCCAGAAGCGAACTG-1_1	0.496591	Olig2 KO		GCGTGCACAGAAATTG-1_2	0.789046	Ctrl Olig2+		GAGTTGTCAAAGGCAC-1_3	0.11399	Ctrl Olig2-
CGCCAGAAGTGACCTT-1_1	-0.010294	Olig2 KO		GCGTGCATCCGCACGA-1_2	0.220375	Ctrl Olig2+		GAGTTGTTCGTAACCA-1_3	0.287174	Ctrl Olig2-
CGCCAGACATGCCGCA-1_1	0.534178	Olig2 KO		GCGTGCATCTTAGTTC-1_2	-0.139682	Ctrl Olig2+		GAGTTTGGTGATAGAT-1_3	0.0918377	Ctrl Olig2-
CGCCAGAGTAGAATGT-1_1	0.14865	Olig2 KO		GCGTTTCCAAATACGA-1_2	0.0459637	Ctrl Olig2+		GATAGAACACGATTCA-1_3	0.358022	Ctrl Olig2-
CGCCAGAGTTGGGATG-1_1	-0.15002	Olig2 KO		GCGTTTCTCGCACGGT-1_2	0.566915	Ctrl Olig2+		GATAGCTAGAGTATAC-1_3	-0.0253107	Ctrl Olig2-
CGCCAGATCCGAGGCT-1_1	0.0913057	Olig2 KO		GCGTTTCTCTTTCAGT-1_2	0.278327	Ctrl Olig2+		GATAGCTCAGAAGCGT-1_3	0.013096	Ctrl Olig2-
CGCCAGATCGAGCACC-1_1	0.046027	Olig2 KO		GCTACAACAAGTTCGT-1_2	0.501618	Ctrl Olig2+		GATAGCTGTGTCCGTG-1_3	-0.0199439	Ctrl Olig2-
CGCCAGATCTAGCATG-1_1	0.0704238	Olig2 KO		GCTACAACACTCCGGA-1_2	0.144623	Ctrl Olig2+		GATAGCTTCCGCAGTG-1_3	0.36011	Ctrl Olig2-
CGCCATTAGATCGACG-1_1	0.0741967	Olig2 KO		GCTACAACAGCTTTGA-1_2	0.236366	Ctrl Olig2+		GATCACAAGAGGTATT-1_3	0.148212	Ctrl Olig2-
CGCCATTAGCTTCTAG-1_1	0.113425	Olig2 KO		GCTACAAGTTGCTTGA-1_2	0.0521011	Ctrl Olig2+		GATCAGTCACTGGAAG-1_3	-0.0873014	Ctrl Olig2-
CGCCATTAGTATCTGC-1_1	0.00903878	Olig2 KO		GCTACAAGTTGTTTGG-1_2	0.334839	Ctrl Olig2+		GATCATGAGATGCTAA-1_3	0.3177	Ctrl Olig2-
CGCCATTCAACGAGGT-1_1	-0.0714233	Olig2 KO		GCTACAATCCGCGGAT-1_2	0.233768	Ctrl Olig2+		GATCCCTAGCCGATAG-1_3	0.373299	Ctrl Olig2-
CGCCATTCAAGACGAC-1_1	-0.0468486	Olig2 KO		GCTACCTAGTGATAAC-1_2	0.349622	Ctrl Olig2+		GATCCCTCATCACGGC-1_3	0.111684	Ctrl Olig2-
CGCCATTTCAGACTGT-1_1	0.274028	Olig2 KO		GCTACCTCACTGAGGA-1_2	0.176835	Ctrl Olig2+		GATCCCTGTTTCGCTC-1_3	0.261345	Ctrl Olig2-
CGCCATTTCATGGAGG-1_1	-0.0873395	Olig2 KO		GCTACCTCAGAACGCA-1_2	0.0232375	Ctrl Olig2+		GATCGTAAGCACTGGA-1_3	0.00124939	Ctrl Olig2-
CGCGTGATCAACGCTA-1_1	0.138072	Olig2 KO		GCTACCTGTCCCTCAT-1_2	0.589048	Ctrl Olig2+		GATCGTAAGCTCGGCT-1_3	0.210326	Ctrl Olig2-
CGCGTGATCCGTGACG-1_1	0.173246	Olig2 KO		GCTACCTGTCGGAACA-1_2	0.153365	Ctrl Olig2+		GATCGTAGTTGCCGCA-1_3	0.0890394	Ctrl Olig2-
CGGAACCAGCTGGCCT-1_1	0.0175402	Olig2 KO		GCTACCTGTTTAGAGA-1_2	0.068032	Ctrl Olig2+		GATGACTGTAAGACCG-1_3	0.0689325	Ctrl Olig2-
CGGAACCGTAAGGTCG-1_1	-0.376559	Olig2 KO		GCTCAAAAGGATATAC-1_2	0.5094	Ctrl Olig2+		GATGAGGAGGCCGCTT-1_3	-0.0280898	Ctrl Olig2-
CGGAATTAGCCGAATG-1_1	0.046271	Olig2 KO		GCTCAAAAGGCTTTCA-1_2	-0.021499	Ctrl Olig2+		GATGAGGCAAGCGGAT-1_3	-0.201927	Ctrl Olig2-
CGGAATTCATCAGCTA-1_1	-0.038139	Olig2 KO		GCTCAAACAAGTCCAT-1_2	0.500193	Ctrl Olig2+		GATGATCGTTGCGTAT-1_3	-0.0859568	Ctrl Olig2-
CGGAATTCATCGGAGA-1_1	-0.0765472	Olig2 KO		GCTCAAACATGCAGCC-1_2	-0.0214469	Ctrl Olig2+		GATGATCTCACTTGGA-1_3	-0.242335	Ctrl Olig2-
CGGAATTGTTAAACAG-1_1	0.0103106	Olig2 KO		GCTCAAAGTAACCAGG-1_2	-0.119288	Ctrl Olig2+		GATGCTAGTGATGAAT-1_3	0.238035	Ctrl Olig2-
CGGAATTTCACCTGGG-1_1	0.0321588	Olig2 KO		GCTCAAAGTCACCGCA-1_2	0.113182	Ctrl Olig2+		GATGCTATCCATAAGC-1_3	0.239627	Ctrl Olig2-
CGGAATTTCCATCTCG-1_1	0.158633	Olig2 KO		GCTGAATGTCAAAGTA-1_2	0.356084	Ctrl Olig2+		GATGGAGAGAGTGGCT-1_3	-0.293322	Ctrl Olig2-
CGGAATTTCTTAGCTT-1_1	-0.120644	Olig2 KO		GCTGAATGTGAGGAAA-1_2	0.284652	Ctrl Olig2+		GATGGAGAGATGAACT-1_3	-0.0077671	Ctrl Olig2-
CGGACACAGCTGTCCG-1_1	0.192914	Olig2 KO		GCTGAATGTGGCTTGC-1_2	0.221685	Ctrl Olig2+		GATGTTGCATGCACTA-1_3	0.167563	Ctrl Olig2-
CGGACACCACCGGAAA-1_1	0.232454	Olig2 KO		GCTGCAGCAGTTGGTT-1_2	0.159262	Ctrl Olig2+		GATGTTGCATTCCTCG-1_3	-0.0236652	Ctrl Olig2-
CGGACACCAGATACCT-1_1	0.291115	Olig2 KO		GCTGCAGGTACCCGCA-1_2	0.0727641	Ctrl Olig2+		GATTCGACATAATCGC-1_3	0.096693	Ctrl Olig2-
CGGACACGTAGTGCGA-1_1	0.112519	Olig2 KO		GCTGCAGGTACTGAGG-1_2	0.342856	Ctrl Olig2+		GATTCGAGTCTGTCCT-1_3	-0.195361	Ctrl Olig2-
CGGACACGTGGCTTAT-1_1	0.0615315	Olig2 KO		GCTGGGTAGCACGGAT-1_2	0.0382567	Ctrl Olig2+		GATTGGTAGGCACTAG-1_3	-0.0100148	Ctrl Olig2-
CGGACACTCTACGCGG-1_1	0.00785283	Olig2 KO		GCTGGGTAGGCTCAAG-1_2	0.261161	Ctrl Olig2+		GCAACATGTGAGAACC-1_3	-0.0769765	Ctrl Olig2-
CGGACACTCTCGCTTG-1_1	-0.0707573	Olig2 KO		GCTGGGTCACATACTG-1_2	0.251154	Ctrl Olig2+		GCACGGTGTGACCTGC-1_3	0.131672	Ctrl Olig2-
CGGACACTCTCTCGCA-1_1	0.0327598	Olig2 KO		GCTGGGTCAGCGCGTT-1_2	0.205073	Ctrl Olig2+		GCACGGTTCAGGAAGC-1_3	0.00428047	Ctrl Olig2-
CGGAGAACAGATGCGA-1_1	-0.0477226	Olig2 KO		GCTGGGTTCCCATGGG-1_2	0.198867	Ctrl Olig2+		GCACGTGCATACTGTG-1_3	0.053263	Ctrl Olig2-
CGGAGAAGTCCGGCAT-1_1	0.0104357	Olig2 KO		GCTTCACAGTGTACAA-1_2	0.337956	Ctrl Olig2+		GCAGCCACAAAGTATG-1_3	0.176363	Ctrl Olig2-
CGGAGAAGTCTGTAAC-1_1	-0.107481	Olig2 KO		GCTTCACGTGGCTGCT-1_2	0.357927	Ctrl Olig2+		GCAGCCACAACGTATC-1_3	-0.204376	Ctrl Olig2-
CGGAGAAGTGACCGTC-1_1	0.0967979	Olig2 KO		GCTTCACGTGGTCTAT-1_2	0.572665	Ctrl Olig2+		GCAGCCATCCATCCGT-1_3	-0.117438	Ctrl Olig2-
CGGAGAATCGAGTGGA-1_1	0.0835637	Olig2 KO		GCTTGGGAGTCTTCCC-1_2	0.47549	Ctrl Olig2+		GCAGCTGTCACAAGAA-1_3	0.133725	Ctrl Olig2-
CGGCAGTAGCAACTCT-1_1	0.16539	Olig2 KO		GCTTGGGCAGGACTTT-1_2	0.0849162	Ctrl Olig2+		GCAGTTAGTTCCTAAG-1_3	-0.0392595	Ctrl Olig2-
CGGCAGTCAAGACCGA-1_1	0.399408	Olig2 KO		GCTTGGGGTGCTATTG-1_2	-0.0630752	Ctrl Olig2+		GCAGTTATCCGAACGC-1_3	0.0684606	Ctrl Olig2-
CGGCAGTCACCGGAAA-1_1	0.251749	Olig2 KO		GCTTTCGCAATTCACG-1_2	0.513015	Ctrl Olig2+		GCATCGGAGAAGCGGG-1_3	0.373759	Ctrl Olig2-
CGGCAGTTCAACACCA-1_1	0.0379691	Olig2 KO		GCTTTCGCACCCTTAC-1_2	0.13008	Ctrl Olig2+		GCATCTCCAATCTCGA-1_3	0.316304	Ctrl Olig2-
CGGCAGTTCAGAGTGG-1_1	0.10519	Olig2 KO		GCTTTCGCATATAGCC-1_2	0.34975	Ctrl Olig2+		GCATGATCACTTCAGA-1_3	0.135987	Ctrl Olig2-
CGGGACTAGCCGCACT-1_1	0.518141	Olig2 KO		GCTTTCGGTCACCTTC-1_2	0.162206	Ctrl Olig2+		GCATTAGAGGTAAGGA-1_3	0.150476	Ctrl Olig2-
CGGGACTCAATGCAGG-1_1	-0.10795	Olig2 KO		GGAACCCAGGCTTCCG-1_2	0.295543	Ctrl Olig2+		GCATTAGCACATGAAA-1_3	0.0273961	Ctrl Olig2-
CGGGACTTCAATGCAC-1_1	0.451675	Olig2 KO		GGAACCCCAATTCACG-1_2	0.389132	Ctrl Olig2+		GCATTAGGTGACCGTC-1_3	0.298064	Ctrl Olig2-
CGGGACTTCATTGGTG-1_1	0.217868	Olig2 KO		GGAACCCCAGCTTCCT-1_2	0.0763608	Ctrl Olig2+		GCCAACGAGATACATG-1_3	-0.21488	Ctrl Olig2-
CGGGCATAGACATACA-1_1	0.214266	Olig2 KO		GGAACCCTCAAGAGGC-1_2	0.326259	Ctrl Olig2+		GCCAGCACATGGGCAA-1_3	0.0140942	Ctrl Olig2-
CGGGCATCAAGTATCC-1_1	-0.014434	Olig2 KO		GGAACCCTCCCTCATG-1_2	0.331713	Ctrl Olig2+		GCCAGCAGTCATCTAG-1_3	0.559815	Ctrl Olig2-
CGGGCATCATGGAAGC-1_1	0.0161069	Olig2 KO		GGAAGTGTCCACCTGT-1_2	0.51624	Ctrl Olig2+		GCCAGTGCATATCTGG-1_3	0.378224	Ctrl Olig2-
CGGGCATGTAGGAGGG-1_1	0.00217898	Olig2 KO		GGAATCTAGGTTCTTG-1_2	0.154752	Ctrl Olig2+		GCCATGGAGAGGGTCT-1_3	-0.0908789	Ctrl Olig2-
CGGGCATGTCACTTCC-1_1	0.430491	Olig2 KO		GGAATCTCATATGAAG-1_2	0.264147	Ctrl Olig2+		GCCATGGAGGGATGTC-1_3	0.408765	Ctrl Olig2-
CGGGCATTCAGCCTCT-1_1	0.191939	Olig2 KO		GGAATCTGTCCACAGC-1_2	0.480729	Ctrl Olig2+		GCCATGGCATCGAACT-1_3	0.00515651	Ctrl Olig2-
CGGGTCAAGAAGTGTT-1_1	-0.0356817	Olig2 KO		GGAATCTGTCCTTTGC-1_2	0.347805	Ctrl Olig2+		GCGAGAACATGTTCAG-1_3	-0.0561959	Ctrl Olig2-
CGGGTCAAGACGCATG-1_1	-0.0578509	Olig2 KO		GGAATCTTCTGAGCAT-1_2	0.111635	Ctrl Olig2+		GCGATCGCATACAGCT-1_3	-0.0807721	Ctrl Olig2-
CGGGTCAAGCCACTCG-1_1	-0.23244	Olig2 KO		GGAATGGAGGCGAAGG-1_2	0.116571	Ctrl Olig2+		GCGGAAACAATGGCCC-1_3	0.246372	Ctrl Olig2-
CGGGTCAAGGACATCG-1_1	0.333641	Olig2 KO		GGAATGGAGGCGACAT-1_2	0.603493	Ctrl Olig2+		GCGGAAATCAAGCGTT-1_3	-0.0732646	Ctrl Olig2-
CGGGTCAGTACACTCA-1_1	0.449543	Olig2 KO		GGAATGGCAACATCGT-1_2	0.122618	Ctrl Olig2+		GCGGATCCAGAGGTTG-1_3	0.18606	Ctrl Olig2-
CGGGTCAGTGGCATCC-1_1	0.109423	Olig2 KO		GGAATGGCAAGGCAAC-1_2	0.246381	Ctrl Olig2+		GCGGATCTCCGACGGT-1_3	-0.47508	Ctrl Olig2-
CGGGTCATCGTTCCTG-1_1	0.618137	Olig2 KO		GGAATGGCAAGTAGTA-1_2	-0.0257509	Ctrl Olig2+		GCGTGCAGTAATCAGA-1_3	-0.0029388	Ctrl Olig2-
CGGGTGTAGAAGATCT-1_1	0.0244746	Olig2 KO		GGAATGGGTCTGGTTA-1_2	0.274244	Ctrl Olig2+		GCGTTTCAGACCAAAT-1_3	-0.0876404	Ctrl Olig2-
CGGGTGTCACGACCTG-1_1	0.00470723	Olig2 KO		GGACGTCCATGACGAG-1_2	0.509206	Ctrl Olig2+		GCTACAACACAAATAG-1_3	0.468387	Ctrl Olig2-
CGGGTGTTCACGATAC-1_1	-0.0963181	Olig2 KO		GGACGTCGTACGAGTG-1_2	0.379234	Ctrl Olig2+		GCTACCTAGATGCTAA-1_3	0.250749	Ctrl Olig2-
CGGGTGTTCTGAGATC-1_1	-0.0803597	Olig2 KO		GGACGTCTCTTGAACG-1_2	0.515792	Ctrl Olig2+		GCTCAAAGTATGATCC-1_3	0.102783	Ctrl Olig2-
CGGTCAGCAGATAAAC-1_1	0.061767	Olig2 KO		GGAGAACCAAATAGCA-1_2	0.0535639	Ctrl Olig2+		GCTGAATTCTGTCCGT-1_3	0.298172	Ctrl Olig2-
CGGTCAGTCGTGGCGT-1_1	-0.167964	Olig2 KO		GGAGAACCAACAGAGC-1_2	0.351098	Ctrl Olig2+		GCTGCAGGTTCCGTTC-1_3	0.232094	Ctrl Olig2-
CGTAAGTAGGTTCCGC-1_1	-0.0743699	Olig2 KO		GGAGATGTCGAGAAGC-1_2	0.227032	Ctrl Olig2+		GCTGCAGTCAGACTGT-1_3	0.168097	Ctrl Olig2-
CGTAAGTCACAAGGTG-1_1	-0.244574	Olig2 KO		GGAGCAACAGCCTTCT-1_2	-0.193749	Ctrl Olig2+		GCTTCACTCATAGCAC-1_3	0.121626	Ctrl Olig2-
CGTAAGTCATAGATGA-1_1	0.175846	Olig2 KO		GGAGCAAGTAAGATTG-1_2	0.227254	Ctrl Olig2+		GCTTGGGAGGCCCGTT-1_3	-0.032056	Ctrl Olig2-
CGTAAGTGTATACGGG-1_1	0.207364	Olig2 KO		GGAGCAAGTTCAAGGG-1_2	0.435178	Ctrl Olig2+		GCTTGGGGTCGTGGAA-1_3	0.158122	Ctrl Olig2-
CGTAAGTGTCCAAGAG-1_1	0.0606984	Olig2 KO		GGAGGATCATGGGATG-1_2	-0.43293	Ctrl Olig2+		GCTTTCGTCACTCTTA-1_3	0.00658845	Ctrl Olig2-
CGTAAGTGTGTTACAC-1_1	-0.0565219	Olig2 KO		GGAGGATGTGTAACGG-1_2	-0.0940293	Ctrl Olig2+		GGAAGTGGTGTATTGC-1_3	0.441201	Ctrl Olig2-
CGTAAGTTCTAAGAAG-1_1	-0.192527	Olig2 KO		GGAGGTACAAAGCTAA-1_2	-0.0219424	Ctrl Olig2+		GGAATCTAGTCAGGGT-1_3	-0.0894517	Ctrl Olig2-
CGTAATGAGACTACCT-1_1	-0.0564113	Olig2 KO		GGAGGTATCAGACCTA-1_2	0.187758	Ctrl Olig2+		GGAATCTAGTCTAGAA-1_3	0.131626	Ctrl Olig2-
CGTAATGAGAGGATCC-1_1	-0.105804	Olig2 KO		GGATCTAGTGTCTCCT-1_2	0.379266	Ctrl Olig2+		GGAATGGCATGTTCGA-1_3	0.180705	Ctrl Olig2-
CGTAATGAGCCTCAGC-1_1	0.0817829	Olig2 KO		GGATCTAGTGTTGATC-1_2	0.467333	Ctrl Olig2+		GGACGTCCAAGTGGGT-1_3	0.159942	Ctrl Olig2-
CGTAATGAGCCTCATA-1_1	0.01025	Olig2 KO		GGATGTTTCCCGTAAA-1_2	0.501309	Ctrl Olig2+		GGAGAACTCATACAGC-1_3	0.2923	Ctrl Olig2-
CGTAATGAGTGGTGGT-1_1	-0.0325522	Olig2 KO		GGCACGTAGCACACAG-1_2	0.140448	Ctrl Olig2+		GGAGATGAGAGCAGAA-1_3	-0.101924	Ctrl Olig2-
CGTAATGCAAATACAG-1_1	0.445367	Olig2 KO		GGCACGTGTAACACCT-1_2	0.0910033	Ctrl Olig2+		GGAGATGTCACTGAAC-1_3	0.239049	Ctrl Olig2-
CGTAATGCAAGTGCTT-1_1	0.404551	Olig2 KO		GGCACGTGTCATGGCC-1_2	0.430049	Ctrl Olig2+		GGAGATGTCATTGTTC-1_3	0.0365282	Ctrl Olig2-
CGTAATGGTAGTGTGG-1_1	0.101597	Olig2 KO		GGCACGTTCTTGTTAC-1_2	0.219866	Ctrl Olig2+		GGAGCAACACATTGTG-1_3	-0.0172674	Ctrl Olig2-
CGTAATGGTCGGCCTA-1_1	-0.285314	Olig2 KO		GGCAGTCAGCACGGAT-1_2	0.575875	Ctrl Olig2+		GGAGCAAGTTTCACTT-1_3	0.402642	Ctrl Olig2-
CGTAATGGTGGATCGA-1_1	0.315215	Olig2 KO		GGCAGTCCACGGGTAA-1_2	-0.2498	Ctrl Olig2+		GGATGTTCACTCTCGT-1_3	-0.24846	Ctrl Olig2-
CGTAATGTCATCTGTT-1_1	0.182944	Olig2 KO		GGCAGTCGTCGACGCT-1_2	0.123417	Ctrl Olig2+		GGCAGTCCATGTTTGG-1_3	0.375952	Ctrl Olig2-
CGTAGTAAGCAACTTC-1_1	0.2756	Olig2 KO		GGCGTCAAGTCATGCT-1_2	0.418816	Ctrl Olig2+		GGCGTCAGTCGCCACA-1_3	0.057179	Ctrl Olig2-
CGTAGTAAGCACCTGC-1_1	0.234436	Olig2 KO		GGCGTCAGTTGGAGGT-1_2	0.673568	Ctrl Olig2+		GGCGTCATCCACAAGT-1_3	0.0395904	Ctrl Olig2-
CGTAGTAAGCGAGAAA-1_1	-0.0236326	Olig2 KO		GGCGTCATCCTCATAT-1_2	0.0494988	Ctrl Olig2+		GGCTGTGAGGAATCGC-1_3	0.00593767	Ctrl Olig2-
CGTAGTAAGCTTCATG-1_1	-0.339587	Olig2 KO		GGCTGTGTCCCAGTGG-1_2	-0.082347	Ctrl Olig2+		GGCTGTGAGTCAGCCC-1_3	-0.373387	Ctrl Olig2-
CGTAGTAAGTGTTCAC-1_1	0.258252	Olig2 KO		GGCTGTGTCCTCACCA-1_2	0.284333	Ctrl Olig2+		GGCTGTGCAGAGCCCT-1_3	0.0369094	Ctrl Olig2-
CGTAGTATCATGCAGT-1_1	0.245376	Olig2 KO		GGCTTGGAGTGGTGAC-1_2	-0.00141	Ctrl Olig2+		GGCTTGGAGATGAACT-1_3	0.110518	Ctrl Olig2-
CGTAGTATCTTCGCTG-1_1	0.0571571	Olig2 KO		GGCTTGGGTTGCCGAC-1_2	0.45596	Ctrl Olig2+		GGCTTGGGTCAGCGTC-1_3	0.253155	Ctrl Olig2-
CGTCAAAAGACGCCAA-1_1	-0.0382883	Olig2 KO		GGCTTGGTCGACGCTG-1_2	0.354051	Ctrl Olig2+		GGGAAGTCAGGCATGA-1_3	0.0264446	Ctrl Olig2-
CGTCAAAAGAGGCGTT-1_1	0.240416	Olig2 KO		GGGAAGTGTTAGAAAC-1_2	0.087843	Ctrl Olig2+		GGGACTCTCGAGCCTG-1_3	0.351647	Ctrl Olig2-
CGTCAAAGTCGCGGTT-1_1	-0.26275	Olig2 KO		GGGAAGTTCAATGTCG-1_2	-0.0254697	Ctrl Olig2+		GGGAGTATCAGCGTCG-1_3	0.38444	Ctrl Olig2-
CGTCAAAGTTCTGAGT-1_1	0.06091	Olig2 KO		GGGAAGTTCCATTTAC-1_2	0.334087	Ctrl Olig2+		GGGATCCTCATCGCCT-1_3	-0.228622	Ctrl Olig2-
CGTCAAATCCGTGTGG-1_1	0.169556	Olig2 KO		GGGACAAAGCTCAGAG-1_2	0.188228	Ctrl Olig2+		GGGATCCTCGTCGACG-1_3	0.0193853	Ctrl Olig2-
CGTCAAATCCTGTTAT-1_1	-0.171104	Olig2 KO		GGGACAAGTTCTCGCT-1_2	0.399384	Ctrl Olig2+		GGGATGAAGACATACA-1_3	0.0831711	Ctrl Olig2-
CGTCAAATCGTGGCTG-1_1	-0.305705	Olig2 KO		GGGACCTAGGATACGC-1_2	0.203737	Ctrl Olig2+		GGGCCATAGGTAAAGG-1_3	-0.214191	Ctrl Olig2-
CGTCCATAGACTCTAC-1_1	-0.164745	Olig2 KO		GGGACTCAGACATCCT-1_2	0.0977894	Ctrl Olig2+		GGGCCATCACATTGTG-1_3	0.156212	Ctrl Olig2-
CGTCCATAGCCACAAG-1_1	0.218266	Olig2 KO		GGGACTCAGATTAGTG-1_2	-0.059009	Ctrl Olig2+		GGGCGTTCAGGTCAGA-1_3	0.279934	Ctrl Olig2-
CGTCCATCAGTAGGAC-1_1	0.0345097	Olig2 KO		GGGACTCAGGTTACCT-1_2	0.0622353	Ctrl Olig2+		GGGCTACAGCTAAACA-1_3	-0.159289	Ctrl Olig2-
CGTCCATGTCCGGTCA-1_1	-0.300284	Olig2 KO		GGGACTCAGTGGTGGT-1_2	0.215472	Ctrl Olig2+		GGGCTCAAGACCTCCG-1_3	-0.105977	Ctrl Olig2-
CGTGAATCAGACTGCC-1_1	-0.0552968	Olig2 KO		GGGACTCCAATGAAAC-1_2	0.322202	Ctrl Olig2+		GGGTCACGTTCTCACC-1_3	-0.0857899	Ctrl Olig2-
CGTGAATTCAGACTGT-1_1	0.128098	Olig2 KO		GGGACTCCACATACTG-1_2	0.379941	Ctrl Olig2+		GGGTCACTCCACATAG-1_3	0.3466	Ctrl Olig2-
CGTGATAAGAGAGGTA-1_1	-0.459413	Olig2 KO		GGGACTCGTATGGAGC-1_2	0.549077	Ctrl Olig2+		GGGTGAATCGGTTGTA-1_3	0.15904	Ctrl Olig2-
CGTGATAAGGTTAGTA-1_1	0.0594788	Olig2 KO		GGGACTCTCGAACTCA-1_2	0.382115	Ctrl Olig2+		GGGTGTCAGCGTGCCT-1_3	0.489489	Ctrl Olig2-
CGTGATAAGGTTCATC-1_1	-0.126958	Olig2 KO		GGGACTCTCTTGGGCG-1_2	0.376841	Ctrl Olig2+		GGGTGTCGTAGCACAG-1_3	0.261283	Ctrl Olig2-
CGTGATACATTATGCG-1_1	-0.0232113	Olig2 KO		GGGAGATAGACTGAGC-1_2	0.217666	Ctrl Olig2+		GGGTTATAGACAGCTG-1_3	-0.0073471	Ctrl Olig2-
CGTGCTTAGCGATTCT-1_1	0.385506	Olig2 KO		GGGAGATTCGACCCAG-1_2	0.269371	Ctrl Olig2+		GGGTTATAGAGCAGTC-1_3	0.0714781	Ctrl Olig2-
CGTGCTTAGGTTACAA-1_1	0.21959	Olig2 KO		GGGAGTACACATTGTG-1_2	0.154759	Ctrl Olig2+		GGTAACTAGTAGTCTC-1_3	0.298923	Ctrl Olig2-
CGTGCTTGTCAGCGTC-1_1	-0.0510466	Olig2 KO		GGGAGTACATGATGCT-1_2	0.114559	Ctrl Olig2+		GGTAACTGTATCTTCT-1_3	0.290429	Ctrl Olig2-
CGTGCTTTCACGAGGA-1_1	-0.0894983	Olig2 KO		GGGAGTAGTTTGTGGT-1_2	0.499419	Ctrl Olig2+		GGTAATCAGATGCTTC-1_3	0.253671	Ctrl Olig2-
CGTGTCTAGCGGACAT-1_1	0.114357	Olig2 KO		GGGAGTATCTGCCCTA-1_2	0.374208	Ctrl Olig2+		GGTAATCAGTCGTCTA-1_3	0.218267	Ctrl Olig2-
CGTGTCTAGGTCATTC-1_1	-0.18515	Olig2 KO		GGGATCCAGAAACTGT-1_2	0.279048	Ctrl Olig2+		GGTAATCAGTTGAAAC-1_3	-0.0487244	Ctrl Olig2-
CGTGTCTCATCCGTTC-1_1	0.558296	Olig2 KO		GGGATCCAGGTCGAGT-1_2	0.133978	Ctrl Olig2+		GGTCTGGTCCGATTAG-1_3	0.138693	Ctrl Olig2-
CGTGTCTGTCTGCATA-1_1	0.570489	Olig2 KO		GGGATCCTCCGGACGT-1_2	0.0206957	Ctrl Olig2+		GGTCTGGTCTTCTGTA-1_3	0.102543	Ctrl Olig2-
CGTGTCTGTGTCATTG-1_1	0.164518	Olig2 KO		GGGATCCTCCTACAAG-1_2	0.700369	Ctrl Olig2+		GGTGAAGTCCGCGAGT-1_3	0.158887	Ctrl Olig2-
CGTGTCTTCAGGAACG-1_1	-0.124285	Olig2 KO		GGGATGAAGACGAAGA-1_2	0.651443	Ctrl Olig2+		GGTGATTGTGGAACCA-1_3	0.0127154	Ctrl Olig2-
CGTGTCTTCCCTCGAT-1_1	0.0820832	Olig2 KO		GGGATGAAGATACCAA-1_2	0.850861	Ctrl Olig2+		GGTTAACCATCGATGT-1_3	-0.0541818	Ctrl Olig2-
CGTGTCTTCGACACCG-1_1	0.343357	Olig2 KO		GGGATGAAGCGATGCA-1_2	-0.0685056	Ctrl Olig2+		GGTTCTCCAATCGCGC-1_3	0.152411	Ctrl Olig2-
CGTTAGAAGAGCATAT-1_1	0.235661	Olig2 KO		GGGATGAAGGGAGTTC-1_2	-0.038969	Ctrl Olig2+		GGTTCTCGTATCTTCT-1_3	0.203614	Ctrl Olig2-
CGTTAGAGTGAATTAG-1_1	-0.0866795	Olig2 KO		GGGATGACAGTCGTTA-1_2	-0.175521	Ctrl Olig2+		GGTTCTCTCTATGCCC-1_3	0.201765	Ctrl Olig2-
CGTTAGATCATGAAAG-1_1	-0.152285	Olig2 KO		GGGATGAGTTCGTGCG-1_2	0.168664	Ctrl Olig2+		GGTTGTAGTTAGGCTT-1_3	0.140456	Ctrl Olig2-
CGTTCTGAGCCACCGT-1_1	-0.0177141	Olig2 KO		GGGATGATCAGACCTA-1_2	0.469906	Ctrl Olig2+		GGTTGTATCCCTTTGG-1_3	0.150127	Ctrl Olig2-
CGTTCTGCAACGGTAG-1_1	0.163143	Olig2 KO		GGGCCATAGGATACGC-1_2	0.0350583	Ctrl Olig2+		GTAACCAAGGTTGAGC-1_3	0.182599	Ctrl Olig2-
CGTTCTGTCCAGCTCT-1_1	0.199367	Olig2 KO		GGGCCATCACGCTGTG-1_2	0.323003	Ctrl Olig2+		GTAAGTCTCGATTGGT-1_3	0.0801001	Ctrl Olig2-
CGTTCTGTCCTACCGT-1_1	-0.377691	Olig2 KO		GGGCCATCAGCAGAAC-1_2	0.116747	Ctrl Olig2+		GTAAGTCTCTCATGGA-1_3	0.0415958	Ctrl Olig2-
CGTTGGGAGTGCTACT-1_1	0.00341069	Olig2 KO		GGGCGTTAGAAATTCG-1_2	0.41096	Ctrl Olig2+		GTAATCGAGGTGCATG-1_3	0.00642361	Ctrl Olig2-
CGTTGGGCAATGCAGG-1_1	-0.0041967	Olig2 KO		GGGCGTTAGATAGGGA-1_2	0.24096	Ctrl Olig2+		GTAATGCAGCAGAAAG-1_3	0.133415	Ctrl Olig2-
CGTTGGGCACCTCTAC-1_1	0.394052	Olig2 KO		GGGCGTTTCTCTGACC-1_2	-0.017413	Ctrl Olig2+		GTAATGCAGGCGAAGG-1_3	0.251696	Ctrl Olig2-
CGTTGGGTCTTAATCC-1_1	-0.195231	Olig2 KO		GGGCTACAGCTGTTCA-1_2	0.0758112	Ctrl Olig2+		GTAATGCCATAATGAG-1_3	-0.115951	Ctrl Olig2-
CTAACCCAGAGTGTGC-1_1	0.515119	Olig2 KO		GGGCTACCAAGAGTTA-1_2	0.108172	Ctrl Olig2+		GTACAACGTTGAGGAC-1_3	0.167866	Ctrl Olig2-
CTAACCCGTGAGATCG-1_1	0.0249492	Olig2 KO		GGGCTACGTTCTTAGG-1_2	-0.149982	Ctrl Olig2+		GTACAGTCACGTGTGC-1_3	0.234974	Ctrl Olig2-
CTAACCCTCAAGGAGC-1_1	0.156226	Olig2 KO		GGGCTCATCGTTCTGC-1_2	-0.0036271	Ctrl Olig2+		GTACAGTGTGCTTATG-1_3	-0.127656	Ctrl Olig2-
CTAACCCTCCGAAGGA-1_1	0.321465	Olig2 KO		GGGTAGAAGACTCAAA-1_2	0.136354	Ctrl Olig2+		GTACAGTGTTTCCAAG-1_3	-0.131532	Ctrl Olig2-
CTAACCCTCTCGTCAC-1_1	-0.318744	Olig2 KO		GGGTAGAAGACTCATC-1_2	0.0429326	Ctrl Olig2+		GTAGAAAAGCTGACTT-1_3	-0.337295	Ctrl Olig2-
CTAACTTAGCTGTACT-1_1	0.138552	Olig2 KO		GGGTAGAAGAGTGGCT-1_2	0.200055	Ctrl Olig2+		GTAGAGGTCAAGTTGC-1_3	0.185795	Ctrl Olig2-
CTAACTTAGTGATGGC-1_1	0.119941	Olig2 KO		GGGTAGAAGTAGGAAG-1_2	-0.116001	Ctrl Olig2+		GTAGATCAGGCATGCA-1_3	0.178315	Ctrl Olig2-
CTAACTTAGTGTACCT-1_1	0.277336	Olig2 KO		GGGTAGACACTCCCTA-1_2	-0.0787072	Ctrl Olig2+		GTAGATCGTATTCCTT-1_3	0.0737307	Ctrl Olig2-
CTAACTTGTAGTCGGA-1_1	0.290072	Olig2 KO		GGGTATTAGTCGCCCA-1_2	0.481458	Ctrl Olig2+		GTAGGAGAGCTAAATG-1_3	0.142865	Ctrl Olig2-
CTAACTTGTCCACGCA-1_1	-0.0930531	Olig2 KO		GGGTATTGTACAAGCG-1_2	0.441775	Ctrl Olig2+		GTAGGTTCAACATCGT-1_3	0.35711	Ctrl Olig2-
CTAACTTGTGGATACG-1_1	-0.179962	Olig2 KO		GGGTATTGTATGCAAA-1_2	-0.202691	Ctrl Olig2+		GTAGGTTCAGTCGCTG-1_3	-0.0456152	Ctrl Olig2-
CTAACTTTCACCGGGT-1_1	0.413711	Olig2 KO		GGGTATTTCCCGTTGT-1_2	0.199095	Ctrl Olig2+		GTAGGTTTCGCGAAGA-1_3	0.00238432	Ctrl Olig2-
CTAACTTTCCGAGCTG-1_1	0.103737	Olig2 KO		GGGTCACAGACGAGCT-1_2	-0.141355	Ctrl Olig2+		GTAGGTTTCTCGTGAA-1_3	-0.0365465	Ctrl Olig2-
CTAACTTTCGTCCTCA-1_1	0.277115	Olig2 KO		GGGTCACAGCCATATC-1_2	-0.288529	Ctrl Olig2+		GTAGTACCAGGATGAC-1_3	-0.0903705	Ctrl Olig2-
CTAACTTTCTCATTTG-1_1	0.344453	Olig2 KO		GGGTCACCAATACAGA-1_2	0.0963357	Ctrl Olig2+		GTCAAACGTCTACAAC-1_3	0.0714776	Ctrl Olig2-
CTAAGTGAGACTTAAG-1_1	0.0985231	Olig2 KO		GGGTCACCATCGGAGA-1_2	0.0208018	Ctrl Olig2+		GTCAAGTGTACGCTTA-1_3	-0.0062404	Ctrl Olig2-
CTAAGTGCAACCAGAG-1_1	-0.277895	Olig2 KO		GGGTCACGTACGAAAT-1_2	-0.0827259	Ctrl Olig2+		GTCACGGGTAACGTTC-1_3	0.161629	Ctrl Olig2-
CTAAGTGGTCATGACT-1_1	0.0985895	Olig2 KO		GGGTCACGTCCTCATC-1_2	0.454208	Ctrl Olig2+		GTCACTCTCTAGTTCT-1_3	-0.330748	Ctrl Olig2-
CTAAGTGTCATCGTAG-1_1	0.0808585	Olig2 KO		GGGTCTGCAGGTGAGT-1_2	0.155883	Ctrl Olig2+		GTCAGCGCAACAAGAT-1_3	-0.100129	Ctrl Olig2-
CTACAGAAGTAACGAT-1_1	-0.156977	Olig2 KO		GGGTCTGGTGCAGTGA-1_2	0.246701	Ctrl Olig2+		GTCATCCCAATCAAGA-1_3	0.141711	Ctrl Olig2-
CTACAGACAACGCCCA-1_1	0.0376404	Olig2 KO		GGGTCTGTCACCGACG-1_2	0.117793	Ctrl Olig2+		GTCATCCCACCGGCTA-1_3	0.0647627	Ctrl Olig2-
CTACAGACAAGCAATA-1_1	0.248856	Olig2 KO		GGGTGAAAGCGCACAA-1_2	0.625627	Ctrl Olig2+		GTCATCCCATAGAAAC-1_3	0.135113	Ctrl Olig2-
CTACAGACACAATCTG-1_1	0.203011	Olig2 KO		GGGTGAACAAGCTGTT-1_2	-0.0237376	Ctrl Olig2+		GTCATCCGTACGACTT-1_3	0.00483949	Ctrl Olig2-
CTACAGACACTTGTGA-1_1	-0.0720944	Olig2 KO		GGGTGAACACACACGC-1_2	0.0385923	Ctrl Olig2+		GTCATCCGTGAATTAG-1_3	0.378287	Ctrl Olig2-
[truncated: 4,240 more rows]

## Sheet: Fig. 5e
mouse ID	cell ID	um	num.spines	num.spine per 10um
29-19-2024 Ctrl 1	p21 ctrl 1#-1	19.311	30	15.5352
	p21 ctrl 1#-2	16.9538	23	13.5663
	p21 ctrl 1#-3	9.32366	16	17.1606
	p21 ctrl 1#-4	35.4742	50	14.0948
	p21 ctrl 1#-5	22.1034	31	14.025
	p21 ctrl 1#-6	18.2194	30	16.466
	p21 ctrl 1#-7	28.7688	39	13.5563
29-19-2024 Ctrl 2	p21 ctrl 2#-1	24.0762	33	13.7065
	p21 ctrl 2#-2	18.7924	31	16.496
	p21 ctrl 2#-3	29.085	40	13.7528
	p21 ctrl 2#-4	17.3636	30	17.2776
	p21 ctrl 2#-5	36.2647	44	12.133
29-19-2024 Ctrl 3	p21 ctrl 3#-1	14.5313	22	15.1398
	p21 ctrl 3#-2	26.3282	36	13.6736
	p21 ctrl 3#-3	30.1179	41	13.6132
	p21 ctrl 3#-4	23.5612	40	16.9771
	p21 ctrl 3#-5	8.35902	16	19.141
29-19-2024 KO 1	p21 ko 1#-1	16.874	23	13.6305
	p21 ko 1#-3	16.66	21	12.605
	p21 ko 1#-4	19.944	20	10.0281
	p21 ko 1#-5	21.215	24	11.3128
	p21 ko 1#-6	14.621	18	12.3111
29-19-2024 KO 2	p21 ko 2#-1	16.8776	27	15.9975
	p21 ko 2#-2	22.588	26	11.5105
	p21 ko 2#-5	6.048	9	14.881
	p21 ko 2#-6	15.381	17	11.0526
	p21 ko 2#-7	11.78	14	11.8846
29-19-2024 KO 3	p21 ko 3#-1	22.602	30	13.2732
	p21 ko 3#-2	18.244	22	12.0588
	p21 ko 3#-3	12.305	16	13.0028
	p21 ko 3#-4	12.193	12	9.84171
	p21 ko 3#-5	14.321	15	10.4741

## Sheet: Fig. 5f
mouse ID	cell ID	condition	VGLUT1+/PSD95+ co-loc.	area (1000um2)	co-loc. Per 1000 um2	realtive	avg. of relative value
09-08-2024 Ctrl1	1-1#	Ctrl Olig2+	84	1.24415	67.5159	0.767169	0.883371
	1-3#	Ctrl Olig2+	104	1.6218	64.1263	0.728653
	1-6#	Ctrl Olig2+	181	2.003	90.3645	1.02679
	1-7#	Ctrl Olig2+	266	2.99	88.9633	1.01087
09-08-2024 Ctrl2	2-2#	Ctrl Olig2+	115	1.2553	91.6116	1.04096	1.04373
	2-4#	Ctrl Olig2+	90	0.957502	93.9946	1.06804
	2-3#	Ctrl Olig2+	82	1.5507	52.8792	0.600855
	2-8#	Ctrl Olig2+	228	2.1516	105.968	1.20409
	2-9#	Ctrl Olig2+	129	1.12346	114.823	1.30471
09-08-2024 Ctrl3	3-1#	Ctrl Olig2+	114	0.812713	140.271	1.59387	1.0522
	3-9#	Ctrl Olig2+	82	1.66932	49.1217	0.558159
	3-7#	Ctrl Olig2+	75	0.886084	84.6421	0.96177
	3-10#	Ctrl Olig2+	113	1.30239	86.7632	0.985872
	3-5#	Ctrl Olig2+	57	0.557698	102.206	1.16134
09-08-2024 Ctrl1	1-2#	Ctrl Olig2-	118	1.51608	77.8325	0.900947	0.77686
	1-4#	Ctrl Olig2-	100	1.58367	63.1443	0.730925
	1-5#	Ctrl Olig2-	104	1.62675	63.9313	0.740034
	1-8#	Ctrl Olig2-	98	1.69207	57.9171	0.670417
	1-9#	Ctrl Olig2-	111	1.5258	72.7486	0.842099
	1-10#	Ctrl Olig2-	111	1.6542	67.1021	0.776738
09-08-2024 Ctrl2	2-1#	Ctrl Olig2-	50	0.83611	59.8007	0.692221	0.767178
	2-5#	Ctrl Olig2-	67	0.842293	79.5448	0.920767
	2-6#	Ctrl Olig2-	99	1.62201	61.0352	0.706511
	2-7#	Ctrl Olig2-	48	0.760766	63.0943	0.730346
	2-6#-2	Ctrl Olig2-	60	0.883573	67.9061	0.786044
09-08-2024 Ctrl3	3-2#	Ctrl Olig2-	51	0.879821	57.9663	0.670987	0.723775
	3-3#	Ctrl Olig2-	84	1.94526	43.1818	0.49985
	3-4#	Ctrl Olig2-	51	0.69478	73.4045	0.849691
	3-8#-2	Ctrl Olig2-	58	0.93597	61.9678	0.717306
	3-9#-2	Ctrl Olig2-	83	1.09049	76.1127	0.88104
14-08-2024 KO1	1#-2	Olig2 KO	138	2.45647	56.1781	0.650288	0.494001
	1#-4	Olig2 KO	107	2.90449	36.8395	0.426434
	1#-5	Olig2 KO	93	2.57397	36.1309	0.418232
	1#-2-2	Olig2 KO	76	1.61293	47.1192	0.545426
	1#-3-2	Olig2 KO	93	2.50571	37.1152	0.429625
14-08-2024 KO2	2#-6	Olig2 KO	144	4.0979	35.1399	0.406761	0.503029
	2#-7	Olig2 KO	93	2.36741	39.2835	0.454724
	2#-8	Olig2 KO	157	3.24336	48.4066	0.560329
	2#-5-2	Olig2 KO	110	2.12833	51.6838	0.598264
	2#-6-2	Olig2 KO	80	1.87053	42.7686	0.495066
14-08-2024 KO3	3#-9	Olig2 KO	116	2.45847	47.1838	0.546174	0.603769
	3#-10	Olig2 KO	180	3.37291	53.3664	0.617741
	3#-11	Olig2 KO	209	2.6499	78.8709	0.912967
	3#-8-2	Olig2 KO	63	1.77378	35.5173	0.411129
	3#-9-2	Olig2 KO	115	2.5077	45.8587	0.530836
