# Supplementary material for: Dual lineage origins contribute to neocortical astrocyte diversity
Source: Nat Commun. 2025 Jul 30;16:6992. doi: 10.1038/s41467-025-61829-4 (PMC12310952; doi:10.1038/s41467-025-61829-4)
Supplement: Supplementary file 13 — Source Data [file 41467_2025_61829_MOESM13_ESM.zip › SourceData/Zhou_SourceData_Sup_Fig6.xlsx]

## Sheet: Sup Fig. 6e
mouse ID	P0 21-02-2025-1#					P0 21-02-2025-3#					P0 21-02-2025-4#
detection	Id3+/Pax6+	Id3+/Pax6+/Ki67+	Ascl1+/Pax6+	Ascl1+/Pax6+/Ki67+		Id3+/Pax6+	Id3+/Pax6+/Ki67+	Ascl1+/Pax6+	Ascl1+/Pax6+/Ki67+		Id3+/Pax6+	Id3+/Pax6+/Ki67+	Ascl1+/Pax6+	Ascl1+/Pax6+/Ki67+
num. of cells	75	38	51	19		53	28	99	36		53	28	78	21
percentage		50.6667		37.2549			52.8302		36.3636			52.8302		26.9231

## Sheet: Sup Fig. 6f
CellID	Phase	RGC subtype		CellID	Phase	RGC subtype
AATAGAGCAAACCATC-1	G2M	RGC_1		AAACCCAGTCCGATCG-1	G2M	RGC_2
ACGATGTGTCGACTGC-1	G2M	RGC_1		AAAGAACTCTAGCCAA-1	G2M	RGC_2
ACGTACACAGTGTGGA-1	G2M	RGC_1		AACCTGAGTGCTGCAC-1	G2M	RGC_2
AGACAAACATCAGTGT-1	G2M	RGC_1		AAGACAAGTAGTACGG-1	G2M	RGC_2
AGGTAGGCAAGTCCAT-1	G2M	RGC_1		ACACAGTCAATGGCCC-1	G2M	RGC_2
AGGTTGTAGACTGAGC-1	G2M	RGC_1		ACCAACATCAGATGCT-1	G2M	RGC_2
AGTAGTCTCCATCGTC-1	G2M	RGC_1		AGAACAACAGTTGAAA-1	G2M	RGC_2
CAAGGGAAGACAACTA-1	G2M	RGC_1		AGGCTGCTCAGTGATC-1	G2M	RGC_2
CATGGATTCGAAACAA-1	G2M	RGC_1		AGGTCATCAACTTGGT-1	G2M	RGC_2
CCGTTCAAGCCGTCGT-1	G2M	RGC_1		ATCCCTGGTCGCGTTG-1	G2M	RGC_2
CCTTCAGAGAGAGTGA-1	G2M	RGC_1		ATCTCTAAGGCATGGT-1	G2M	RGC_2
CGATGCGCATAATGAG-1	G2M	RGC_1		ATGAAAGGTTGACGGA-1	G2M	RGC_2
CGGGCATAGGTGAGAA-1	G2M	RGC_1		ATGGGTTCAAGGTACG-1	G2M	RGC_2
CTGCAGGGTTATGGTC-1	G2M	RGC_1		CAACCAATCCTAAGTG-1	G2M	RGC_2
CTGTGGGAGGCTCAAG-1	G2M	RGC_1		CACTGAATCGTTACCC-1	G2M	RGC_2
CTTACCGTCATGCTAG-1	G2M	RGC_1		CACTTCGGTATCGTAC-1	G2M	RGC_2
GAAATGAGTAGCGATG-1	G2M	RGC_1		CAGAGCCTCCTCACTG-1	G2M	RGC_2
GAAGAATCACCATAAC-1	G2M	RGC_1		CATTGCCTCCAACTGA-1	G2M	RGC_2
GATCACACACAGTCAT-1	G2M	RGC_1		CCACACTTCGGAATGG-1	G2M	RGC_2
GATCATGGTCGGTGAA-1	G2M	RGC_1		CCCTGATTCTCATTTG-1	G2M	RGC_2
GCATGATTCCAGTGTA-1	G2M	RGC_1		CCTTGTGTCAGGACAG-1	G2M	RGC_2
GCATTAGCAACAGCCC-1	G2M	RGC_1		CGACAGCTCAATCTTC-1	G2M	RGC_2
GGATGTTGTCAACCAT-1	G2M	RGC_1		CGAGGAAGTGCAGGAT-1	G2M	RGC_2
GGTGAAGAGCGGTAAC-1	G2M	RGC_1		CGGACACGTGGTAATA-1	G2M	RGC_2
GTTGCTCAGCCATTGT-1	G2M	RGC_1		CGTAATGCAATTCACG-1	G2M	RGC_2
GTTGTCCGTAGTTCCA-1	G2M	RGC_1		CGTTGGGTCTTCTAAC-1	G2M	RGC_2
TAGCACATCTAACGCA-1	G2M	RGC_1		CTCAGAATCGGACTGC-1	G2M	RGC_2
TAGTGCAAGGATTACA-1	G2M	RGC_1		CTCCGATAGGTACTGG-1	G2M	RGC_2
TAGTGCACAATAAGGT-1	G2M	RGC_1		CTGTACCTCAGTAGGG-1	G2M	RGC_2
TCTATCAAGTGGCAGT-1	G2M	RGC_1		GAAACCTAGTATGGAT-1	G2M	RGC_2
TCTGGCTGTTCCTAAG-1	G2M	RGC_1		GAAGGGTGTACCCACG-1	G2M	RGC_2
TGACAGTTCTGTGTGA-1	G2M	RGC_1		GACATCAGTAACACCT-1	G2M	RGC_2
TGAGGTTGTCGGTGTC-1	G2M	RGC_1		GACTCTCCACGCAAAG-1	G2M	RGC_2
TGGAGGAAGGGAGATA-1	G2M	RGC_1		GATCACATCAAACGTC-1	G2M	RGC_2
TGGGCTGGTCTTGTCC-1	G2M	RGC_1		GCAGGCTAGCGCACAA-1	G2M	RGC_2
TTAGGCAAGACTGGGT-1	G2M	RGC_1		GCGTGCAGTCTGGTTA-1	G2M	RGC_2
TTAGGGTGTCTTCATT-1	G2M	RGC_1		GGAGCAACAGCAGGAT-1	G2M	RGC_2
TTCCAATCAGGCACTC-1	G2M	RGC_1		GGATGTTAGGGTCTTT-1	G2M	RGC_2
TTCCACGAGTCTGGTT-1	G2M	RGC_1		GTAAGTCCAGCCTTCT-1	G2M	RGC_2
TTCTAACAGTCGCCAC-1	G2M	RGC_1		GTAGTACTCCTCGATC-1	G2M	RGC_2
TTCTAACCACTAGGCC-1	G2M	RGC_1		GTCAGCGCAGCTGTGC-1	G2M	RGC_2
TTGTTTGTCATACGAC-1	G2M	RGC_1		GTGATGTTCGCAGTGC-1	G2M	RGC_2
TTTCAGTCAAGACTGG-1	G2M	RGC_1		GTGCAGCCATGGAATA-1	G2M	RGC_2
				TACAGGTGTGATACAA-1	G2M	RGC_2
				TACCGGGAGACGTCGA-1	G2M	RGC_2
total RGC_1	89			TACCTGCTCTACGGTA-1	G2M	RGC_2
G2M RGC_1	43			TACGGTATCACACCCT-1	G2M	RGC_2
proportion	0.483146			TCAGCAATCCGGCTTT-1	G2M	RGC_2
				TCATACTTCCCAGTGG-1	G2M	RGC_2
				TCATCCGAGTATGAAC-1	G2M	RGC_2
				TCATTCACAACGCCCA-1	G2M	RGC_2
				TCCTTCTAGAGCACTG-1	G2M	RGC_2
				TCGTAGACAAATCCCA-1	G2M	RGC_2
				TCTACCGAGGGCATGT-1	G2M	RGC_2
				TCTCCGAAGAGTTCGG-1	G2M	RGC_2
				TCTTGCGGTACTCAAC-1	G2M	RGC_2
				TGGTAGTTCATTTGTC-1	G2M	RGC_2
				TGTTTGTCATGATAGA-1	G2M	RGC_2
				TTCGGTCCACAGTATC-1	G2M	RGC_2
				TTGTGTTCAGCAGGAT-1	G2M	RGC_2
				TTTATGCAGCTGCGAA-1	G2M	RGC_2
				total RGC_2	86
				G2M RGC_2	61
				proportion	0.709302

## Sheet: Sup Fig.6g
CloneID	size	Astrocyte lineage			CloneID	size	Astrocyte lineage
10_E12	2	Olig2 lin.			1000_E12	2	S100a11 lin.
100_E12	2	Olig2 lin.			1007_E12	3	S100a11 lin.
101_E12	10	Olig2 lin.			1025_E12	1	S100a11 lin.
102_E12	3	Olig2 lin.			1073_E12	1	S100a11 lin.
1025_E12	1	Olig2 lin.			1089_E12	2	S100a11 lin.
1028_E12	2	Olig2 lin.			11_E12	1	S100a11 lin.
1041_E12	2	Olig2 lin.			1117_E12	1	S100a11 lin.
106_E12	2	Olig2 lin.			114_E12	1	S100a11 lin.
1071_E12	3	Olig2 lin.			1179_E12	1	S100a11 lin.
1072_E12	2	Olig2 lin.			118_E12	2	S100a11 lin.
1073_E12	4	Olig2 lin.			1228_E12	1	S100a11 lin.
108_E12	4	Olig2 lin.			1358_E12	1	S100a11 lin.
1086_E12	2	Olig2 lin.			1397_E12	1	S100a11 lin.
1097_E12	2	Olig2 lin.			1414_E12	1	S100a11 lin.
11_E12	2	Olig2 lin.			145_E12	1	S100a11 lin.
110_E12	4	Olig2 lin.			1479_E12	1	S100a11 lin.
1101_E12	2	Olig2 lin.			149_E12	1	S100a11 lin.
1104_E12	2	Olig2 lin.			1523_E12	1	S100a11 lin.
1117_E12	1	Olig2 lin.			1624_E12	1	S100a11 lin.
1118_E12	2	Olig2 lin.			165_E12	1	S100a11 lin.
112_E12	2	Olig2 lin.			1681_E12	1	S100a11 lin.
1120_E12	3	Olig2 lin.			1737_E12	2	S100a11 lin.
1130_E12	2	Olig2 lin.			1799_E12	1	S100a11 lin.
1136_E12	2	Olig2 lin.			1835_E12	2	S100a11 lin.
114_E12	10	Olig2 lin.			2007_E12	1	S100a11 lin.
1157_E12	2	Olig2 lin.			2125_E12	1	S100a11 lin.
116_E12	9	Olig2 lin.			226_E12	2	S100a11 lin.
1179_E12	2	Olig2 lin.			2569_E12	2	S100a11 lin.
118_E12	1	Olig2 lin.			257_E12	1	S100a11 lin.
1185_E12	3	Olig2 lin.			258_E12	2	S100a11 lin.
1199_E12	3	Olig2 lin.			263_E12	3	S100a11 lin.
1203_E12	2	Olig2 lin.			274_E12	3	S100a11 lin.
1212_E12	2	Olig2 lin.			28_E12	2	S100a11 lin.
1216_E12	2	Olig2 lin.			295_E12	1	S100a11 lin.
1228_E12	2	Olig2 lin.			303_E12	3	S100a11 lin.
1233_E12	7	Olig2 lin.			322_E12	2	S100a11 lin.
125_E12	2	Olig2 lin.			361_E12	1	S100a11 lin.
127_E12	2	Olig2 lin.			387_E12	2	S100a11 lin.
1271_E12	3	Olig2 lin.			4_E12	1	S100a11 lin.
128_E12	3	Olig2 lin.			402_E12	3	S100a11 lin.
1285_E12	3	Olig2 lin.			430_E12	1	S100a11 lin.
129_E12	5	Olig2 lin.			484_E12	1	S100a11 lin.
130_E12	2	Olig2 lin.			5_E12	1	S100a11 lin.
1302_E12	4	Olig2 lin.			514_E12	2	S100a11 lin.
131_E12	4	Olig2 lin.			523_E12	2	S100a11 lin.
1314_E12	2	Olig2 lin.			55_E12	1	S100a11 lin.
132_E12	6	Olig2 lin.			560_E12	1	S100a11 lin.
1326_E12	2	Olig2 lin.			569_E12	1	S100a11 lin.
133_E12	4	Olig2 lin.			596_E12	1	S100a11 lin.
1355_E12	3	Olig2 lin.			634_E12	1	S100a11 lin.
1358_E12	4	Olig2 lin.			639_E12	2	S100a11 lin.
139_E12	7	Olig2 lin.			661_E12	2	S100a11 lin.
1394_E12	2	Olig2 lin.			70_E12	1	S100a11 lin.
1397_E12	3	Olig2 lin.			702_E12	2	S100a11 lin.
1399_E12	2	Olig2 lin.			719_E12	3	S100a11 lin.
1409_E12	2	Olig2 lin.			72_E12	1	S100a11 lin.
1414_E12	1	Olig2 lin.			736_E12	2	S100a11 lin.
1424_E12	2	Olig2 lin.			806_E12	1	S100a11 lin.
1427_E12	2	Olig2 lin.			823_E12	2	S100a11 lin.
1433_E12	2	Olig2 lin.			882_E12	2	S100a11 lin.
1434_E12	2	Olig2 lin.			909_E12	2	S100a11 lin.
1438_E12	6	Olig2 lin.			957_E12	1	S100a11 lin.
145_E12	1	Olig2 lin.			978_E12	2	S100a11 lin.
1462_E12	2	Olig2 lin.			979_E12	2	S100a11 lin.
1470_E12	4	Olig2 lin.			98_E12	1	S100a11 lin.
1479_E12	2	Olig2 lin.
148_E12	3	Olig2 lin.			average size	1.52308
149_E12	3	Olig2 lin.
1502_E12	2	Olig2 lin.
1523_E12	1	Olig2 lin.
1540_E12	2	Olig2 lin.
155_E12	4	Olig2 lin.
1554_E12	2	Olig2 lin.
1557_E12	2	Olig2 lin.
1564_E12	2	Olig2 lin.
1567_E12	2	Olig2 lin.
158_E12	2	Olig2 lin.
16_E12	13	Olig2 lin.
160_E12	3	Olig2 lin.
161_E12	5	Olig2 lin.
1613_E12	2	Olig2 lin.
1624_E12	1	Olig2 lin.
1636_E12	2	Olig2 lin.
165_E12	1	Olig2 lin.
1658_E12	2	Olig2 lin.
167_E12	2	Olig2 lin.
168_E12	5	Olig2 lin.
1681_E12	1	Olig2 lin.
170_E12	6	Olig2 lin.
1712_E12	2	Olig2 lin.
175_E12	2	Olig2 lin.
1750_E12	2	Olig2 lin.
1752_E12	3	Olig2 lin.
177_E12	3	Olig2 lin.
178_E12	2	Olig2 lin.
1784_E12	2	Olig2 lin.
1789_E12	2	Olig2 lin.
1799_E12	1	Olig2 lin.
1851_E12	2	Olig2 lin.
1869_E12	3	Olig2 lin.
1878_E12	4	Olig2 lin.
197_E12	2	Olig2 lin.
1996_E12	3	Olig2 lin.
2_E12	6	Olig2 lin.
20_E12	2	Olig2 lin.
2007_E12	1	Olig2 lin.
201_E12	2	Olig2 lin.
205_E12	6	Olig2 lin.
2065_E12	2	Olig2 lin.
209_E12	4	Olig2 lin.
2125_E12	2	Olig2 lin.
2158_E12	2	Olig2 lin.
216_E12	3	Olig2 lin.
2177_E12	2	Olig2 lin.
220_E12	2	Olig2 lin.
222_E12	6	Olig2 lin.
226_E12	1	Olig2 lin.
228_E12	3	Olig2 lin.
23_E12	2	Olig2 lin.
2301_E12	2	Olig2 lin.
2346_E12	2	Olig2 lin.
2375_E12	2	Olig2 lin.
2383_E12	2	Olig2 lin.
2397_E12	2	Olig2 lin.
240_E12	2	Olig2 lin.
241_E12	2	Olig2 lin.
2475_E12	2	Olig2 lin.
25_E12	3	Olig2 lin.
253_E12	2	Olig2 lin.
254_E12	5	Olig2 lin.
256_E12	4	Olig2 lin.
257_E12	1	Olig2 lin.
258_E12	1	Olig2 lin.
26_E12	2	Olig2 lin.
266_E12	2	Olig2 lin.
267_E12	10	Olig2 lin.
269_E12	2	Olig2 lin.
274_E12	1	Olig2 lin.
275_E12	2	Olig2 lin.
277_E12	4	Olig2 lin.
28_E12	28	Olig2 lin.
282_E12	2	Olig2 lin.
284_E12	4	Olig2 lin.
288_E12	2	Olig2 lin.
29_E12	3	Olig2 lin.
292_E12	5	Olig2 lin.
295_E12	2	Olig2 lin.
303_E12	2	Olig2 lin.
313_E12	3	Olig2 lin.
314_E12	3	Olig2 lin.
319_E12	3	Olig2 lin.
320_E12	3	Olig2 lin.
323_E12	2	Olig2 lin.
326_E12	4	Olig2 lin.
327_E12	2	Olig2 lin.
329_E12	3	Olig2 lin.
331_E12	3	Olig2 lin.
333_E12	3	Olig2 lin.
336_E12	6	Olig2 lin.
337_E12	4	Olig2 lin.
352_E12	2	Olig2 lin.
353_E12	3	Olig2 lin.
361_E12	7	Olig2 lin.
368_E12	5	Olig2 lin.
37_E12	3	Olig2 lin.
373_E12	6	Olig2 lin.
374_E12	3	Olig2 lin.
375_E12	3	Olig2 lin.
38_E12	2	Olig2 lin.
387_E12	3	Olig2 lin.
392_E12	4	Olig2 lin.
393_E12	2	Olig2 lin.
399_E12	2	Olig2 lin.
4_E12	2	Olig2 lin.
40_E12	4	Olig2 lin.
406_E12	3	Olig2 lin.
411_E12	6	Olig2 lin.
412_E12	2	Olig2 lin.
414_E12	2	Olig2 lin.
419_E12	2	Olig2 lin.
42_E12	4	Olig2 lin.
430_E12	3	Olig2 lin.
431_E12	2	Olig2 lin.
434_E12	2	Olig2 lin.
435_E12	2	Olig2 lin.
441_E12	5	Olig2 lin.
463_E12	4	Olig2 lin.
479_E12	3	Olig2 lin.
484_E12	1	Olig2 lin.
496_E12	4	Olig2 lin.
498_E12	2	Olig2 lin.
5_E12	3	Olig2 lin.
50_E12	4	Olig2 lin.
502_E12	2	Olig2 lin.
504_E12	2	Olig2 lin.
520_E12	2	Olig2 lin.
523_E12	1	Olig2 lin.
547_E12	2	Olig2 lin.
549_E12	2	Olig2 lin.
55_E12	2	Olig2 lin.
550_E12	4	Olig2 lin.
557_E12	2	Olig2 lin.
560_E12	1	Olig2 lin.
561_E12	6	Olig2 lin.
562_E12	3	Olig2 lin.
564_E12	2	Olig2 lin.
569_E12	3	Olig2 lin.
583_E12	3	Olig2 lin.
585_E12	2	Olig2 lin.
587_E12	2	Olig2 lin.
589_E12	4	Olig2 lin.
596_E12	2	Olig2 lin.
612_E12	2	Olig2 lin.
617_E12	3	Olig2 lin.
623_E12	2	Olig2 lin.
626_E12	2	Olig2 lin.
627_E12	2	Olig2 lin.
632_E12	4	Olig2 lin.
634_E12	1	Olig2 lin.
644_E12	2	Olig2 lin.
645_E12	6	Olig2 lin.
647_E12	2	Olig2 lin.
656_E12	4	Olig2 lin.
658_E12	2	Olig2 lin.
668_E12	5	Olig2 lin.
670_E12	2	Olig2 lin.
674_E12	3	Olig2 lin.
678_E12	2	Olig2 lin.
694_E12	2	Olig2 lin.
698_E12	2	Olig2 lin.
70_E12	15	Olig2 lin.
702_E12	3	Olig2 lin.
706_E12	5	Olig2 lin.
71_E12	4	Olig2 lin.
710_E12	2	Olig2 lin.
712_E12	4	Olig2 lin.
72_E12	2	Olig2 lin.
720_E12	2	Olig2 lin.
721_E12	2	Olig2 lin.
722_E12	2	Olig2 lin.
732_E12	2	Olig2 lin.
734_E12	2	Olig2 lin.
740_E12	5	Olig2 lin.
741_E12	2	Olig2 lin.
755_E12	4	Olig2 lin.
768_E12	2	Olig2 lin.
779_E12	4	Olig2 lin.
78_E12	2	Olig2 lin.
79_E12	2	Olig2 lin.
792_E12	5	Olig2 lin.
794_E12	3	Olig2 lin.
799_E12	2	Olig2 lin.
806_E12	1	Olig2 lin.
81_E12	2	Olig2 lin.
810_E12	5	Olig2 lin.
843_E12	3	Olig2 lin.
844_E12	2	Olig2 lin.
85_E12	7	Olig2 lin.
853_E12	4	Olig2 lin.
868_E12	2	Olig2 lin.
87_E12	2	Olig2 lin.
876_E12	3	Olig2 lin.
879_E12	2	Olig2 lin.
892_E12	4	Olig2 lin.
893_E12	3	Olig2 lin.
90_E12	4	Olig2 lin.
917_E12	2	Olig2 lin.
944_E12	4	Olig2 lin.
950_E12	2	Olig2 lin.
956_E12	2	Olig2 lin.
957_E12	1	Olig2 lin.
979_E12	1	Olig2 lin.
98_E12	1	Olig2 lin.
990_E12	2	Olig2 lin.
996_E12	5	Olig2 lin.
average size	2.87879
