# Supplementary material for: Dual lineage origins contribute to neocortical astrocyte diversity
Source: Nat Commun. 2025 Jul 30;16:6992. doi: 10.1038/s41467-025-61829-4 (PMC12310952; doi:10.1038/s41467-025-61829-4)
Supplement: Supplementary file 13 — Source Data [file 41467_2025_61829_MOESM13_ESM.zip › SourceData/Zhou_SourceData_Sup_Fig8.xlsx]

## Sheet: Sup Fig. 8a
mouse ID	P7 05-04-2024-1#					P7 05-04-2024-2#					P7 05-04-2024-4#					P7 05-04-2024-5#					P7 05-04-2024-7#
detection	total Neurod2+	Neurod2+/GFP+	Neurod2+/RFP+	Neurod2+/GFP+/RFP+		total Neurod2+	Neurod2+/GFP+	Neurod2+/RFP+	Neurod2+/GFP+/RFP+		total Neurod2+	Neurod2+/GFP+	Neurod2+/RFP+	Neurod2+/GFP+/RFP+		total Neurod2+	Neurod2+/GFP+	Neurod2+/RFP+	Neurod2+/GFP+/RFP+		total Neurod2+	Neurod2+/GFP+	Neurod2+/RFP+	Neurod2+/GFP+/RFP+
num. of cells	281	280	1	0		215	214	1	0		263	261	1	1		267	264	3	0		298	295	4	0
percentage		0.996441	0.00355872	0			0.995349	0.00465116	0			0.992395	0.00380228	0.00355872			0.988764	0.011236	0			0.989933	0.0134228	0

## Sheet: Sup Fig. 8b
mouse ID	P7 05-04-2024-1#					P7 05-04-2024-2#					P7 05-04-2024-4#
detection	all GABA+	GABA+ RFP+	GABA+ GFP+ RFP+	GABA+ GFP+		all GABA+	GABA+ RFP+	GABA+ GFP+ RFP+	GABA+ GFP+		all GABA+	GABA+ RFP+	GABA+ GFP+ RFP+	GABA+ GFP+
num. of cells	64	64	0	0		49	48	0	1		127	127	0	0
percentage		1	0	0			0.979592	0	0.0204082			1	0	0

## Sheet: Sup Fig. 8c
mouse ID	E12 08-04-2024-1#				E12 08-04-2024-5#				E12 08-04-2024-1-6#
detection	Sox2+/GFP+	Sox2+/RFP+	GFP+/RGP+/Sox2+	total Sox2+	Sox2+/GFP+	Sox2+/RFP+	GFP+/RGP+/Sox2+	total Sox2+	Sox2+/GFP+	Sox2+/RFP+	GFP+/RGP+/Sox2+	total Sox2+
num. of cells	108	52	12	172	136	55	13	204	115	34	13	162
percentage	0.627907	0.302326	0.0697674		0.666667	0.269608	0.0637255		0.709877	0.209877	0.0802469

## Sheet: Sup Fig. 8d
mouse ID	E12 08-04-2024-1#				E12 08-04-2024-5#				E12 08-04-2024-1-6#
detection	Pax6+/GFP+	Pax6+/RFP+	GFP+/RGP+/Pax6+	total Pax6+	Pax6+/GFP+	Pax6+/RFP+	GFP+/RGP+/Pax6+	total Pax6+	Pax6+/GFP+	Pax6+/RFP+	GFP+/RGP+/Pax6+	total Pax6+
num. of cells	161	38	7	206	189	60	8	257	117	30	4	151
percentage	0.781553	0.184466	0.0339806		0.735409	0.233463	0.0311284		0.774834	0.198675	0.0264901

## Sheet: Sup Fig. 8e
mouse ID	E16 08-04-2024-2#				E16 08-04-2024-3#				E16 08-04-2024-6#
detection	Sox2+/GFP+	Sox2+/RFP+	GFP+/RGP+/Sox2+	total Sox2+	Sox2+/GFP+	Sox2+/RFP+	GFP+/RGP+/Sox2+	total Sox2+	Sox2+/GFP+	Sox2+/RFP+	GFP+/RGP+/Sox2+	total Sox2+
num. of cells	96	16	6	118	72	11	2	85	70	12	1	83
percentage	0.813559	0.135593	0.0508475		0.847059	0.129412	0.0235294		0.843373	0.144578	0.0120482

## Sheet: Sup Fig. 8f
mouse ID	E16 08-04-2024-2#				E16 08-04-2024-3#				E16 08-04-2024-6#
detection	Pax6+/GFP+	Pax6+/RFP+	GFP+/RGP+/Pax6+	total Pax6+	Pax6+/GFP+	Pax6+/RFP+	GFP+/RGP+/Pax6+	total Pax6+	Pax6+/GFP+	Pax6+/RFP+	GFP+/RGP+/Pax6+	total Pax6+
num. of cells	143	13	0	156	132	13	0	145	87	9	0	96
percentage	0.916667	0.0833333	0		0.910345	0.0896552	0		0.90625	0.09375	0

## Sheet: Sup Fig. 8g
mouse ID	05-04-2024-1#					05-04-2024-2#					05-04-2024-4#					05-04-2024-5#
detection	total S100b+	S100b+/RFP+	S100b+/GFP+	S100b+/Olig2+/RFP+	S100b+/Olig2-/RFP+	total S100b+	S100b+/RFP+	S100b+/GFP+	S100b+/Olig2+/RFP+	S100b+/Olig2-/RFP+	total S100b+	S100b+/RFP+	S100b+/GFP+	S100b+/Olig2+/RFP+	S100b+/Olig2-/RFP+	total S100b+	S100b+/RFP+	S100b+/GFP+	S100b+/Olig2+/RFP+	S100b+/Olig2-/RFP+
num. of cells	53	15	38	12	3	43	15	28	12	3	41	13	28	10	3	49	15	34	11	4
percentage		0.283019	0.716981	0.8	0.2		0.348837	0.651163	0.8	0.2		0.317073	0.682927	0.769231	0.230769		0.306122	0.693878	0.733333	0.266667

## Sheet: Sup Fig. 8h
mouse ID	05-04-2024-1#			05-04-2024-2#			05-04-2024-4#			05-04-2024-5#			05-04-2024-7#
detection	total Sox9+/Sox10-	Sox9+/Sox10-/RFP+	Sox9+/Sox10-/RFP+	total Sox9+/Sox10-	Sox9+/Sox10-/RFP+	Sox9+/Sox10-/RFP+	total Sox9+/Sox10-	Sox9+/Sox10-/RFP+	Sox9+/Sox10-/RFP+	total Sox9+/Sox10-	Sox9+/Sox10-/RFP+	Sox9+/Sox10-/RFP+	total Sox9+/Sox10-	Sox9+/Sox10-/RFP+	Sox9+/Sox10-/RFP+
num. of cells	545	400	145	474	351	123	397	294	103	469	366	103	423	312	111
percentage		0.733945	0.266055		0.740506	0.259494		0.740554	0.259446		0.780384	0.219616		0.737589	0.262411
