# Supplementary material for: Dual lineage origins contribute to neocortical astrocyte diversity
Source: Nat Commun. 2025 Jul 30;16:6992. doi: 10.1038/s41467-025-61829-4 (PMC12310952; doi:10.1038/s41467-025-61829-4)
Supplement: Supplementary file 13 — Source Data [file 41467_2025_61829_MOESM13_ESM.zip › SourceData/Zhou_SourceData_Sup_Fig9.xlsx]

## Sheet: Sup Fig. 9e
	mouseID	Pax6+/Ascl1+	Pax6+/Ascl1+/Olig2+		Pax6+/Id3+	Pax6+/Id3+/Olig2+					mouseID	Pax6+/Id3+	Pax6+/Id3+/Olig2+		Pax6+/Id3-	Pax6+/Id3-/Olig2+
VZ/SVZ	P0 21-02-2025-1#	39	24	0.615385	142	52	0.366197			Cortical plate (CP)	P0 21-02-2025-1#	50	42	0.84	33	7	0.212121
	P0 21-02-2025-2#	46	29	0.630435	85	43	0.505882				P0 21-02-2025-2#	50	43	0.86	36	7	0.194444
	P0 21-02-2025-3#	65	44	0.676923	138	67	0.485507				P0 21-02-2025-3#	49	39	0.795918	35	6	0.171429
	P0 21-02-2025-4#	21	12	0.571429	123	55	0.447154				P0 21-02-2025-4#	42	31	0.738095	36	5	0.138889
