# Supplementary material for: Dual lineage origins contribute to neocortical astrocyte diversity
Source: Nat Commun. 2025 Jul 30;16:6992. doi: 10.1038/s41467-025-61829-4 (PMC12310952; doi:10.1038/s41467-025-61829-4)
Supplement: Supplementary file 13 — Source Data [file 41467_2025_61829_MOESM13_ESM.zip › SourceData/Zhou_SourceData_Sup_Fig10.xlsx]

## Sheet: Sup Fig. 10a
mouse ID	19-08-2024-E16-P7-Ctrl-1#			19-08-2024-E16-P7-Ctrl-2#			19-08-2024-E16-P7-Ctrl-3#			20-08-2024-E16-P7-KO-1#			20-08-2024-E16-P7-KO-2#			20-08-2024-E16-P7-KO-3#
detection	GFP+/S100b+	GFP+/S100b+/Olig2+		GFP+/S100b+	GFP+/S100b+/Olig2+		GFP+/S100b+	GFP+/S100b+/Olig2+		GFP+/S100b+	GFP+/S100b+/Olig2+		GFP+/S100b+	GFP+/S100b+/Olig2+		GFP+/S100b+	GFP+/S100b+/Olig2+
num. of cells	42	27		34	23		41	29		33	13		48	19		45	19
percentage		0.642857			0.676471			0.707317			0.393939			0.395833			0.422222
mouse ID	19-08-2024-E16-P7-Ctrl-1#			19-08-2024-E16-P7-Ctrl-2#			19-08-2024-E16-P7-Ctrl-3#			20-08-2024-E16-P7-KO-1#			20-08-2024-E16-P7-KO-2#			20-08-2024-E16-P7-KO-3#
detection	GFP+	GFP+/S100b+		GFP+	GFP+/S100b+		GFP+	GFP+/S100b+		GFP+	GFP+/S100b+		GFP+	GFP+/S100b+		GFP+	GFP+/S100b+
num. of cells	108	42		94	34		103	41		73	33		106	48		93	45
percentage		0.388889			0.361702			0.398058			0.452055			0.45283			0.483871

## Sheet: Sup Fig. 10b
mouse ID	02-10-2024-E16-P7-Ctrl-1#			02-10-2024-E16-P7-Ctrl-2#			02-10-2024-E16-P7-Ctrl-3#			11-09-2024-E16-P7-KO-1#			11-09-2024-E16-P7-KO-2#			11-09-2024-E16-P7-KO-3#
detection	GFP+/Sox9+	GFP+/Sox9+/Egfr+		GFP+/Sox9+	GFP+/Sox9+/Egfr+		GFP+/Sox9+	GFP+/Sox9+/Egfr+		GFP+/Sox9+	GFP+/Sox9+/Egfr+		GFP+/Sox9+	GFP+/Sox9+/Egfr+		GFP+/Sox9+	GFP+/Sox9+/Egfr+
num. of cells	131	98		132	85		124	84		73	37		125	56		103	45
percentage		0.748092			0.643939			0.677419			0.506849			0.448			0.436893

## Sheet: Sup Fig. 10c
mouse ID	02-10-2024-E16-P7-Ctrl-1#			02-10-2024-E16-P7-Ctrl-2#			02-10-2024-E16-P7-Ctrl-3#			11-09-2024-E16-P7-KO-1#			11-09-2024-E16-P7-KO-2#			11-09-2024-E16-P7-KO-3#
detection	GFP+	GFP+/Gfap+		GFP+	GFP+/Gfap+		GFP+	GFP+/Gfap+		GFP+	GFP+/Gfap+		GFP+	GFP+/Gfap+		GFP+	GFP+/Gfap+
num. of cells	107	14		78	10		159	18		117	21		143	27		194	37
percentage		0.130841			0.128205			0.113208			0.179487			0.188811			0.190722

## Sheet: Sup Fig. 10d
mouseID	cellID	total number of branches	average branch length (um)	area (um2)	perimeter (um)	roundness
21-05-2024 Ctrl1	C p 1-1#	1761	30.971	2355.71	227.05	0.525
	C p 1-3#	1641	23.142	1891.05	211.37	0.903
	C p 1-4#	1845	17.899	1987.77	191.75	0.939
	C p 1-5#	1908	19.142	1922.31	172.98	0.986
	C p 1-6#	1512	17.485	1959.4	167.72	0.957
	C p 1-7#	1614	17.828	2237.34	182.96	0.943
	C p 1-8#	915	21.657	2173.79	188.53	0.719
	C p 1-9#	1149	17.266	2128.71	174.33	0.827
	C p 1-10#	1159	22.556	1704.56	185.34	0.819
	C p 1-11#	1520	21.366	2000.19	226.41	0.727
	C p 1-12#	1500	17.277	2780.13	241.12	0.523
	C p 1-13#	723	17.899	1720.19	199.35	0.534
	C p 1-14#	1577	21.314	2284.55	194.65	0.794
21-05-2024 Ctrl3	C p 3-16#	1304	15.728	1275.37	186.38	0.674
	C p 3-17#	864	14.899	1564.06	186.61	0.649
	C p 3-19#	1098	17.728	1784.4	230.53	0.758
	C p 3-18#	1340	14.899	1564.1	186.613	0.649
	C p 3-20#	1235	25.385	1572.04	190.91	0.544
	C p 3-22#	1001	17.657	2039.63	217.43	0.835
21-05-2024 Ctrl2	C p 2-23#	1148	14.071	1612.24	252.28	0.436
	C p 2-24#	1063	30.485	1601	141.53	0.665
	C p 2-25#	1332	16.243	1812.3	199.32	0.551
21-05-2024 Ctrl1	C n 1-1#	561	15.899	1418.39	161.456	0.759
	C n 1-2#	1073	16.728	1753.65	184.808	0.768
	C n 1-3#	1290	15.485	1270.78	177.912	0.648
21-05-2024 Ctrl3	C n 3-4#	922	18.899	2031.08	202.561	0.802
	C n 3-5#	923	14.485	1058.71	135.908	0.708
	C n 3-17#	570	18.899	628.783	110.057	0.688
	C n 3-18#	155	20.899	674.65	99.491	0.72
21-05-2024 Ctrl2	C n 2-6#	801	22.392	2377.39	215.226	0.83
	C n 2-7#	1508	19.314	1539.39	177.675	0.923
	C n 2-8#	1175	26.799	1330.91	202.208	0.754
	C n 2-9#	1076	23.899	1641.97	166.254	0.899
	C n 2-10#	1318	25.485	1417.08	182.458	0.694
	C n 2-12#	772	15.899	1313.06	164.454	0.688
	C n 2-13#	1112	16.849	630.533	117.825	0.377
	C n 2-14#	420	13.218	1652.64	162.26	0.738
	C n 2-15#	554	27.213	1876.75	196.962	0.773
	C n 2-16#	961	24.899	1195.53	149.426	0.608
21-05-2024 KO1	KO 1-1#	1728	16.455	1498.31	191.202	0.607
	KO 1-2#	559	12.69	1991.53	181.761	0.703
	KO 1-3#	461	22.485	1250.96	168.024	0.745
	KO 1-4#	1017	12.485	1492.82	195.971	0.568
	KO 1-5#	597	11.684	1336.39	158.237	0.78
	KO 1-6#	1084	15.652	1882.4	168.374	0.726
	KO 1-7#	937	11.94	822.461	147.766	0.756
21-05-2024 KO2	KO 2-8#	449	22.728	1025.16	163.614	0.452
	KO 2-24#	368	18.071	722.137	112.222	0.749
	KO 2-9#	828	17.314	1132.47	171.719	0.472
	KO 2-10#	689	13.205	983.417	158.908	0.356
	KO 2-11#	1310	16.485	954.15	148.698	0.668
	KO 2-12#	677	18.485	590.276	147.75	0.681
	KO 2-13#	779	17.899	1050.76	140.24	0.444
	KO 2-14#	802	17.071	818.095	144.324	0.377
21-05-2024 KO3	KO 3-15#	1059	26.485	1387.49	162.272	0.786
	KO 3-16#	1026	17.383	1425.29	160.7	0.739
	KO 3-17#	1569	17.485	1753.17	187.498	0.652
	KO 3-19#	715	26.485	1104.42	146.606	0.97
	KO 3-20#	544	15.053	1020.75	144.413	0.666
	KO 3-21#	585	16.071	1042.93	169.743	0.595
	KO 3-22#	540	22.485	1183.66	168.209	0.442
	KO 3-23#	941	14.208	967.641	129.322	0.621

## Sheet: Sup Fig. 10f
Mouse ID	cell ID	diameter (um)	perimeter (um)	roundness	average branch length (um)	area (um2)	total number of branches	Sholl analysis (10um)	Sholl analysis (20um)
28-05-2024 E16-P14 Ctrl Olig2+ 1#	2-1#	83.69	233.822	0.655	15.314	2858.14	1522	18	35
	2-8#	77.48	265.635	0.787	23.971	2974.75	1473	26	33
	2-9#	74.15	215.064	0.941	20.418	2572.32	2085	33	31
	2-12#	83.62	229.982	0.648	54.841	2971.94	2172	37	24
	3-6#	79.43	296.55	0.661	20.485	2846.54	2296	13	19
28-05-2024 E16-P14 Ctrl Olig2+ 2#	2-15#	96.41	255.545	0.516	53.183	3380.44	2379	28	27
	3-8#	75.29	255.684	0.612	24.485	2668.02	994	19	20
	2-17#	81.28	256.358	0.975	17.485	2322.42	1320	22	26
	3-2#	78.95	247.17	0.891	16.657	3146.43	3730	26	27
	3-3#	87.94	230.298	0.525	20.142	2629.96	3240	20	20
28-05-2024 E16-P14 Ctrl Olig2+ 3#	3-4#	82.52	257.185	0.745	31.971	3059.61	3075	29	36
	3-5#	89.32	255.657	0.751	27.485	3152.07	2646	18	25
	2-6#	74.13	220.357	0.821	16.828	2954.94	1761	29	26
	3-7#	86.44	254.054	0.662	16.899	3176.41	2181	32	28
	2-16#	76.48	231.107	0.815	30.971	3070.01	836	15	21
28-05-2024 E16-P14 Ctrl Olig2- 1#	2-2#	70.84	192.134	0.694	14.928	2046.49	1831	27	25
	2-3#	81.22	251.323	0.557	25.142	2784.23	1739	17	25
	2-4#	61.69	226.692	0.765	11.711	2151.78	1064	19	25
	2-5#	72.36	233.379	0.518	18.477	2275.34	1880	27	23
	2-7#	59.61	192.632	0.816	15.899	2016.55	1129	16	16
28-05-2024 E16-P14 Ctrl Olig2- 2#	2-10#	74.95	230.58	0.56	30.142	2069.67	984	15	10
	2-11#	77.89	224.362	0.979	16.071	2595.92	1211	25	16
	3-9#	58.67	190.209	0.81	22.556	1897.92	1470	24	9
	3-1#	75.79	263.001	0.792	16.485	2914.64	2040	20	18
	3-8#	66.51	181.654	0.507	16.118	1574.17	1187	18	27
	3-2#	64.15	187.356	0.48	29.799	1678.54	902	17	15
28-05-2024 E16-P14 Ctrl Olig2- 3#	3-3#	61.66	149.711	0.859	17.868	1337.44	667	15	18
	3-4#	62	206.264	0.915	15.696	2005.63	649	7	16
	3-5#	57.09	168.492	0.799	19.995	1585.36	1188	18	18
	3-6#	61.94	220.215	0.834	16.485	2789.69	1182	19	8
	3-7#	66.26	174.032	0.619	13.136	1855.45	1103	24	23
	2-13#	76.98	208.995	0.669	17.071	2534.81	2012	29	30
28-05-2024 E16-P14 Olig2 KO 1#	1-1#	56.62	244.72	0.694	14.899	3248.13	2797	13	21
	1-2#	72.31	244.02	0.835	14.899	3802.04	1696	18	23
	1-3#	56.42	185.171	0.68	13.243	1384.93	974	14	4
	1-4#	38.95	116.121	0.844	30.627	906.33	990	22	4
	1-5#	64.9	224.638	0.771	13.254	2687.29	1567	25	12
	1-6#	70.75	300.348	0.713	20.721	3303.42	1380	24	26
	1-7#	79.35	227.409	0.599	18.071	2952.43	1478	25	31
28-05-2024 E16-P14 Olig2 KO 2#	3-1#	66.66	218.74	0.715	16.178	2447.3	1057	14	11
	3-2#	58.81	155.172	0.503	13.657	1395.56	990	16	13
	3-4#	66.27	226.642	0.875	20.314	2566.23	1305	19	27
	3-5#	66.16	213.482	0.912	18.918	2800.07	1062	20	10
	3-6#	74.83	226.308	0.98	12.899	2698.3	1173	16	17
	3-7#	73.43	293.58	0.938	28.243	3925.3	1298	16	25
28-05-2024 E16-P14 Olig2 KO 3#	2-8#	60.79	208.254	0.67	24.899	2233.67	1542	19	24
	2-9#	71.12	188.94	0.775	24.728	2381.11	1317	20	27
	2-10#	62.94	197.36	0.848	11.712	2146.63	1185	16	19
	2-11#	61.01	203.415	0.723	14.088	2433.19	1645	18	21
	2-12#	70.02	232.607	0.532	14.36	2795.99	957	24	11
	2-13#	65.06	227.812	0.836	13.071	2977.33	1418	24	20
	2-14#	61.13	188.224	0.804	14.129	2320.44	1626	32	31
	2-15#	63.59	207.551	0.747	17.657	2711.63	1132	17	23

## Sheet: Sup Fig. 10g
Mouse ID	cellID	diameter (um)	intersection 10um	intersection 20um	total number of branches	average branch length (um)	max branch length (um)	junction point	area (um2)	perimeter (um)	circ.	skewness	height-to-width ratio (AR)	roundness
28-05-2024 E16-P14 Ctrl Olig2+ 1#	2-1#	83.69	18	35	1522	15.314	73.172	461	2858.14	233.822	0.565	1.811	1.527	0.655
	2-8#	77.48	26	33	1473	23.971	96.242	486	2974.75	265.635	0.53	1.925	1.271	0.787
	2-9#	74.15	33	31	2085	20.418	84.687	555	2572.32	215.064	0.645	1.915	1.062	0.941
	2-12#	83.62	37	24	2172	54.841	54.841	710	2971.94	229.982	0.706	1.883	1.543	0.648
	3-6#	79.43	13	19	2296	20.485	45.115	892	2846.54	296.55	0.407	1.837	1.512	0.661
28-05-2024 E16-P14 Ctrl Olig2+ 2#	2-15#	96.41	28	27	2379	53.183	54.098	801	3380.44	255.545	0.651	1.681	1.938	0.516
	3-8#	75.29	19	20	994	24.485	38.77	389	2668.02	255.684	0.792	1.009	1.633	0.612
	2-17#	81.28	22	26	1320	17.485	58.02	443	2322.42	256.358	0.84	1.911	1.025	0.975
	3-2#	78.95	26	27	3730	16.657	71.707	1245	3146.43	247.17	0.766	1.624	1.122	0.891
	3-3#	87.94	20	20	3240	20.142	118.438	932	2629.96	230.298	0.623	2.132	1.904	0.525
28-05-2024 E16-P14 Ctrl Olig2+ 3#	3-4#	82.52	29	36	3075	31.971	87.61	1109	3059.61	257.185	0.581	1.885	1.342	0.745
	3-5#	89.32	18	25	2646	27.485	54.431	1026	3152.07	255.657	0.606	1.929	1.331	0.751
	2-6#	74.13	29	26	1761	16.828	82.7	521	2954.94	220.357	0.765	2.037	1.218	0.821
	3-7#	86.44	32	28	2181	16.899	46.032	918	3176.41	254.054	0.618	2.081	1.51	0.662
	2-16#	76.48	15	21	836	30.971	55.932	302	3070.01	231.107	0.722	1.88	1.227	0.815
28-05-2024 E16-P14 Ctrl Olig2- 1#	2-2#	70.84	27	25	1831	14.928	73.379	602	2046.49	192.134	0.697	1.709	1.441	0.694
	2-3#	81.22	17	25	1739	25.142	63.688	552	2784.23	251.323	0.554	2.176	1.796	0.557
	2-4#	61.69	19	25	1064	11.711	68.683	334	2151.78	226.692	0.526	3.364	1.307	0.765
	2-5#	72.36	27	23	1880	18.477	64.982	581	2275.34	233.379	0.525	2.592	1.931	0.518
	2-7#	59.61	16	16	1129	15.899	66.758	283	2016.55	192.632	0.683	1.926	1.226	0.816
28-05-2024 E16-P14 Ctrl Olig2- 2#	2-10#	74.95	15	10	984	30.142	62.132	322	2069.67	230.58	0.489	2.433	1.786	0.56
	2-11#	77.89	25	16	1211	16.071	52.26	464	2595.92	224.362	0.648	2.288	1.022	0.979
	3-9#	58.67	24	9	1470	22.556	73.312	469	1897.92	190.209	0.659	1.914	1.235	0.81
	3-1#	75.79	20	18	2040	16.485	49.841	692	2914.64	263.001	0.53	2.293	1.263	0.792
	3-8#	66.51	18	27	1187	16.118	56.707	416	1574.17	181.654	0.599	3.332	1.971	0.507
	3-2#	64.15	17	15	902	29.799	47.453	328	1678.54	187.356	0.601	3.383	2.082	0.48
28-05-2024 E16-P14 Ctrl Olig2- 3#	3-3#	61.66	15	18	667	17.868	61.895	189	1337.44	149.711	0.75	1.752	1.164	0.859
	3-4#	62	7	16	649	15.696	82.43	173	2005.63	206.264	0.592	2.103	1.093	0.915
	3-5#	57.09	18	18	1188	19.995	56.373	384	1585.36	168.492	0.702	1.281	1.252	0.799
	3-6#	61.94	19	8	1182	16.485	56.231	398	2789.69	220.215	0.723	2.278	1.199	0.834
	3-7#	66.26	24	23	1103	13.136	47.598	418	1855.45	174.032	0.77	2.348	1.615	0.619
	2-13#	76.98	29	30	2012	17.071	44.594	761	2534.81	208.995	0.729	1.474	1.494	0.669
28-05-2024 E16-P14 Olig2 KO 1#	1-1#	56.62	13	21	2797	14.899	47.055	1025	3248.13	244.72	0.682	2.148	1.441	0.694
	1-2#	72.31	18	23	1696	14.899	44.462	580	3802.04	244.02	0.802	1.658	1.198	0.835
	1-3#	56.42	14	4	974	13.243	52.088	317	1384.93	185.171	0.508	1.002	1.472	0.68
	1-4#	38.95	22	4	990	30.627	36.915	351	906.33	116.121	0.845	1.095	1.185	0.844
	1-5#	64.9	25	12	1567	13.254	59.338	528	2687.29	224.638	0.669	1.408	1.297	0.771
	1-6#	70.75	24	26	1380	20.721	74.64	510	3303.42	300.348	0.46	1.691	1.402	0.713
	1-7#	79.35	25	31	1478	18.071	61.653	560	2952.43	227.409	0.717	2.212	1.67	0.599
28-05-2024 E16-P14 Olig2 KO 2#	3-1#	66.66	14	11	1057	16.178	46.892	331	2447.3	218.74	0.643	1.715	1.399	0.715
	3-2#	58.81	16	13	990	13.657	88.758	255	1395.56	155.172	0.728	1.242	1.987	0.503
	3-4#	66.27	19	27	1305	20.314	90.379	464	2566.23	226.642	0.628	1.675	1.142	0.875
	3-5#	66.16	20	10	1062	18.918	77.504	333	2800.07	213.482	0.772	1.954	1.096	0.912
	3-6#	74.83	16	17	1173	12.899	71.819	453	2698.3	226.308	0.662	1.96	1.02	0.98
	3-7#	73.43	16	25	1298	28.243	48.669	501	3925.3	293.58	0.572	2.575	1.066	0.938
28-05-2024 E16-P14 Olig2 KO 3#	2-8#	60.79	19	24	1542	24.899	69.265	511	2233.67	208.254	0.647	1.91	1.492	0.67
	2-9#	71.12	20	27	1317	24.728	48.657	445	2381.11	188.94	0.838	1.767	1.29	0.775
	2-10#	62.94	16	19	1185	11.712	54.326	421	2146.63	197.36	0.693	1.661	1.179	0.848
	2-11#	61.01	18	21	1645	14.088	94.963	495	2433.19	203.415	0.739	1.801	1.383	0.723
	2-12#	70.02	24	11	957	14.36	56.707	320	2795.99	232.607	0.649	2.078	1.879	0.532
	2-13#	65.06	24	20	1418	13.071	65.35	537	2977.33	227.812	0.721	1.439	1.196	0.836
	2-14#	61.13	32	31	1626	14.129	41.647	647	2320.44	188.224	0.823	1.781	1.244	0.804
	2-15#	63.59	17	23	1132	17.657	47.426	467	2711.63	207.551	0.791	1.973	1.339	0.747
