# Supplementary material for: Dual lineage origins contribute to neocortical astrocyte diversity
Source: Nat Commun. 2025 Jul 30;16:6992. doi: 10.1038/s41467-025-61829-4 (PMC12310952; doi:10.1038/s41467-025-61829-4)
Supplement: Supplementary file 13 — Source Data [file 41467_2025_61829_MOESM13_ESM.zip › SourceData/Zhou_SourceData_Sup_Fig11.xlsx]

## Sheet: Sup Fig. 11b
mouse ID	02-11-2023-E16-P7-Ctrl-1#			02-11-2023-E16-P7-Ctrl-2#			02-11-2023-E16-P7-Ctrl-3#			02-11-2023-E16-P7-KO-5#			02-11-2023-E16-P7-KO-6#			02-11-2023-E16-P7-KO-7#
Neurod2+/GFP+ cells (%)	31.6552			30.39			33.655			26.9939			33.3333			34.7614

## Sheet: Sup Fig. 11c
mouse ID	10-04-2024-E16-P7-Ctrl-1#			10-04-2024-E16-P7-Ctrl-2#			10-04-2024-E16-P7-Ctrl-3#			07-05-2024-E16-P7-KO-1#			07-05-2024-E16-P7-KO-2#			07-05-2024-E16-P7-KO-3#
Sox10+/GFP+ cells (%)	10.5882			9.15033			8.74317			7.25807			6.08696			7.30769
