# Supplementary material for: Dual lineage origins contribute to neocortical astrocyte diversity
Source: Nat Commun. 2025 Jul 30;16:6992. doi: 10.1038/s41467-025-61829-4 (PMC12310952; doi:10.1038/s41467-025-61829-4)
Supplement: Supplementary file 13 — Source Data [file 41467_2025_61829_MOESM13_ESM.zip › SourceData/Zhou_SourceData_Sup_Fig12.xlsx]

## Sheet: Sup Fig. 12b
mouse ID	10-04-2024-E16-P7-Ctrl-1#			10-04-2024-E16-P7-Ctrl-2#			10-04-2024-E16-P7-Ctrl-3#			07-05-2024-E16-P7-KO-1#			07-05-2024-E16-P7-KO-2#			07-05-2024-E16-P7-KO-3#
Sparc+/GFP+ cells (%)	41.5984			45.7612			44.9653			55.8511			57.2147			67.8963

## Sheet: Sup Fig. 12c
mouse ID	10-04-2024-E16-P7-Ctrl-1#			10-04-2024-E16-P7-Ctrl-2#			10-04-2024-E16-P7-Ctrl-3#			07-05-2024-E16-P7-KO-1#			07-05-2024-E16-P7-KO-2#			07-05-2024-E16-P7-KO-3#
Sparcl1+/GFP+ cells (%)	62.7679			67.6485			60.5153			59.4258			52.0833			50.5357

## Sheet: Sup Fig. 12e
mouse ID	cell ID	condition	Gad2+/Gephyrin+ co-loc.	Relative to avg. of Ctrl Olig2+	avg. of relative value
18-09-2024 Ctrl1	1-1#	Ctrl Olig2+	116.667	0.835988	1.07006
	1-2#	Ctrl Olig2+	173.333	1.24204
	1-3#	Ctrl Olig2+	163.333	1.17038
	1-4#	Ctrl Olig2+	153.333	1.09873
	1-5#	Ctrl Olig2+	140	1.00318
18-09-2024 Ctrl2	2-1#	Ctrl Olig2+	113.333	0.812102	0.893312
	2-2#	Ctrl Olig2+	143.333	1.02707
	2-3#	Ctrl Olig2+	120	0.859873
	2-4#	Ctrl Olig2+	116.667	0.835988
	2-5#	Ctrl Olig2+	130	0.931529
18-09-2024 Ctrl3	3-1#	Ctrl Olig2+	123.333	0.883758	1.03662
	3-2#	Ctrl Olig2+	133.333	0.955414
	3-3#	Ctrl Olig2+	153.333	1.09873
	3-4#	Ctrl Olig2+	126.667	0.907644
	3-5#	Ctrl Olig2+	186.667	1.33758
18-09-2024 Ctrl1	1-1#	Ctrl Olig2-	106.667	0.764331	0.721338
	1-2#	Ctrl Olig2-	113.333	0.812102
	1-3#	Ctrl Olig2-	116.667	0.835988
	1-4#	Ctrl Olig2-	76.6667	0.549363
	1-5#	Ctrl Olig2-	90	0.644904
18-09-2024 Ctrl2	2-1#	Ctrl Olig2-	90	0.644904	0.66879
	2-2#	Ctrl Olig2-	76.6667	0.549363
	2-3#	Ctrl Olig2-	83.3333	0.597134
	2-4#	Ctrl Olig2-	120	0.859873
	2-5#	Ctrl Olig2-	96.6667	0.692675
18-09-2024 Ctrl3	3-1#	Ctrl Olig2-	93.3333	0.66879	0.692675
	3-2#	Ctrl Olig2-	93.3333	0.66879
	3-3#	Ctrl Olig2-	100	0.716561
	3-4#	Ctrl Olig2-	106.667	0.764331
	3-5#	Ctrl Olig2-	90	0.644904
18-09-2024 KO1	1-1#	Olig2 KO	83.3333	0.597134	0.659236
	1-2#	Olig2 KO	100	0.716561
	1-3#	Olig2 KO	73.3333	0.525478
	1-4#	Olig2 KO	83.3333	0.597134
	1-5#	Olig2 KO	120	0.859873
18-09-2024 KO2	2-1#	Olig2 KO	86.6667	0.621019	0.63535
	2-2#	Olig2 KO	96.6667	0.692675
	2-3#	Olig2 KO	93.3333	0.66879
	2-4#	Olig2 KO	100	0.716561
	2-5#	Olig2 KO	66.6667	0.477707
18-09-2024 KO3	3-1#	Olig2 KO	100	0.716561	0.687898
	3-2#	Olig2 KO	100	0.716561
	3-3#	Olig2 KO	86.6667	0.621019
	3-4#	Olig2 KO	103.333	0.740446
	3-5#	Olig2 KO	90	0.644904
